# Supplementary material for: A 1:1:1 co-crystal solvate comprising 2,2′-di­thiodi­benzoic acid, 2-chloro­benzoic acid and N,N-di­methyl­formamide: crystal structure, Hirshfeld surface analysis and computational study
Source: Acta Crystallogr E Crystallogr Commun. 2019 Mar 26;75(Pt 4):475–81. doi: 10.1107/S205698901900375X (PMC6509673; doi:10.1107/S205698901900375X)
Supplement: Supplementary file 1 [file e-75-00475-sup1.cif]

##############################################################################
#                                                                            #
# This CIF contains the data in a paper accepted for publication in          #
# Acta Crystallographica Section E. It conforms to the requirements of       #
# Notes for Authors for Acta Crystallographica Section E, and has been       #
# peer reviewed under the auspices of the IUCr Commission on Journals.       #
#                                                                            #
# Full details of the Crystallographic Information File format               #
# are given in the paper "The Crystallographic Information File (CIF):       #
# a New Standard Archive File for Crystallography" by S. R. Hall, F. H.      #
# Allen and I. D. Brown [Acta Cryst. (1991), A47, 655-685].                  #
#                                                                            #
# The current version of the core CIF dictionary is obtainable from          #
# ftp://ftp.iucr.org/pub/cif_core.dic.                                       #
#                                                                            #
# Software is freely available for graphical display of the structure(s)     #
# in this CIF. For information consult the CIF software page                 #
# http://www.iucr.org/resources/cif/software.                                #
#                                                                            #
# This file may be used for bona fide research purposes within the           #
# scientific community so long as proper attribution is given to the journal # 
# article from which it was obtained.                                        #
#                                                                            #
##############################################################################
data_I
_database_code_depnum_ccdc_archive 'CCDC 1903993'
_audit_creation_method
;
Olex2 1.2-ac3
(compiled 2017.08.10 svn.r3458 for OlexSys, GUI svn.r5381)
;
_publ_contact_author_name     ' '
_publ_contact_author_address     ?
_publ_contact_author_email     ?
_publ_contact_author_phone     ?
_chemical_name_systematic
;\
2,2'-Dithiodibenzoic acid--2-chlorobenzoic acid--\
<i>N</i>,<i>N</i>-dimethylformamide (1/1/1)
;
_chemical_name_common     ?
_chemical_formula_moiety     'C14 H10 O4 S2, C7 H5 Cl O2, C3 H7 N O'
_chemical_formula_sum     'C24 H22 Cl N O7 S2'
_chemical_formula_iupac     'C14 H10 O4 S2, C7 H5 Cl O2, C3 H7 N O'
_chemical_formula_weight     536.00
_chemical_melting_point     ?
_space_group_crystal_system     triclinic
_space_group_name_H-M_alt     'P -1'
_space_group_name_Hall     '-P 1'
loop_
    _space_group_symop_operation_xyz
    'x, y, z'
    '-x, -y, -z'
_cell_length_a     7.7487(3)
_cell_length_b     7.8575(3)
_cell_length_c     21.4486(6)
_cell_angle_alpha     86.136(3)
_cell_angle_beta     88.693(2)
_cell_angle_gamma     65.080(4)
_cell_volume     1181.61(8)
_cell_formula_units_Z     2
_cell_measurement_reflns_used     21119
_cell_measurement_theta_min     4.0420
_cell_measurement_theta_max     76.0820
_cell_measurement_temperature     99.97(15)
_exptl_crystal_description     plate
_exptl_crystal_colour     'colourless'
_exptl_crystal_size_max     0.193
_exptl_crystal_size_mid     0.117
_exptl_crystal_size_min     0.025
_exptl_crystal_density_diffrn     1.506
_exptl_crystal_density_meas     ?
_exptl_crystal_density_method     ?
_exptl_crystal_F_000     556
loop_
    _exptl_crystal_face_index_h
    _exptl_crystal_face_index_k
    _exptl_crystal_face_index_l
    _exptl_crystal_face_perp_dist
    0 0 1 0.0133
    1 1 -5 0.0431
    -2 -2 -1 0.0880
    1 1 5 0.0519
    0 -2 5 0.0248
    -3 2 -1 0.0573
    1 -1 -5 0.0402
    0 0 -1 0.0114
    -1 1 5 0.0372
_exptl_absorpt_coefficient_mu     3.496
_exptl_absorpt_correction_type     gaussian
_exptl_absorpt_process_details
;
(CrysAlisPro; Rigaku OD, 2018)
;
_exptl_absorpt_correction_T_min     0.413
_exptl_absorpt_correction_T_max     1.000
_diffrn_ambient_temperature     99.97(15)
_diffrn_source     'micro-focus sealed X-ray tube'
_diffrn_radiation_type     CuK\a
_diffrn_radiation_wavelength     1.54184
_diffrn_radiation_monochromator     mirror
_diffrn_measurement_device_type     'XtaLAB Synergy, Dualflex, AtlasS2'
_diffrn_measurement_device     'four-circle diffractometer'
_diffrn_measurement_method     '\w scans'
_diffrn_detector     'CCD plate'
_diffrn_detector_area_resol_mean     5.2558
_diffrn_reflns_number     40239
_diffrn_reflns_av_R_equivalents     0.0569
_diffrn_reflns_av_unetI/netI     0.0235
_diffrn_reflns_theta_min     4.132
_diffrn_reflns_theta_max     76.106
_diffrn_reflns_theta_full     67.684
_diffrn_measured_fraction_theta_max     0.995
_diffrn_measured_fraction_theta_full     1.000
_diffrn_reflns_limit_h_min     -9
_diffrn_reflns_limit_h_max     9
_diffrn_reflns_limit_k_min     -9
_diffrn_reflns_limit_k_max     9
_diffrn_reflns_limit_l_min     -24
_diffrn_reflns_limit_l_max     26
_diffrn_radiation_probe     x-ray
_refine_special_details     ?
_reflns_number_total     4915
_reflns_number_gt     4507
_reflns_threshold_expression     'I > 2\s(I)'
_refine_ls_structure_factor_coef     Fsqd
_refine_ls_matrix_type     full
_refine_ls_R_factor_all     0.0704
_refine_ls_R_factor_gt     0.0667
_refine_ls_wR_factor_gt     0.1990
_refine_ls_wR_factor_ref     0.2025
_refine_ls_goodness_of_fit_ref     1.097
_refine_ls_restrained_S_all     1.097
_refine_ls_number_reflns     4915
_refine_ls_number_parameters     330
_refine_ls_number_restraints     0
_refine_ls_hydrogen_treatment     mixed
_refine_ls_weighting_scheme     calc
_refine_ls_weighting_details
              'w=1/[\s^2^(Fo^2^)+(0.1187P)^2^+2.0348P] where P=(Fo^2^+2Fc^2^)/3'
_atom_sites_solution_hydrogens     mixed
_atom_sites_solution_primary     dual
_atom_sites_solution_secondary     ?
_refine_ls_shift/su_max     0.001
_refine_ls_shift/su_mean     0.000
_refine_diff_density_max     1.213
_refine_diff_density_min     -0.834
_refine_ls_extinction_method     none
_refine_ls_extinction_coef     .
loop_
    _atom_type_symbol
    _atom_type_description
    _atom_type_scat_dispersion_real
    _atom_type_scat_dispersion_imag
    _atom_type_scat_source
    'C' 'C' 0.0181 0.0091
                         'International Tables Vol C Tables 4.2.6.8 and 6.1.1.4'
    'H' 'H' 0.0000 0.0000
                         'International Tables Vol C Tables 4.2.6.8 and 6.1.1.4'
    'Cl' 'Cl' 0.3639 0.7018
                         'International Tables Vol C Tables 4.2.6.8 and 6.1.1.4'
    'N' 'N' 0.0311 0.0180
                         'International Tables Vol C Tables 4.2.6.8 and 6.1.1.4'
    'O' 'O' 0.0492 0.0322
                         'International Tables Vol C Tables 4.2.6.8 and 6.1.1.4'
    'S' 'S' 0.3331 0.5567
                         'International Tables Vol C Tables 4.2.6.8 and 6.1.1.4'
_computing_data_collection
;
CrysAlis PRO (Rigaku OD, 2018)
;
_computing_cell_refinement
;
CrysAlis PRO (Rigaku OD, 2018)
;
_computing_data_reduction
;
CrysAlis PRO (Rigaku OD, 2018)
;
_computing_structure_solution
;
SHELXT (Sheldrick, 2015<i>b</i>)
;
_computing_structure_refinement
;
SHELXL (Sheldrick, 2015<i>a</i>)
;
_computing_molecular_graphics
;
ORTEP-3 for Windows (Farrugia, 2012), <i>OLEX2</i> (Dolomanov <i>et
al.</i>,
2009)
and
Mercury (Macrae <i>et al.</i>, 2006)
;
_computing_publication_material
;
publCIF (Westrip, 2010)
;
loop_
    _atom_site_type_symbol
    _atom_site_label
    _atom_site_fract_x
    _atom_site_fract_y
    _atom_site_fract_z
    _atom_site_U_iso_or_equiv
    _atom_site_adp_type
    _atom_site_calc_flag
    _atom_site_occupancy
    _atom_site_disorder_assembly
    _atom_site_disorder_group
    S S1 0.59149(11) 0.53119(12) 0.76852(4) 0.0306(2) Uani d 1 . .
    Cl Cl1 0.45069(12) 0.95992(13) 1.14356(4) 0.0349(2) Uani d 1 . .
    S S2 0.59937(12) 0.53437(12) 0.67272(4) 0.0308(2) Uani d 1 . .
    O O4 0.3171(4) 0.6699(4) 0.95268(11) 0.0326(5) Uani d 1 . .
    H H4O 0.364(8) 0.709(7) 0.973(3) 0.052(15) Uiso d 1 . .
    O O3 0.5740(3) 0.5927(3) 0.89192(10) 0.0296(5) Uani d 1 . .
    O O2 0.7735(4) 0.6833(4) 0.97404(12) 0.0354(6) Uani d 1 . .
    H H2O 0.712(8) 0.652(8) 0.950(3) 0.060(16) Uiso d 1 . .
    O O1 0.5007(3) 0.7890(4) 1.02638(11) 0.0344(6) Uani d 1 . .
    O O5 0.6630(4) 0.5440(4) 0.55037(12) 0.0418(6) Uani d 1 . .
    O O6 0.8588(4) 0.3049(4) 0.49649(12) 0.0410(6) Uani d 1 . .
    H H6O 0.841(7) 0.395(7) 0.468(2) 0.045(13) Uiso d 1 . .
    O O7 0.8389(4) 0.5600(4) 0.41008(12) 0.0434(6) Uani d 1 . .
    N N1 0.7396(5) 0.8751(5) 0.39798(14) 0.0400(7) Uani d 1 . .
    C C9 0.2951(5) 0.5828(4) 0.85135(15) 0.0267(6) Uani d 1 . .
    C C1 0.6657(5) 0.7680(5) 1.02109(15) 0.0275(6) Uani d 1 . .
    C C14 0.3607(5) 0.5473(5) 0.78952(15) 0.0270(6) Uani d 1 . .
    C C8 0.4089(4) 0.6141(5) 0.90013(15) 0.0267(6) Uani d 1 . .
    C C2 0.7656(5) 0.8312(5) 1.06648(15) 0.0280(6) Uani d 1 . .
    C C12 0.0633(5) 0.5400(5) 0.76228(16) 0.0306(7) Uani d 1 . .
    H H12 -0.016266 0.526211 0.731834 0.037 Uiso calc 1 . .
    C C10 0.1132(5) 0.5965(5) 0.86691(15) 0.0291(7) Uani d 1 . .
    H H10 0.068160 0.622104 0.908335 0.035 Uiso calc 1 . .
    C C13 0.2422(5) 0.5262(5) 0.74536(15) 0.0295(7) Uani d 1 . .
    H H13 0.284561 0.502362 0.703600 0.035 Uiso calc 1 . .
    C C6 0.7871(5) 0.9609(5) 1.16394(16) 0.0323(7) Uani d 1 . .
    H H6A 0.730171 1.015228 1.201643 0.039 Uiso calc 1 . .
    C C11 -0.0011(5) 0.5736(5) 0.82314(16) 0.0318(7) Uani d 1 . .
    H H11 -0.123116 0.580647 0.834470 0.038 Uiso calc 1 . .
    C C5 0.9736(5) 0.9304(5) 1.15083(17) 0.0345(7) Uani d 1 . .
    H H5 1.044152 0.963015 1.179689 0.041 Uiso calc 1 . .
    C C7 0.6831(5) 0.9126(5) 1.12226(15) 0.0274(6) Uani d 1 . .
    C C16 0.6785(5) 0.1584(5) 0.70069(16) 0.0338(7) Uani d 1 . .
    H H16 0.626413 0.196047 0.740635 0.041 Uiso calc 1 . .
    C C15 0.6826(5) 0.2925(5) 0.65578(16) 0.0312(7) Uani d 1 . .
    C C21 0.7543(5) 0.3771(5) 0.54597(16) 0.0336(7) Uani d 1 . .
    C C20 0.7578(5) 0.2356(5) 0.59629(16) 0.0330(7) Uani d 1 . .
    C C3 0.9540(5) 0.8034(5) 1.05434(17) 0.0319(7) Uani d 1 . .
    H H3 1.012239 0.749575 1.016708 0.038 Uiso calc 1 . .
    C C22 0.7667(6) 0.7194(5) 0.42990(18) 0.0413(9) Uani d 1 . .
    H H22 0.727643 0.728713 0.472319 0.050 Uiso calc 1 . .
    C C17 0.7494(6) -0.0294(5) 0.68806(18) 0.0402(8) Uani d 1 . .
    H H17 0.743500 -0.119055 0.719045 0.048 Uiso calc 1 . .
    C C19 0.8321(6) 0.0448(5) 0.58490(18) 0.0398(8) Uani d 1 . .
    H H19 0.885722 0.005247 0.545262 0.048 Uiso calc 1 . .
    C C4 1.0573(5) 0.8524(5) 1.09581(18) 0.0368(8) Uani d 1 . .
    H H4A 1.184608 0.832653 1.086567 0.044 Uiso calc 1 . .
    C C18 0.8290(6) -0.0872(5) 0.63029(19) 0.0432(9) Uani d 1 . .
    H H18 0.880856 -0.216500 0.622025 0.052 Uiso calc 1 . .
    C C23 0.7881(7) 0.8803(6) 0.33196(18) 0.0441(9) Uani d 1 . .
    H H23A 0.854211 0.962019 0.324500 0.066 Uiso calc 1 . .
    H H23B 0.671435 0.929459 0.306655 0.066 Uiso calc 1 . .
    H H23C 0.871087 0.752967 0.320389 0.066 Uiso calc 1 . .
    C C24 0.6454(7) 1.0572(6) 0.4254(2) 0.0487(10) Uani d 1 . .
    H H24A 0.626207 1.037588 0.470118 0.073 Uiso calc 1 . .
    H H24B 0.521838 1.129721 0.404825 0.073 Uiso calc 1 . .
    H H24C 0.724883 1.126361 0.419463 0.073 Uiso calc 1 . .
loop_
    _atom_site_aniso_label
    _atom_site_aniso_U_11
    _atom_site_aniso_U_22
    _atom_site_aniso_U_33
    _atom_site_aniso_U_12
    _atom_site_aniso_U_13
    _atom_site_aniso_U_23
    S1 0.0263(4) 0.0454(5) 0.0243(4) -0.0182(3) 0.0065(3) -0.0111(3)
    Cl1 0.0324(4) 0.0482(5) 0.0290(4) -0.0208(4) 0.0096(3) -0.0119(3)
    S2 0.0342(4) 0.0354(4) 0.0240(4) -0.0152(3) 0.0080(3) -0.0083(3)
    O4 0.0306(12) 0.0483(14) 0.0260(12) -0.0220(11) 0.0055(9) -0.0132(10)
    O3 0.0229(11) 0.0420(13) 0.0266(11) -0.0153(10) 0.0053(8) -0.0106(9)
    O2 0.0300(12) 0.0515(15) 0.0287(12) -0.0195(11) 0.0069(10) -0.0152(11)
    O1 0.0266(12) 0.0495(15) 0.0309(12) -0.0180(11) 0.0065(9) -0.0158(10)
    O5 0.0530(16) 0.0358(14) 0.0291(13) -0.0115(12) 0.0136(11) -0.0056(10)
    O6 0.0519(16) 0.0363(13) 0.0284(13) -0.0123(12) 0.0155(11) -0.0069(11)
    O7 0.0574(17) 0.0385(14) 0.0313(13) -0.0169(12) 0.0120(12) -0.0081(11)
    N1 0.0502(19) 0.0412(17) 0.0297(15) -0.0200(15) 0.0053(13) -0.0058(13)
    C9 0.0266(15) 0.0296(15) 0.0242(15) -0.0117(12) 0.0016(12) -0.0056(12)
    C1 0.0259(15) 0.0313(16) 0.0251(15) -0.0113(12) 0.0035(12) -0.0059(12)
    C14 0.0255(15) 0.0305(15) 0.0267(15) -0.0127(12) 0.0046(12) -0.0077(12)
    C8 0.0252(15) 0.0316(16) 0.0250(15) -0.0131(12) 0.0034(12) -0.0067(12)
    C2 0.0254(15) 0.0316(16) 0.0257(15) -0.0105(12) 0.0019(12) -0.0040(12)
    C12 0.0279(16) 0.0355(17) 0.0302(16) -0.0141(13) -0.0001(13) -0.0082(13)
    C10 0.0280(16) 0.0349(17) 0.0262(16) -0.0143(13) 0.0054(12) -0.0082(13)
    C13 0.0278(16) 0.0372(17) 0.0242(15) -0.0136(13) 0.0031(12) -0.0080(13)
    C6 0.0353(18) 0.0357(17) 0.0248(16) -0.0134(14) -0.0001(13) -0.0042(13)
    C11 0.0255(16) 0.0386(18) 0.0332(17) -0.0145(14) 0.0034(13) -0.0097(14)
    C5 0.0334(18) 0.0379(18) 0.0333(18) -0.0152(14) -0.0034(14) -0.0062(14)
    C7 0.0269(15) 0.0302(15) 0.0250(15) -0.0118(12) 0.0033(12) -0.0042(12)
    C16 0.0318(17) 0.0385(18) 0.0274(16) -0.0109(14) 0.0060(13) -0.0057(13)
    C15 0.0268(16) 0.0368(17) 0.0273(16) -0.0102(13) 0.0042(12) -0.0076(13)
    C21 0.0359(18) 0.0390(18) 0.0255(16) -0.0146(15) 0.0080(13) -0.0095(13)
    C20 0.0335(17) 0.0372(18) 0.0264(16) -0.0125(14) 0.0052(13) -0.0062(13)
    C3 0.0259(16) 0.0387(18) 0.0331(17) -0.0142(14) 0.0042(13) -0.0125(14)
    C22 0.046(2) 0.040(2) 0.0353(19) -0.0148(17) 0.0088(16) -0.0088(15)
    C17 0.043(2) 0.0355(18) 0.0367(19) -0.0116(16) 0.0097(15) -0.0009(15)
    C19 0.044(2) 0.0384(19) 0.0321(18) -0.0115(16) 0.0110(15) -0.0099(15)
    C4 0.0259(16) 0.046(2) 0.0392(19) -0.0151(15) 0.0014(14) -0.0108(16)
    C18 0.052(2) 0.0323(18) 0.040(2) -0.0119(16) 0.0109(17) -0.0082(15)
    C23 0.060(3) 0.048(2) 0.0304(18) -0.028(2) 0.0074(17) -0.0047(16)
    C24 0.061(3) 0.038(2) 0.041(2) -0.0153(19) 0.0057(19) -0.0063(17)
_geom_special_details
;
 All esds (except the esd in the dihedral angle between two l.s. planes)
 are estimated using the full covariance matrix.  The cell esds are taken
 into account individually in the estimation of esds in distances, angles
 and torsion angles; correlations between esds in cell parameters are only
 used when they are defined by crystal symmetry.  An approximate (isotropic)
 treatment of cell esds is used for estimating esds involving l.s. planes.
;
loop_
    _geom_bond_atom_site_label_1
    _geom_bond_atom_site_label_2
    _geom_bond_site_symmetry_2
    _geom_bond_distance
    _geom_bond_publ_flag
    S1 S2 . 2.0531(11) ?
    S1 C14 . 1.788(3) ?
    Cl1 C7 . 1.736(3) ?
    S2 C15 . 1.791(4) ?
    O4 H4O . 0.74(6) ?
    O4 C8 . 1.317(4) ?
    O3 C8 . 1.229(4) ?
    O2 H2O . 0.82(6) ?
    O2 C1 . 1.320(4) ?
    O1 C1 . 1.222(4) ?
    O5 C21 . 1.209(4) ?
    O6 H6O . 0.87(5) ?
    O6 C21 . 1.326(4) ?
    O7 C22 . 1.238(5) ?
    N1 C22 . 1.298(5) ?
    N1 C23 . 1.459(5) ?
    N1 C24 . 1.463(5) ?
    C9 C14 . 1.412(4) ?
    C9 C8 . 1.480(4) ?
    C9 C10 . 1.402(5) ?
    C1 C2 . 1.489(5) ?
    C14 C13 . 1.398(5) ?
    C2 C7 . 1.404(4) ?
    C2 C3 . 1.403(5) ?
    C12 H12 . 0.9500 ?
    C12 C13 . 1.386(5) ?
    C12 C11 . 1.389(5) ?
    C10 H10 . 0.9500 ?
    C10 C11 . 1.376(5) ?
    C13 H13 . 0.9500 ?
    C6 H6A . 0.9500 ?
    C6 C5 . 1.387(5) ?
    C6 C7 . 1.389(5) ?
    C11 H11 . 0.9500 ?
    C5 H5 . 0.9500 ?
    C5 C4 . 1.384(5) ?
    C16 H16 . 0.9500 ?
    C16 C15 . 1.389(5) ?
    C16 C17 . 1.384(5) ?
    C15 C20 . 1.411(5) ?
    C21 C20 . 1.488(5) ?
    C20 C19 . 1.398(5) ?
    C3 H3 . 0.9500 ?
    C3 C4 . 1.385(5) ?
    C22 H22 . 0.9500 ?
    C17 H17 . 0.9500 ?
    C17 C18 . 1.388(5) ?
    C19 H19 . 0.9500 ?
    C19 C18 . 1.381(6) ?
    C4 H4A . 0.9500 ?
    C18 H18 . 0.9500 ?
    C23 H23A . 0.9800 ?
    C23 H23B . 0.9800 ?
    C23 H23C . 0.9800 ?
    C24 H24A . 0.9800 ?
    C24 H24B . 0.9800 ?
    C24 H24C . 0.9800 ?
loop_
    _geom_angle_atom_site_label_1
    _geom_angle_atom_site_label_2
    _geom_angle_atom_site_label_3
    _geom_angle_site_symmetry_1
    _geom_angle_site_symmetry_3
    _geom_angle
    _geom_angle_publ_flag
    C14 S1 S2 . . 105.47(11) ?
    C15 S2 S1 . . 104.62(12) ?
    C8 O4 H4O . . 113(4) ?
    C1 O2 H2O . . 110(4) ?
    C21 O6 H6O . . 109(3) ?
    C22 N1 C23 . . 122.3(3) ?
    C22 N1 C24 . . 121.4(3) ?
    C23 N1 C24 . . 116.1(3) ?
    C14 C9 C8 . . 122.3(3) ?
    C10 C9 C14 . . 119.3(3) ?
    C10 C9 C8 . . 118.4(3) ?
    O2 C1 C2 . . 113.6(3) ?
    O1 C1 O2 . . 122.2(3) ?
    O1 C1 C2 . . 124.2(3) ?
    C9 C14 S1 . . 120.0(2) ?
    C13 C14 S1 . . 120.9(2) ?
    C13 C14 C9 . . 119.0(3) ?
    O4 C8 C9 . . 114.4(3) ?
    O3 C8 O4 . . 122.8(3) ?
    O3 C8 C9 . . 122.8(3) ?
    C7 C2 C1 . . 123.4(3) ?
    C3 C2 C1 . . 118.8(3) ?
    C3 C2 C7 . . 117.8(3) ?
    C13 C12 H12 . . 119.6 ?
    C13 C12 C11 . . 120.9(3) ?
    C11 C12 H12 . . 119.6 ?
    C9 C10 H10 . . 119.5 ?
    C11 C10 C9 . . 121.1(3) ?
    C11 C10 H10 . . 119.5 ?
    C14 C13 H13 . . 119.9 ?
    C12 C13 C14 . . 120.3(3) ?
    C12 C13 H13 . . 119.9 ?
    C5 C6 H6A . . 119.8 ?
    C5 C6 C7 . . 120.4(3) ?
    C7 C6 H6A . . 119.8 ?
    C12 C11 H11 . . 120.3 ?
    C10 C11 C12 . . 119.4(3) ?
    C10 C11 H11 . . 120.3 ?
    C6 C5 H5 . . 119.9 ?
    C4 C5 C6 . . 120.2(3) ?
    C4 C5 H5 . . 119.9 ?
    C2 C7 Cl1 . . 123.5(3) ?
    C6 C7 Cl1 . . 116.0(3) ?
    C6 C7 C2 . . 120.5(3) ?
    C15 C16 H16 . . 119.5 ?
    C17 C16 H16 . . 119.5 ?
    C17 C16 C15 . . 120.9(3) ?
    C16 C15 S2 . . 121.2(3) ?
    C16 C15 C20 . . 119.1(3) ?
    C20 C15 S2 . . 119.7(3) ?
    O5 C21 O6 . . 123.2(3) ?
    O5 C21 C20 . . 122.2(3) ?
    O6 C21 C20 . . 114.6(3) ?
    C15 C20 C21 . . 120.5(3) ?
    C19 C20 C15 . . 119.0(3) ?
    C19 C20 C21 . . 120.5(3) ?
    C2 C3 H3 . . 119.2 ?
    C4 C3 C2 . . 121.7(3) ?
    C4 C3 H3 . . 119.2 ?
    O7 C22 N1 . . 125.9(4) ?
    O7 C22 H22 . . 117.0 ?
    N1 C22 H22 . . 117.0 ?
    C16 C17 H17 . . 119.9 ?
    C16 C17 C18 . . 120.2(3) ?
    C18 C17 H17 . . 119.9 ?
    C20 C19 H19 . . 119.4 ?
    C18 C19 C20 . . 121.1(3) ?
    C18 C19 H19 . . 119.4 ?
    C5 C4 C3 . . 119.5(3) ?
    C5 C4 H4A . . 120.3 ?
    C3 C4 H4A . . 120.3 ?
    C17 C18 H18 . . 120.2 ?
    C19 C18 C17 . . 119.5(4) ?
    C19 C18 H18 . . 120.2 ?
    N1 C23 H23A . . 109.5 ?
    N1 C23 H23B . . 109.5 ?
    N1 C23 H23C . . 109.5 ?
    H23A C23 H23B . . 109.5 ?
    H23A C23 H23C . . 109.5 ?
    H23B C23 H23C . . 109.5 ?
    N1 C24 H24A . . 109.5 ?
    N1 C24 H24B . . 109.5 ?
    N1 C24 H24C . . 109.5 ?
    H24A C24 H24B . . 109.5 ?
    H24A C24 H24C . . 109.5 ?
    H24B C24 H24C . . 109.5 ?
loop_
    _geom_torsion_atom_site_label_1
    _geom_torsion_atom_site_label_2
    _geom_torsion_atom_site_label_3
    _geom_torsion_atom_site_label_4
    _geom_torsion_site_symmetry_1
    _geom_torsion_site_symmetry_2
    _geom_torsion_site_symmetry_3
    _geom_torsion_site_symmetry_4
    _geom_torsion
    _geom_torsion_publ_flag
    S1 S2 C15 C16 . . . . 17.0(3) ?
    S1 S2 C15 C20 . . . . -161.5(3) ?
    S1 C14 C13 C12 . . . . -179.7(3) ?
    S2 S1 C14 C9 . . . . -168.5(2) ?
    S2 S1 C14 C13 . . . . 11.1(3) ?
    S2 C15 C20 C21 . . . . -4.9(5) ?
    S2 C15 C20 C19 . . . . 176.4(3) ?
    O2 C1 C2 C7 . . . . -175.4(3) ?
    O2 C1 C2 C3 . . . . 2.5(5) ?
    O1 C1 C2 C7 . . . . 3.7(5) ?
    O1 C1 C2 C3 . . . . -178.3(3) ?
    O5 C21 C20 C15 . . . . -11.7(6) ?
    O5 C21 C20 C19 . . . . 167.0(4) ?
    O6 C21 C20 C15 . . . . 168.3(3) ?
    O6 C21 C20 C19 . . . . -13.0(5) ?
    C9 C14 C13 C12 . . . . 0.0(5) ?
    C9 C10 C11 C12 . . . . -1.3(5) ?
    C1 C2 C7 Cl1 . . . . -3.2(5) ?
    C1 C2 C7 C6 . . . . 177.1(3) ?
    C1 C2 C3 C4 . . . . -177.5(3) ?
    C14 C9 C8 O4 . . . . 171.4(3) ?
    C14 C9 C8 O3 . . . . -7.5(5) ?
    C14 C9 C10 C11 . . . . 0.8(5) ?
    C8 C9 C14 S1 . . . . 2.1(4) ?
    C8 C9 C14 C13 . . . . -177.6(3) ?
    C8 C9 C10 C11 . . . . 178.4(3) ?
    C2 C3 C4 C5 . . . . 0.2(6) ?
    C10 C9 C14 S1 . . . . 179.5(3) ?
    C10 C9 C14 C13 . . . . -0.2(5) ?
    C10 C9 C8 O4 . . . . -6.1(4) ?
    C10 C9 C8 O3 . . . . 175.0(3) ?
    C13 C12 C11 C10 . . . . 1.1(5) ?
    C6 C5 C4 C3 . . . . -0.7(6) ?
    C11 C12 C13 C14 . . . . -0.4(5) ?
    C5 C6 C7 Cl1 . . . . -179.4(3) ?
    C5 C6 C7 C2 . . . . 0.3(5) ?
    C7 C2 C3 C4 . . . . 0.5(5) ?
    C7 C6 C5 C4 . . . . 0.4(6) ?
    C16 C15 C20 C21 . . . . 176.5(3) ?
    C16 C15 C20 C19 . . . . -2.1(5) ?
    C16 C17 C18 C19 . . . . -1.8(7) ?
    C15 C16 C17 C18 . . . . 1.1(6) ?
    C15 C20 C19 C18 . . . . 1.5(6) ?
    C21 C20 C19 C18 . . . . -177.2(4) ?
    C20 C19 C18 C17 . . . . 0.5(7) ?
    C3 C2 C7 Cl1 . . . . 178.9(3) ?
    C3 C2 C7 C6 . . . . -0.8(5) ?
    C17 C16 C15 S2 . . . . -177.6(3) ?
    C17 C16 C15 C20 . . . . 0.9(5) ?
    C23 N1 C22 O7 . . . . 1.9(7) ?
    C24 N1 C22 O7 . . . . 177.4(4) ?
loop_
    _geom_hbond_atom_site_label_D
    _geom_hbond_atom_site_label_H
    _geom_hbond_atom_site_label_A
    _geom_hbond_site_symmetry_A
    _geom_hbond_distance_DH
    _geom_hbond_distance_HA
    _geom_hbond_distance_DA
    _geom_hbond_angle_DHA
    O2 H2O O3 . 0.83(6) 1.86(7) 2.687(4) 176(9)
    O4 H4O O1 . 0.73(7) 1.88(6) 2.612(4) 175(5)
    O6 H6O O7 . 0.87(5) 1.73(5) 2.594(4) 172(5)
    C3 H3 O4 1_455 0.95 2.57 3.363(5) 142
    C10 H10 O2 1_655 0.95 2.54 3.331(5) 141
    C11 H11 S1 1_655 0.95 2.83 3.544(4) 133
    C22 H22 O5 . 0.95 2.33 3.095(5) 138
    C24 H24B S2 2_656 0.98 2.83 3.531(4) 129
_shelx_space_group_comment
;
The symmetry employed for this shelxl refinement is uniquely defined
by the following loop, which should always be used as a source of
symmetry information in preference to the above space-group names.
They are only intended as comments.
;
_shelx_estimated_absorpt_T_min     ?
_shelx_estimated_absorpt_T_max     ?
_shelx_hkl_file
;
   0   0  -2   74.07    3.11
   0   0   2   71.49    3.01
   0   0   3   19.46    2.20
   0   0  -3   16.13    1.84
   0   0  -3   18.08    1.20
   0   0   3   14.65    1.82
   0   0  -3   16.99    1.94
   0   0  -4  776.14   14.61
   0   0  -4  669.98   12.90
   0   0   4  656.79    7.69
   0   0  -4  727.60    7.77
   0   0   4  817.89   15.03
   0   0  -5   16.81    1.46
   0   0  -5   16.52    2.66
   0   0  -5   11.69    2.09
   0   0   5   14.20    1.37
   0   0   6    5.26    1.01
   0   0  -6    4.74    1.54
   0   0  -6    7.05    1.98
   0   0  -7  485.64   14.15
   0   0  -7  509.55   15.11
   0   0  -8    2.10    1.64
   0   0  -8    2.84    2.04
   0   0  -8    1.47    0.76
   0   0  -9  209.59    7.59
   0   0  -9  236.65   10.85
   0   0  -9  232.62   11.31
   0   0 -10  196.76   11.04
   0   0 -10  220.27   11.08
   0   0 -11 1659.50   33.17
   0   0 -11 1726.84   32.17
   0   0  12  114.46    4.75
   0   0 -12  109.43    8.80
   0   0  12  114.64    4.99
   0   0 -12  126.36    8.84
   0   0  12  113.83    4.98
   0   0 -12   97.25    5.14
   0   0  12  114.84    4.86
   0   0  12  132.14    5.29
   0   0  12  120.71    5.09
   0   0  12  111.71    4.73
   0   0  12  113.79    4.66
   0   0  12  118.72    4.87
   0   0  13   13.96    1.62
   0   0  13   15.07    2.03
   0   0  13   16.66    2.10
   0   0  13   16.87    2.16
   0   0  13   14.07    2.02
   0   0  13   16.42    2.11
   0   0  13   13.58    2.02
   0   0  13   15.51    2.16
   0   0  13   14.47    1.87
   0   0  13   16.42    2.07
   0   0  13   13.47    1.76
   0   0  13   15.94    2.04
   0   0 -13   17.38    3.18
   0   0  13   14.76    1.92
   0   0  13   14.46    1.84
   0   0  14   51.33    3.67
   0   0  14   53.90    3.50
   0   0  14   48.97    3.58
   0   0  14   47.85    3.58
   0   0  14   46.08    3.61
   0   0  14   44.93    3.63
   0   0  14   46.65    3.62
   0   0  14   45.31    3.29
   0   0  14   45.43    3.06
   0   0  14   51.89    3.85
   0   0  14   51.64    3.84
   0   0  14   51.99    3.65
   0   0  14   49.35    3.71
   0   0  14   50.31    3.80
   0   0  15   19.29    2.60
   0   0  15   22.37    2.72
   0   0  15   20.61    2.31
   0   0  15   19.68    2.55
   0   0  15   22.10    2.81
   0   0  15   18.90    2.46
   0   0  15   21.03    2.59
   0   0  15   20.65    2.34
   0   0  15   21.51    2.59
   0   0  15   19.72    2.53
   0   0  15   19.93    2.48
   0   0  15   20.85    2.69
   0   0  15   18.43    2.33
   0   0  15   21.30    2.27
   0   0  16   74.79    5.19
   0   0  16   82.66    5.38
   0   0  16   74.07    4.67
   0   0  16   78.94    4.96
   0   0  16   76.89    5.12
   0   0  16   77.06    4.62
   0   0  16   70.81    4.15
   0   0  16   79.23    5.23
   0   0  16   77.46    5.12
   0   0  16   87.27    5.61
   0   0  16   75.50    4.90
   0   0  16   76.81    4.68
   0   0  16   76.12    5.22
   0   0  16   72.61    5.06
   0   0  17   48.34    4.39
   0   0  17   51.80    4.49
   0   0  17   51.27    4.45
   0   0  17   51.36    4.25
   0   0  17   46.82    3.78
   0   0  17   52.22    4.58
   0   0  17   50.03    4.31
   0   0  17   49.11    3.97
   0   0  17   49.71    4.36
   0   0  17   49.90    4.29
   0   0  17   47.48    3.55
   0   0  17   50.38    4.37
   0   0  17   48.18    3.79
   0   0  17   49.61    4.46
   0   0  18    4.30    1.68
   0   0  18    5.74    1.79
   0   0  18    5.06    1.84
   0   0  18    3.99    1.49
   0   0  18    4.81    1.88
   0   0  18    6.47    1.99
   0   0  18    3.96    1.65
   0   0  18    5.15    1.77
   0   0  18    3.67    1.39
   0   0  18    5.21    1.58
   0   0  18    3.75    1.86
   0   0  18    5.33    1.85
   0   0  18    3.84    1.66
   0   0  18    4.27    1.35
   0   0  19   24.86    2.90
   0   0  19   28.03    3.82
   0   0  19   30.42    3.89
   0   0  19   25.58    2.72
   0   0  19   27.87    3.64
   0   0  19   28.41    3.62
   0   0  19   29.40    3.30
   0   0  19   26.98    3.00
   0   0  19   31.79    3.64
   0   0  19   26.28    3.14
   0   0  19   28.17    3.69
   0   0  19   29.91    3.65
   0   0  19   26.72    2.94
   0   0  19   31.30    3.67
   0   0  20    1.79    1.52
   0   0  20    1.96    1.57
   0   0  20    2.43    1.52
   0   0  20  -12.99    4.63
   0   0  20    2.30    1.36
   0   0  20    0.67    1.45
   0   0  20    2.60    1.81
   0   0  20   -3.67    2.60
   0   0  20    1.47    0.97
   0   0  20    1.34    1.23
   0   0  20    2.99    1.67
   0   0  20   -9.71    4.69
   0   0  20    2.45    1.62
   0   0  21    5.30    5.76
   0   0  21   15.86    3.02
   0   0  21   16.38    2.78
   0   0  21   15.80    2.33
   0   0  21   17.02    2.89
   0   0  21    9.62    1.82
   0   0  21   15.66    2.80
   0   0  21   -0.54    6.21
   0   0  21   13.76    1.78
   0   0  21    8.55    2.80
   0   0  21   15.11    2.59
   0   0  21   13.45    2.20
   0   0  21   14.90    2.68
   0   0  22   42.95    3.64
   0   0  22   46.20    4.34
   0   0  22   39.74    3.88
   0   0  22   44.83    4.11
   0   0  22   61.99    8.04
   0   0  22   45.40    4.40
   0   0  22   39.84    3.33
   0   0  22   42.98    4.20
   0   0  22   41.35    4.05
   0   0  22   36.90    3.78
   0   0  22   50.03    7.61
   0   0  23  170.22    7.45
   0   0  23  138.60    5.50
   0   0  23  155.80    6.21
   0   0  23  169.10    7.74
   0   0  23  227.80   12.05
   0   0  23  165.09    7.62
   0   0  23  174.04    7.76
   0   0  23  162.51    7.15
   0   0  23  226.50   10.85
   0   0  23  143.54    6.82
   0   0  23  162.28    7.32
   0   0  24   14.74    1.95
   0   0  24   21.67    2.46
   0   0  24   19.45    2.61
   0   0  24   18.09    2.35
   0   0  24   20.34    2.61
   0   0  24   19.02    1.94
   0   0  24   18.77    2.40
   0   0  25   35.12    2.91
   0   0  25   33.24    2.66
   0   0  25   36.36    2.98
   0   0  25   35.71    2.76
   0   0  26   12.26    1.50
   0   0  26   11.41    1.31
   0   0  26    9.59    1.31
   0   0  26   10.30    1.28
   0  -1  26    5.09    0.69
   0  -1  26    4.03    0.81
   0  -1  26    6.23    1.01
   0  -1  25    0.04    0.70
   0  -1  25    0.48    0.56
   0  -1  25   -0.78    1.48
   0  -1  25    1.27    0.87
   0  -1  25    0.96    0.75
   0  -1  24    7.36    1.59
   0  -1  24    8.32    1.49
   0  -1  24    6.83    1.27
   0  -1  24    8.65    1.84
   0  -1  24    9.58    1.78
   0  -1  24    6.30    1.15
   0  -1  23   27.30    2.97
   0  -1  23   36.44    3.67
   0  -1  23   36.42    3.55
   0  -1  23   35.83    3.50
   0  -1  23   34.11    2.84
   0  -1  23   37.21    3.55
   0  -1  23   36.56    3.31
   0  -1  22   16.63    2.53
   0  -1  22   16.88    2.50
   0  -1  22   13.66    1.85
   0  -1  22   18.92    2.74
   0  -1  22    8.00    2.38
   0  -1  22   11.75    1.71
   0  -1  22   15.28    2.69
   0  -1  22   15.89    2.67
   0  -1  22   17.01    2.69
   0  -1  22   16.10    2.21
   0  -1  21   28.06    3.16
   0  -1  21   34.58    3.68
   0  -1  21   32.77    3.62
   0  -1  21   36.59    4.35
   0  -1  21   33.68    3.36
   0  -1  21   21.03    3.55
   0  -1  21   30.15    3.56
   0  -1  21   31.98    3.88
   0  -1  21   35.32    3.87
   0  -1  21   34.61    3.94
   0  -1  21   29.58    2.93
   0  -1  21   31.77    3.47
   0  -1  20    5.72    1.94
   0  -1  20    4.37    6.28
   0  -1  20    6.48    2.10
   0  -1  20    5.06    1.71
   0  -1  20    5.22    1.92
   0  -1  20    3.85    2.84
   0  -1  20   -6.28    3.85
   0  -1  20    4.94    1.89
   0  -1  20    5.01    1.99
   0  -1  20    6.75    2.03
   0  -1  20    4.74    1.81
   0  -1  20    5.40    1.66
   0  -1  20    4.50    1.72
   0  -1  20    3.99    1.38
   0  -1  19   64.00    5.45
   0  -1  19   68.38    5.50
   0  -1  19   65.32    3.97
   0  -1  19   73.42    5.78
   0  -1  19   77.38    6.10
   0  -1  19   68.42    5.34
   0  -1  19   69.98    5.24
   0  -1  19   64.56    4.66
   0  -1  19   69.22    5.15
   0  -1  19   66.47    5.47
   0  -1  19   69.29    5.32
   0  -1  19   43.60    4.76
   0  -1  19   69.86    4.96
   0  -1  19   67.31    5.08
   0  -1  18  406.86   12.68
   0  -1  18  406.62   12.07
   0  -1  18  404.77   11.90
   0  -1  18  427.88   13.49
   0  -1  18  405.57   13.28
   0  -1  18  414.52   13.16
   0  -1  18  411.38   12.94
   0  -1  18  464.29   13.74
   0  -1  18  406.05    9.84
   0  -1  18  428.67   13.90
   0  -1  18  435.22   13.42
   0  -1  18  430.63   12.40
   0  -1  18  423.85   12.28
   0  -1  18  385.26   11.22
   0  -1  17   11.44    2.33
   0  -1  17   13.51    2.61
   0  -1  17   11.54    1.58
   0  -1  17   14.67    2.51
   0  -1  17   12.73    2.40
   0  -1  17   12.91    2.67
   0  -1  17   11.33    2.36
   0  -1  17   13.73    2.43
   0  -1  17   13.31    2.58
   0  -1  17   13.17    2.25
   0  -1  17   12.00    1.72
   0  -1  17   13.01    2.48
   0  -1  17   11.42    2.22
   0  -1  17   10.00    2.10
   0  -1  17   12.50    2.30
   0  -1  16   31.80    3.80
   0  -1  16   34.10    3.48
   0  -1  16   30.52    3.11
   0  -1  16   30.96    3.61
   0  -1  16   29.86    3.44
   0  -1  16   35.89    3.46
   0  -1  16   34.54    3.64
   0  -1  16   30.46    3.20
   0  -1  16   34.03    3.43
   0  -1  16   34.46    3.56
   0  -1  16   32.88    3.66
   0  -1  16   35.41    2.91
   0  -1  16   28.65    2.41
   0  -1  16   30.47    3.46
   0  -1  16   31.97    3.52
   0  -1  15    3.03    1.46
   0  -1  15    2.95    1.36
   0  -1  15    3.34    1.49
   0  -1  15    2.70    1.14
   0  -1  15    3.38    1.37
   0  -1  15    3.46    1.48
   0  -1  15    4.19    1.42
   0  -1  15    3.69    1.50
   0  -1  15    3.21    1.42
   0  -1  15    4.28    1.04
   0  -1  15    3.21    1.27
   0  -1  15    3.73    1.60
   0  -1  15    3.71    1.55
   0  -1  15    4.49    1.19
   0  -1  15    4.50    1.60
   0  -1  14  288.33    7.01
   0  -1  14  321.14   10.00
   0  -1  14  272.75    6.71
   0  -1  14  301.54    8.51
   0  -1  14  314.61    9.49
   0  -1  14  297.36    9.10
   0  -1  14  308.86    9.51
   0  -1  14  307.99    9.31
   0  -1  14  309.02    9.38
   0  -1  14  306.21    9.45
   0  -1  14  305.88    8.95
   0  -1  14  306.35    9.20
   0  -1  14  293.10    8.53
   0  -1  14  303.44    8.82
   0  -1  14  299.65    8.79
   0  -1  13    0.39    0.88
   0  -1  13    0.14    0.78
   0  -1  13    1.24    1.02
   0  -1  13   -0.45    0.58
   0  -1  13    0.29    0.84
   0  -1  13   -0.56    0.82
   0  -1  13    0.24    0.81
   0  -1  13    0.94    1.07
   0  -1  13    1.15    0.90
   0  -1  13   -0.29    0.93
   0   1 -13    0.43    1.24
   0  -1  13    0.41    0.81
   0  -1  13    0.58    0.91
   0  -1  13    1.35    1.06
   0  -1  13    0.01    0.78
   0  -1  12    4.24    1.25
   0  -1  12    2.39    0.99
   0  -1  12    3.44    1.11
   0  -1  12    4.29    1.15
   0  -1  12    2.85    0.99
   0   1 -12    5.16    1.74
   0  -1  12    3.68    1.01
   0   1 -12    2.58    1.56
   0  -1  12    3.81    1.13
   0  -1  12    3.23    1.16
   0  -1  12    2.76    0.99
   0  -1  12    3.56    1.04
   0  -1  12    3.99    1.22
   0  -1  12    2.11    0.90
   0  -1  12    2.87    1.00
   0   1 -11   22.09    2.12
   0   1 -11   29.08    3.63
   0   1 -11   22.95    3.64
   0   1 -10    2.86    1.56
   0   1 -10    1.49    1.09
   0   1 -10    1.92    0.89
   0   1  -9  424.72   12.55
   0   1  -9  434.14   10.65
   0   1  -9  408.98   13.85
   0   1  -8  198.09    8.39
   0  -1   8  208.84    5.49
   0   1  -8  227.01    4.48
   0  -1   8  241.45    5.65
   0   1  -8  240.77   10.20
   0  -1   8  228.82    4.33
   0   1  -8  252.83    8.51
   0  -1   8  184.83    5.04
   0  -1   7  521.22    8.32
   0   1  -7  475.88    8.43
   0   1  -7  524.64   13.91
   0  -1   7  472.13    7.30
   0   1  -7  439.84   11.64
   0  -1   7  429.57    8.77
   0   1  -7  508.28   11.96
   0  -1   7  524.74    9.24
   0   1  -6  277.83    9.05
   0  -1   6  254.74    8.96
   0  -1   6  269.22    6.64
   0   1  -6  264.43    8.52
   0  -1   6  272.97    6.99
   0   1  -6  237.33    7.85
   0   1  -6  244.09    6.64
   0  -1   5    9.98    1.47
   0   1  -5    9.50    1.53
   0  -1   5   10.70    1.61
   0   1  -5    8.48    0.76
   0   1  -5   10.63    1.91
   0  -1   5    9.93    2.00
   0   1  -5    9.63    1.64
   0  -1   4 1686.20   18.04
   0   1  -4 1725.44   21.04
   0  -1   4 1720.11   18.02
   0   1  -4 1619.00   18.63
   0   1  -4 1646.44   10.56
   0  -1   4 1596.34   17.68
   0   1  -3  310.81    8.73
   0   1  -3  292.94    5.12
   0  -1   3  308.36    8.02
   0   1  -2 1016.85   10.85
   0   1  -2 1107.37   16.11
   0  -1   2 1107.16   10.80
   0   1  -1   23.23    1.78
   0   1  -1   20.53    1.87
   0  -1   1   22.28    1.88
   0  -1   1   27.00    1.85
   0   1   0  717.54   10.54
   0  -1   0  801.95   10.81
   0   1   1  322.97    7.94
   0  -1  -1  334.62    8.09
   0  -1  -2    5.17    1.55
   0  -1  -2    5.11    1.74
   0   1   2    5.60    1.61
   0  -1  -3  972.23   14.46
   0  -1  -3  914.39   13.58
   0   1   3  998.22   17.37
   0  -1  -3  990.28   17.24
   0  -1  -3  928.75   16.61
   0  -1  -4 1785.33   24.77
   0   1   4 1771.84   25.20
   0  -1  -4 1648.42   18.02
   0  -1  -4 1696.02   18.54
   0  -1  -5    5.06    2.16
   0  -1  -5    9.48    1.71
   0   1   5    7.31    2.64
   0  -1  -5    7.82    1.71
   0   1   5    5.65    1.79
   0   1   6  306.21   12.29
   0  -1  -6  326.61   13.01
   0  -1  -6  290.30    7.19
   0  -1  -6  306.75   11.15
   0  -1  -6  278.90    7.38
   0   1   6  275.26    7.40
   0   1   7  789.73   11.48
   0   1   7  919.91   21.95
   0  -1  -7  937.15   22.90
   0  -1  -7  857.71   18.77
   0  -1  -7  795.44   10.98
   0   1   7  783.54   10.81
   0  -1  -7  765.72   11.86
   0  -1  -7  942.41   22.79
   0   1   7  849.96   10.12
   0  -1  -8  162.84   10.21
   0   1   8  115.91    3.84
   0  -1  -8  121.32    3.63
   0  -1  -8  117.60    4.42
   0  -1  -8  141.61    8.04
   0  -1  -8  162.33   10.16
   0   1   8  141.47    9.51
   0   1   8  117.00    3.87
   0  -1  -9 1693.39   32.91
   0  -1  -9 1614.98   32.68
   0  -1 -10   44.26    4.68
   0  -1 -10   51.19    6.39
   0  -1 -10   52.20    6.37
   0  -1 -11    3.01    1.73
   0  -1 -11    2.86    1.48
   0  -1 -11    2.18    1.68
   0  -1 -12   75.69    7.99
   0   1  12   71.55    3.91
   0  -1 -12   60.07    5.39
   0   1  12   62.24    4.06
   0  -1 -12   71.06    7.58
   0   1  12   67.87    3.86
   0   1  12   78.53    3.96
   0   1  12   73.88    3.79
   0   1  12   71.25    4.24
   0   1  12   76.12    3.99
   0   1  12   67.93    3.77
   0   1  12   73.25    3.93
   0   1  13   35.49    3.07
   0   1  13   30.20    2.17
   0   1  13   34.40    2.95
   0   1  13   31.51    2.46
   0   1  13   30.97    2.86
   0   1  13   31.87    2.80
   0   1  13   34.22    2.78
   0   1  13   29.56    2.81
   0   1  13   33.11    2.95
   0   1  13   30.21    2.75
   0   1  13   33.12    2.95
   0  -1 -13   24.73    3.37
   0   1  13   28.93    2.36
   0   1  13   34.05    2.90
   0   1  13   31.11    2.79
   0   1  14  189.94    6.24
   0   1  14  199.37    7.54
   0   1  14  219.81    7.83
   0   1  14  198.93    7.44
   0   1  14  214.60    7.67
   0   1  14  206.54    7.18
   0   1  14  209.55    7.68
   0   1  14  195.51    7.17
   0   1  14  189.00    6.47
   0   1  14  217.87    8.04
   0   1  14  214.21    7.46
   0   1  14  198.82    7.18
   0   1  14  205.67    6.22
   0   1  14  200.29    7.15
   0   1  15  179.75    7.08
   0   1  15  191.11    7.20
   0   1  15  160.56    6.02
   0   1  15  173.89    7.16
   0   1  15  164.92    6.37
   0   1  15  183.85    7.55
   0   1  15  179.27    7.49
   0   1  15  169.69    7.40
   0   1  15  174.17    7.21
   0   1  15  193.65    7.72
   0   1  15  187.85    7.70
   0   1  15  173.62    6.18
   0   1  15  173.12    7.03
   0   1  15  176.25    7.36
   0   1  16   63.59    4.79
   0   1  16   58.63    4.51
   0   1  16   60.10    4.49
   0   1  16   50.75    3.81
   0   1  16   58.22    3.87
   0   1  16   55.51    4.45
   0   1  16   58.31    4.48
   0   1  16   56.36    4.41
   0   1  16   64.11    4.81
   0   1  16   68.87    5.01
   0   1  16   63.15    4.37
   0   1  16   56.22    4.51
   0   1  16   54.00    3.65
   0   1  16   64.26    4.71
   0   1  17    9.40    1.81
   0   1  17    9.59    1.69
   0   1  17    9.29    2.22
   0   1  17   11.35    2.09
   0   1  17   11.01    2.26
   0   1  17   11.80    2.32
   0   1  17    8.27    1.65
   0   1  17   10.31    2.26
   0   1  17    9.70    1.67
   0   1  17    9.99    2.13
   0   1  17   11.05    2.41
   0   1  17   10.27    2.33
   0   1  17   13.07    2.42
   0   1  18   39.84    4.09
   0   1  18   38.30    3.88
   0   1  18   33.15    2.92
   0   1  18   39.22    3.85
   0   1  18   43.24    4.26
   0   1  18   41.50    4.34
   0   1  18   36.36    4.03
   0   1  18   35.43    3.10
   0   1  18   41.32    3.89
   0   1  18   42.15    4.30
   0   1  18   33.14    3.23
   0   1  18   38.18    4.00
   0   1  18   46.12    4.22
   0   1  19    9.62    2.14
   0   1  19    9.47    2.30
   0   1  19    4.02    2.60
   0   1  19    9.84    1.76
   0   1  19   10.79    1.66
   0   1  19   12.35    2.40
   0   1  19   11.16    2.25
   0   1  19   10.54    2.26
   0   1  19    9.44    2.21
   0   1  19   10.24    1.93
   0   1  19   11.76    2.37
   0   1  19    9.70    2.04
   0   1  20   52.82    4.46
   0   1  20   40.06    3.52
   0   1  20   47.07    5.46
   0   1  20   52.39    4.18
   0   1  20   45.83    3.78
   0   1  20   52.62    4.45
   0   1  20   48.82    3.62
   0   1  20   52.84    4.71
   0   1  20   52.47    4.77
   0   1  20   50.01    4.86
   0   1  20   54.90    4.74
   0   1  20   53.55    4.79
   0   1  21    5.92    1.50
   0   1  21    7.17    1.52
   0   1  21    0.80    3.26
   0   1  21    7.32    2.06
   0   1  21   -0.09    3.83
   0   1  21    7.92    2.09
   0   1  21    9.59    2.42
   0   1  21    6.18    1.92
   0   1  21    7.89    2.11
   0   1  21   21.06    7.78
   0   1  21    7.84    1.93
   0   1  21   -8.09    6.07
   0   1  22   55.69    4.83
   0   1  22   44.10    4.02
   0   1  22   61.34    4.96
   0   1  22   60.46    4.88
   0   1  22   51.58    3.49
   0   1  22   58.84    8.95
   0   1  22   59.80    4.48
   0   1  22   50.43    3.30
   0   1  22   55.55    4.60
   0   1  22   62.85    5.21
   0   1  22   58.29    4.85
   0   1  23   16.75    2.66
   0   1  23   17.10    2.60
   0   1  23   27.48    6.33
   0   1  23   16.48    2.56
   0   1  23   20.24    2.82
   0   1  23   16.17    2.42
   0   1  23   17.62    2.40
   0   1  24    1.69    1.25
   0   1  24    1.69    1.01
   0   1  24    1.54    0.99
   0   1  24    1.87    1.13
   0   1  24    1.67    0.94
   0   1  24    1.33    1.18
   0   1  25   15.10    2.04
   0   1  25   16.15    1.84
   0   1  25   14.61    1.83
   0   1  25   12.05    1.78
   0   1  25   16.57    1.97
   0   1  25   11.78    1.40
   0   1  26    0.07    0.55
   0   1  26   -0.09    0.52
   0   1  26   -0.33    1.32
   0   1  26    0.08    0.47
   0  -2  25    2.36    0.77
   0  -2  25    2.90    0.90
   0  -2  24    0.83    0.79
   0  -2  24    1.64    0.97
   0  -2  24    1.29    0.88
   0  -2  24    0.81    0.56
   0  -2  23   90.36    4.77
   0  -2  23   94.50    5.32
   0  -2  23   82.30    4.17
   0  -2  23   96.85    5.17
   0  -2  23   79.37    3.87
   0  -2  23   95.95    5.29
   0  -2  22   19.68    2.86
   0  -2  22   19.25    2.45
   0  -2  22   19.42    2.76
   0  -2  22   16.94    2.42
   0  -2  22   10.46    1.85
   0  -2  22   15.58    2.12
   0  -2  22   19.69    2.74
   0  -2  22   16.81    1.96
   0  -2  21   24.24    3.01
   0  -2  21   30.62    3.51
   0  -2  21   30.20    3.62
   0  -2  21   29.74    3.79
   0  -2  21   31.75    3.62
   0  -2  21   24.85    2.81
   0  -2  21   26.96    3.17
   0  -2  21   27.73    2.81
   0  -2  21   25.66    2.98
   0  -2  21   23.45    4.09
   0  -2  20    4.08    1.93
   0  -2  20    0.20    1.42
   0  -2  20    2.18    1.32
   0  -2  20    0.84    1.09
   0  -2  20    1.80    1.34
   0  -2  20    0.86    1.21
   0  -2  20    0.63    1.51
   0  -2  20    0.47    1.56
   0  -2  20    0.43    1.32
   0  -2  19    8.14    1.52
   0  -2  19    4.64    1.77
   0  -2  19    7.78    1.97
   0  -2  19    9.21    2.17
   0  -2  19    6.90    2.00
   0  -2  19    9.61    2.42
   0  -2  19    9.42    2.41
   0  -2  19   10.11    2.32
   0  -2  19    9.18    2.20
   0  -2  19    8.81    1.93
   0  -2  19    9.44    2.11
   0  -2  18    8.17    2.05
   0  -2  18    5.89    1.49
   0  -2  18    8.48    1.92
   0  -2  18    8.18    2.45
   0  -2  18    7.06    2.07
   0  -2  18    9.18    2.44
   0  -2  18    8.18    2.16
   0  -2  18    7.31    2.19
   0  -2  18    2.07    3.19
   0  -2  18    9.74    2.22
   0  -2  18    7.02    2.08
   0  -2  18    7.24    2.24
   0  -2  18    7.82    1.64
   0  -2  17   16.38    2.56
   0  -2  17   14.27    1.80
   0  -2  17   15.89    2.86
   0  -2  17   19.03    2.86
   0  -2  17   15.72    2.78
   0  -2  17   15.07    2.33
   0  -2  17   16.28    2.69
   0  -2  17   12.11    2.00
   0  -2  17   18.00    3.10
   0  -2  17   14.89    2.55
   0  -2  17   16.43    2.56
   0  -2  17   22.88    6.05
   0  -2  17   16.92    2.91
   0  -2  17   15.79    2.76
   0  -2  17   15.94    2.17
   0  -2  16    4.29    1.90
   0  -2  16    6.65    1.59
   0  -2  16    4.80    1.58
   0  -2  16    5.78    1.46
   0  -2  16    6.85    1.82
   0  -2  16    8.89    2.24
   0  -2  16    3.38    1.43
   0  -2  16   -0.55    4.78
   0  -2  16    3.52    1.54
   0  -2  16    5.84    1.81
   0  -2  16    5.29    1.37
   0  -2  16    6.23    1.75
   0  -2  16    4.71    1.57
   0  -2  16    6.68    2.18
   0  -2  16    4.94    1.77
   0  -2  15   16.34    2.73
   0  -2  15   17.83    2.10
   0  -2  15   18.55    2.69
   0  -2  15   17.92    2.61
   0  -2  15   19.63    2.88
   0  -2  15   17.69    2.46
   0  -2  15   16.16    1.94
   0  -2  15   19.21    2.89
   0  -2  15   18.45    3.00
   0  -2  15    5.47    3.77
   0  -2  15   18.71    2.85
   0  -2  15   18.30    2.61
   0  -2  15   18.79    2.25
   0  -2  15   20.49    2.62
   0  -2  15   19.42    2.39
   0  -2  15   18.30    2.70
   0  -2  14    4.96    1.63
   0  -2  14    4.58    1.59
   0  -2  14    7.01    1.84
   0  -2  14    4.78    1.71
   0  -2  14    4.67    1.35
   0  -2  14    5.60    1.67
   0  -2  14    4.36    1.25
   0  -2  14    5.02    1.57
   0  -2  14    6.11    1.59
   0  -2  14    4.01    1.49
   0  -2  14   -0.68    2.99
   0  -2  14    6.81    1.75
   0  -2  14    4.77    1.22
   0  -2  14    3.88    1.11
   0  -2  14    4.56    1.70
   0  -2  14    4.19    1.21
   0  -2  13  108.58    5.98
   0  -2  13  106.86    5.65
   0  -2  13  103.64    5.55
   0  -2  13  111.62    5.37
   0  -2  13  109.84    6.06
   0  -2  13  105.05    5.59
   0  -2  13  100.85    4.58
   0  -2  13  102.72    5.45
   0  -2  13  104.51    4.68
   0  -2  13  105.19    5.30
   0  -2  13  108.47    5.55
   0  -2  13  108.53    5.95
   0  -2  13  103.77    5.18
   0  -2  13   96.07    4.72
   0  -2  13  108.48    5.71
   0  -2  13   93.67    4.35
   0  -2  12  278.95    8.03
   0  -2  12  260.14    8.29
   0  -2  12  247.80    6.73
   0  -2  12  273.22    8.58
   0  -2  12  281.55    8.53
   0  -2  12  253.58    6.57
   0  -2  12  291.48    8.94
   0  -2  12  280.24    8.66
   0  -2  12  279.56    8.35
   0  -2  12  266.38    7.65
   0  -2  12  270.00    7.93
   0  -2  12  281.93    8.76
   0  -2  12  288.64    8.93
   0  -2  12  281.44    8.49
   0  -2  12  260.38    7.02
   0  -2  11  208.69    7.39
   0  -2  11  214.21    7.32
   0  -2  11  218.70    7.44
   0  -2  11  213.27    6.68
   0  -2  11  212.14    6.50
   0  -2  11  198.16    6.94
   0  -2  11  200.53    5.89
   0  -2  11  205.41    6.21
   0  -2  11  185.63    5.58
   0  -2  11  203.43    7.19
   0  -2  11  205.08    7.03
   0  -2  11  212.20    6.88
   0  -2  11  193.29    6.88
   0  -2  10  673.13   12.19
   0   2 -10  701.12   17.88
   0  -2  10  639.27   11.62
   0   2 -10  639.11   15.68
   0   2 -10  528.39   10.34
   0  -2  10  640.54   13.05
   0  -2  10  608.73   11.07
   0   2 -10  709.49   12.33
   0  -2  10  686.42   11.77
   0  -2  10  656.38   12.02
   0  -2  10  587.39   12.89
   0  -2  10  626.99   10.53
   0  -2  10  641.35   11.52
   0   2  -9  100.24    6.88
   0  -2   9   95.31    4.29
   0   2  -9   94.53    5.46
   0   2  -9   87.82    5.53
   0  -2   9   87.31    4.90
   0  -2   9   95.49    5.41
   0  -2   9   86.13    5.17
   0   2  -9   85.25    4.28
   0  -2   9   95.55    3.90
   0  -2   8   13.92    1.48
   0  -2   8   13.24    2.22
   0  -2   8   14.87    2.40
   0  -2   8   15.67    1.77
   0   2  -8   14.89    2.86
   0  -2   8   11.42    2.33
   0   2  -8   13.51    1.83
   0   2  -8   12.03    1.77
   0   2  -8   14.77    2.24
   0   2  -8   16.01    2.52
   0   2  -7   64.57    5.65
   0  -2   7   62.71    3.06
   0   2  -7   59.63    3.50
   0  -2   7   58.71    4.82
   0  -2   7   64.26    2.70
   0  -2   7   51.09    4.72
   0  -2   7   63.82    4.88
   0   2  -7   55.93    3.54
   0   2  -7   67.21    5.12
   0   2  -7   64.71    4.05
   0  -2   7   56.22    3.22
   0   2  -6   10.16    1.72
   0  -2   6   13.66    1.59
   0  -2   6   14.52    3.12
   0  -2   6   10.21    1.92
   0   2  -6   16.20    3.59
   0  -2   6   13.86    3.11
   0   2  -6   12.60    2.95
   0  -2   6   12.88    1.72
   0  -2   6   10.39    2.91
   0   2  -5    1.96    1.59
   0   2  -5    2.13    0.96
   0  -2   5    3.28    1.66
   0  -2   5    1.86    0.87
   0  -2   5    0.85    1.20
   0   2  -5    1.45    1.42
   0  -2   5    2.16    1.03
   0  -2   5    1.79    1.46
   0  -2   5    2.05    0.78
   0  -2   4 1175.89   10.98
   0  -2   4 1150.14   12.67
   0  -2   4 1189.82   22.26
   0  -2   4 1173.42   21.52
   0   2  -4 1249.90   24.03
   0   2  -4 1203.54   15.31
   0   2  -4 1219.92   23.24
   0  -2   4 1195.08   11.70
   0  -2   3 2565.14   33.04
   0   2  -3 2621.62   34.10
   0  -2   3 2621.21   18.11
   0  -2   3 2608.16   32.70
   0  -2   2 9698.49   49.87
   0  -2   2 9856.10   64.56
   0   2  -2 9555.67   47.83
   0  -2   2 9982.37   65.20
   0   2  -2 9999.00   65.98
   0  -2   1 4461.91   44.31
   0   2  -1 4094.25   41.93
   0  -2   1 4301.32   36.04
   0   2  -1 4065.40   33.49
   0  -2   1 4248.95   42.39
   0   2   0 1711.24   23.15
   0  -2   0 1637.71   23.29
   0  -2  -1 1610.95   24.52
   0   2   1 1576.54   23.99
   0  -2  -2   38.63    4.20
   0  -2  -2   43.40    4.28
   0  -2  -2   34.34    4.25
   0  -2  -2   37.36    4.12
   0   2   2   39.43    4.22
   0  -2  -3  244.10   10.46
   0   2   3  231.50   10.35
   0  -2  -3  230.78   10.40
   0  -2  -3  212.80    9.88
   0  -2  -3  218.23    9.56
   0  -2  -4   12.83    2.83
   0   2   4   12.53    2.85
   0  -2  -4   14.80    3.08
   0  -2  -4   13.42    3.08
   0  -2  -4   15.94    3.18
   0  -2  -4   15.34    2.77
   0  -2  -5   35.40    4.19
   0   2   5   38.24    4.95
   0   2   5   30.14    2.08
   0   2   5   30.44    4.30
   0  -2  -5   32.82    4.02
   0  -2  -5   41.69    5.26
   0   2   5   42.32    2.53
   0  -2  -5   37.91    5.04
   0  -2  -5   35.48    5.09
   0   2   6   69.74    5.68
   0   2   6   66.71    6.90
   0   2   6   84.02    3.70
   0  -2  -6   73.68    7.31
   0   2   6   65.44    3.06
   0  -2  -6   78.57    7.30
   0  -2  -6   69.94    5.43
   0  -2  -6   65.77    5.41
   0  -2  -6   81.30    7.77
   0  -2  -7  489.22   18.62
   0   2   7  482.00    9.09
   0  -2  -7  472.68   17.09
   0   2   7  416.39    7.46
   0   2   7  465.07   17.87
   0   2   7  443.41   13.20
   0  -2  -7  469.76   18.31
   0  -2  -7  405.35   12.55
   0  -2  -7  415.27   12.74
   0  -2  -8   47.59    4.29
   0   2   8   55.10    3.41
   0   2   8   47.34    6.21
   0  -2  -8   45.14    6.20
   0   2   8   50.43    2.74
   0   2   8   46.98    4.23
   0  -2  -8   44.92    4.09
   0  -2  -8   53.91    6.44
   0  -2  -8   52.07    5.92
   0  -2  -9 1050.41   19.22
   0   2   9 1273.86   17.05
   0   2   9 1094.96   19.38
   0  -2  -9 1304.19   32.67
   0   2   9 1287.93   31.70
   0  -2  -9 1035.15   18.12
   0  -2  -9 1192.36   27.59
   0  -2  -9 1311.63   32.01
   0   2   9 1150.88   13.51
   0   2  10    1.69    2.37
   0  -2 -10    1.53    1.20
   0  -2 -10   -0.50    1.85
   0  -2 -10    1.35    1.90
   0  -2 -10    0.40    0.77
   0   2  10    1.05    0.79
   0   2  10    0.10    0.71
   0   2  10   -0.04    0.91
   0  -2 -10   -0.53    1.54
   0   2  10    0.43    0.73
   0   2  11  133.77    5.66
   0  -2 -11   98.32    4.09
   0   2  11  131.50    5.34
   0   2  11  133.50    5.30
   0   2  11   96.39    4.44
   0  -2 -11  104.38    5.08
   0   2  11  135.21    5.23
   0   2  11  133.05    5.59
   0  -2 -11  139.23   11.11
   0   2  11  122.34    5.10
   0   2  11  131.26    5.48
   0  -2 -11  127.99    9.13
   0  -2 -11  106.94    5.02
   0   2  12    4.14    1.14
   0   2  12    1.24    1.21
   0   2  12    3.38    1.15
   0   2  12    2.67    1.13
   0   2  12    5.47    1.47
   0  -2 -12    2.85    1.77
   0   2  12    4.92    1.41
   0   2  12    4.20    1.21
   0   2  12    2.74    1.49
   0   2  12    4.18    1.34
   0   2  12    4.95    1.37
   0   2  12    5.83    1.56
   0   2  13  749.02   12.13
   0   2  13  732.32   13.78
   0   2  13  748.08   14.63
   0   2  13  752.57   14.34
   0   2  13  731.69   13.55
   0   2  13  724.10   13.57
   0   2  13  713.03   12.40
   0   2  13  727.27   13.11
   0   2  13  733.30   13.83
   0   2  13  751.71   14.57
   0   2  13  690.56   12.49
   0   2  13  701.86   13.34
   0   2  14    4.00    1.21
   0   2  14    3.63    1.19
   0   2  14    3.35    1.35
   0   2  14    2.40    1.14
   0   2  14    2.91    1.30
   0   2  14    3.27    1.45
   0   2  14    2.41    1.14
   0   2  14    0.71    1.95
   0   2  14    4.43    1.19
   0   2  14    3.17    1.14
   0   2  14    0.42    2.24
   0   2  14    1.43    1.16
   0   2  15   12.64    2.33
   0   2  15   11.49    1.93
   0   2  15   14.11    2.35
   0   2  15   13.52    2.28
   0   2  15    5.40    2.45
   0   2  15   11.98    1.81
   0   2  15   10.99    1.83
   0   2  15    8.24    2.02
   0   2  15   11.55    2.20
   0   2  15   10.66    2.09
   0   2  15   10.93    1.88
   0   2  15   10.70    1.88
   0   2  15   12.27    1.93
   0   2  16    6.77    1.59
   0   2  16    8.48    1.97
   0   2  16    7.28    2.04
   0   2  16    5.97    1.67
   0   2  16    5.24    1.80
   0   2  16    6.69    1.84
   0   2  16    7.15    2.02
   0   2  16    7.00    1.61
   0   2  16    8.60    2.31
   0   2  16   -1.07    3.33
   0   2  16    6.71    1.55
   0   2  16    6.25    1.48
   0   2  17   58.78    4.18
   0   2  17   55.59    3.99
   0   2  17   44.11    4.44
   0   2  17   58.24    4.89
   0   2  17   57.99    4.66
   0   2  17   43.15    4.30
   0   2  17   49.91    3.66
   0   2  17   64.78    4.96
   0   2  17   60.30    4.62
   0   2  17   59.17    5.10
   0   2  17   62.69    4.47
   0   2  17   58.85    4.94
   0   2  17   59.59    4.49
   0   2  18    1.10    1.25
   0   2  18   -0.34    1.16
   0   2  18    0.23    1.23
   0   2  18   -0.36    1.05
   0   2  18    0.13    1.34
   0   2  18    0.46    0.98
   0   2  18    1.25    1.23
   0   2  18    0.48    1.21
   0   2  18   -0.01    0.81
   0   2  18    0.28    1.41
   0   2  18   -0.65    1.68
   0   2  19   17.86    2.73
   0   2  19   21.89    7.45
   0   2  19   17.67    2.90
   0   2  19   18.38    2.94
   0   2  19   18.25    2.78
   0   2  19   17.10    2.32
   0   2  19   16.99    2.41
   0   2  19   16.59    2.85
   0   2  19   18.61    2.56
   0   2  19   18.03    3.09
   0   2  19   19.05    2.84
   0   2  20   64.30    5.08
   0   2  20   72.76    5.34
   0   2  20   64.31    5.30
   0   2  20   70.09    5.53
   0   2  20   59.82    4.33
   0   2  20   70.30    5.55
   0   2  20   56.48    3.89
   0   2  20   67.27    5.39
   0   2  20   64.73    4.47
   0   2  20   63.68    4.86
   0   2  21  153.75    6.97
   0   2  21  176.49    8.09
   0   2  21  157.20    7.57
   0   2  21  133.74    5.55
   0   2  21  167.16    8.19
   0   2  21  129.52    5.83
   0   2  21  164.66    8.01
   0   2  21  168.33    8.34
   0   2  21  148.21    6.48
   0   2  21  157.81    7.52
   0   2  22  206.08    8.75
   0   2  22  194.95    7.95
   0   2  22  182.04    6.70
   0   2  22  207.86    8.32
   0   2  22  208.16    8.69
   0   2  22  183.36    7.10
   0   2  22  215.41    8.87
   0   2  22  204.37    9.08
   0   2  23    5.37    1.66
   0   2  23    3.15    1.27
   0   2  23    4.28    1.44
   0   2  23    3.84    1.30
   0   2  23    1.84    0.79
   0   2  23    4.91    1.65
   0   2  24    1.14    1.05
   0   2  24    1.82    1.07
   0   2  24    2.05    0.94
   0   2  24    1.30    0.84
   0   2  24    1.93    1.02
   0   2  25    3.36    1.05
   0   2  25    3.17    0.89
   0   2  25    4.42    1.13
   0   2  25    4.06    1.03
   0   2  25    3.15    1.05
   0   2  26    8.57    1.18
   0   2  26    7.27    1.04
   0   2  26    7.27    0.98
   0   2  26    9.53    1.22
   0  -3  24    1.25    0.50
   0  -3  24    0.81    0.65
   0  -3  24   -0.01    0.60
   0  -3  23   20.48    1.93
   0  -3  23   24.10    2.38
   0  -3  23   22.71    2.21
   0  -3  23   20.74    1.86
   0  -3  22    7.48    1.50
   0  -3  22    7.00    1.47
   0  -3  22    7.29    1.59
   0  -3  22    8.77    1.87
   0  -3  21    4.73    1.71
   0  -3  21    3.76    1.60
   0  -3  21    1.23    0.88
   0  -3  21    4.32    1.41
   0  -3  21    2.18    1.33
   0  -3  21    2.83    1.28
   0  -3  20   25.25    3.10
   0  -3  20   23.74    3.09
   0  -3  20   24.47    3.02
   0  -3  20   29.17    3.56
   0  -3  20   22.69    2.37
   0  -3  20   26.26    3.29
   0  -3  20   19.63    2.17
   0  -3  20   24.63    2.67
   0  -3  19  108.70    6.76
   0  -3  19   90.13    4.88
   0  -3  19  100.50    5.66
   0  -3  19  113.17    7.11
   0   3 -19   90.08    4.58
   0  -3  19  100.45    6.32
   0  -3  19  106.85    6.55
   0  -3  19  111.88    7.11
   0  -3  19  101.15    6.42
   0  -3  19   91.10    5.04
   0  -3  18   39.02    3.47
   0   3 -18   37.87    3.46
   0  -3  18   44.23    4.44
   0  -3  18   35.78    2.98
   0  -3  18   43.58    4.20
   0  -3  18   41.80    4.28
   0  -3  18   42.72    4.32
   0  -3  18   41.87    4.62
   0  -3  18   40.43    3.71
   0  -3  18   37.30    3.51
   0  -3  18   41.14    4.73
   0  -3  17   21.50    3.50
   0  -3  17   24.25    3.19
   0  -3  17   19.16    3.54
   0  -3  17   20.32    2.49
   0  -3  17   20.10    2.68
   0   3 -17   18.06    2.59
   0  -3  17   23.00    3.25
   0  -3  17   21.06    2.73
   0  -3  17   24.67    3.54
   0  -3  17   24.76    3.39
   0  -3  17   20.97    2.80
   0  -3  17   21.21    3.25
   0  -3  17   19.10    2.00
   0  -3  16   12.36    2.11
   0  -3  16   15.14    1.94
   0  -3  16   16.64    3.11
   0  -3  16   11.67    2.19
   0  -3  16   16.29    2.96
   0  -3  16   16.33    2.83
   0  -3  16   13.28    2.73
   0  -3  16   14.90    2.66
   0  -3  16   10.20    2.13
   0  -3  16   15.98    2.42
   0  -3  16   14.60    2.36
   0  -3  16   15.91    2.82
   0  -3  15   70.37    5.49
   0  -3  15   61.39    4.36
   0  -3  15   60.04    5.02
   0  -3  15   56.86    5.26
   0  -3  15   62.80    5.60
   0  -3  15   61.38    4.51
   0  -3  15   54.79    4.68
   0  -3  15   62.14    4.46
   0  -3  15   66.45    4.54
   0  -3  15   59.80    5.10
   0  -3  14  201.18    9.24
   0  -3  14  182.84    8.59
   0  -3  14  203.51    8.92
   0  -3  14  201.26    8.67
   0  -3  14  186.37    8.02
   0  -3  14  192.40    7.40
   0  -3  14  184.86    7.52
   0  -3  14  194.02    8.31
   0  -3  14  189.82    7.49
   0  -3  14  183.25    7.39
   0  -3  14  205.42    9.05
   0  -3  13   11.73    1.93
   0  -3  13   11.80    2.20
   0  -3  13    7.51    1.70
   0  -3  13   10.14    1.77
   0  -3  13   11.37    1.95
   0  -3  13    9.90    2.25
   0   3 -13    9.62    1.58
   0  -3  13   10.97    2.23
   0  -3  13   12.49    2.40
   0  -3  13   12.30    2.18
   0  -3  13   11.04    2.11
   0   3 -12    3.40    1.19
   0  -3  12    4.68    1.75
   0  -3  12    5.31    1.63
   0  -3  12    5.96    1.30
   0  -3  12    4.32    1.56
   0  -3  12    4.55    1.19
   0  -3  12    5.99    1.58
   0  -3  12    4.51    1.36
   0  -3  12    6.09    1.72
   0  -3  12    6.11    1.51
   0  -3  12    6.20    1.45
   0  -3  11    7.47    1.62
   0  -3  11    7.28    1.60
   0  -3  11    9.18    1.93
   0  -3  11    8.06    1.88
   0  -3  11    7.93    1.74
   0  -3  11    7.32    1.66
   0   3 -11    7.20    1.59
   0  -3  11    9.00    1.76
   0  -3  11    8.24    2.10
   0  -3  11    6.08    1.55
   0  -3  11    7.45    1.80
   0  -3  11    8.49    1.45
   0  -3  11    6.89    1.76
   0  -3  10   33.22    2.34
   0  -3  10   27.95    2.80
   0  -3  10   29.43    2.42
   0  -3  10   31.57    3.09
   0  -3  10   32.88    2.85
   0  -3  10   35.43    3.23
   0  -3  10   29.44    2.60
   0   3 -10   31.44    2.95
   0  -3  10   33.52    3.12
   0  -3  10   33.77    2.98
   0  -3  10   31.20    3.17
   0  -3  10   31.64    2.96
   0  -3  10   31.37    2.97
   0  -3   9   82.43    6.08
   0  -3   9   86.52    3.87
   0  -3   9   85.54    4.75
   0  -3   9   76.83    3.74
   0  -3   9   92.48    4.51
   0  -3   9   77.12    5.71
   0   3  -9   90.56    4.72
   0  -3   9   87.50    4.92
   0   3  -9   83.30    7.07
   0  -3   9   75.81    4.04
   0  -3   9   81.58    4.18
   0  -3   9   74.92    5.80
   0  -3   9   89.44    4.64
   0  -3   9   85.75    4.76
   0  -3   9   89.78    4.84
   0  -3   9   87.45    4.55
   0   3  -8   89.17    3.54
   0  -3   8   92.86    4.38
   0  -3   8   89.41    4.44
   0  -3   8   91.20    4.66
   0  -3   8   85.20    3.61
   0  -3   8   84.31    6.85
   0  -3   8   96.69    7.15
   0  -3   8   92.99    4.61
   0  -3   8   88.36    4.60
   0  -3   8   91.04    6.96
   0   3  -8   92.83    7.32
   0   3  -8   94.23    7.99
   0   3  -8   92.57    4.70
   0  -3   8   91.54    4.72
   0  -3   8   94.67    5.09
   0   3  -7  177.23    5.13
   0  -3   7  172.33    9.92
   0  -3   7  182.87    4.92
   0  -3   7  198.22    6.93
   0  -3   7  201.40   10.59
   0  -3   7  190.38    6.11
   0  -3   7  196.19    6.36
   0  -3   7  174.57    9.88
   0   3  -7  193.40   10.80
   0   3  -7  191.66   11.55
   0   3  -7  197.10    6.41
   0   3  -6  529.15   10.14
   0   3  -6  490.38    8.82
   0   3  -6  559.53   20.02
   0  -3   6  552.88   17.83
   0  -3   6  534.49   11.01
   0  -3   6  516.67   17.61
   0  -3   6  501.35    7.75
   0   3  -6  536.35   18.85
   0  -3   6  487.77   17.40
   0  -3   6  534.86   10.20
   0  -3   5   60.90    3.42
   0  -3   5   53.11    5.99
   0  -3   5   63.09    3.70
   0  -3   5   61.36    6.24
   0   3  -5   57.26    3.12
   0   3  -5   62.37    6.88
   0  -3   5   65.15    6.40
   0   3  -5   60.55    3.40
   0  -3   5   63.48    4.13
   0   3  -5   59.44    6.42
   0  -3   5   53.81    2.50
   0   3  -5   45.69    3.60
   0  -3   4    5.14    0.80
   0   3  -4   10.20    1.47
   0  -3   4    7.77    2.45
   0  -3   4   10.12    1.37
   0  -3   4    9.96    1.93
   0  -3   4    6.93    2.39
   0   3  -4    8.01    1.82
   0   3  -4    8.49    1.37
   0  -3   4    9.75    1.13
   0   3  -4    9.87    2.83
   0   3  -4    6.67    2.63
   0  -3   4    8.29    1.44
   0  -3   4   10.23    2.99
   0   3  -3  376.86   16.34
   0   3  -3  325.33   10.97
   0  -3   3  358.65   15.20
   0  -3   3  424.41   12.47
   0   3  -3  393.61   16.26
   0   3  -3  370.25    7.96
   0  -3   3  368.52   15.42
   0  -3   3  367.62    5.90
   0  -3   3  391.45    8.17
   0  -3   3  379.41    7.73
   0   3  -3  363.85    7.83
   0  -3   3  334.39    6.74
   0  -3   2  273.32   10.49
   0  -3   2  250.90    6.29
   0   3  -2  252.80   12.97
   0  -3   2  249.69    6.20
   0   3  -2  239.64    6.40
   0   3  -2  253.41   13.45
   0   3  -2  266.59    6.50
   0  -3   2  258.66   12.96
   0  -3   2  249.59    4.80
   0  -3   2  270.52    7.13
   0   3  -2  251.80   10.10
   0  -3   2  246.60   12.50
   0  -3   1  554.96    9.18
   0   3  -1  576.29   21.08
   0  -3   1  543.24    7.18
   0  -3   1  553.07   19.17
   0   3  -1  575.72   19.92
   0   3  -1  546.44    9.93
   0   3  -1  586.51    9.64
   0  -3   1  582.27    9.34
   0  -3   1  602.06   16.64
   0   3  -1  536.08   15.56
   0  -3   1  584.75   19.62
   0   3   0   95.53    6.92
   0  -3   0   90.25    8.06
   0  -3   0   98.15    3.83
   0   3   0  107.83    9.21
   0   3   0  101.12    8.32
   0  -3   0   98.68    3.18
   0  -3   0  103.63    6.62
   0  -3   0  104.20    7.19
   0  -3   0   99.35    3.85
   0  -3   0   97.62    7.93
   0   3   0  103.25    4.02
   0   3   0  105.67    4.41
   0   3   0  102.59    3.76
   0  -3  -1  235.90    5.88
   0  -3  -1  235.77   13.32
   0  -3  -1  266.51   11.42
   0   3   1  250.22    6.41
   0  -3  -1  241.16    5.33
   0  -3  -1  244.12    6.08
   0   3   1  232.65   11.34
   0   3   1  252.29    5.80
   0   3   1  269.84   14.74
   0  -3  -1  275.21   13.30
   0  -3  -1  253.78   12.09
   0   3   1  267.72   13.45
   0   3   1  270.30    7.14
   0  -3  -2  541.70   19.20
   0   3   2  506.61    8.18
   0   3   2  602.92   21.36
   0  -3  -2  554.36    9.28
   0   3   2  532.84   17.54
   0  -3  -2  539.90   18.63
   0  -3  -2  581.33   18.52
   0   3   2  588.31   10.22
   0   3   2  581.01    9.54
   0   3   2  558.95   19.30
   0   3   2  556.90    8.28
   0  -3  -2  533.63    8.66
   0  -3  -2  516.46   16.31
   0  -3  -2  543.27   17.05
   0   3   3  189.21    5.41
   0  -3  -3  194.46   10.61
   0  -3  -3  193.81   10.92
   0   3   3  189.30    4.65
   0  -3  -3  202.44    5.71
   0  -3  -3  193.30   10.35
   0  -3  -3  190.31   11.21
   0  -3  -3  179.06    5.03
   0  -3  -3  210.41   11.50
   0   3   3  206.44    5.91
   0   3   3  213.42    5.82
   0   3   3  213.76   12.44
   0   3   3  206.64   11.36
   0  -3  -4  315.78   14.34
   0  -3  -4  334.68   15.25
   0   3   4  318.04    7.48
   0  -3  -4  302.83   14.07
   0  -3  -4  317.65    7.40
   0  -3  -4  339.28   14.63
   0   3   4  303.11    5.68
   0   3   4  311.26   14.48
   0   3   4  337.31   15.34
   0   3   4  325.12    7.30
   0   3   4  324.46    7.38
   0  -3  -4  295.29    6.61
   0  -3  -4  314.59   13.88
   0  -3  -5  317.49   15.64
   0   3   5  275.69    5.30
   0  -3  -5  303.95    7.49
   0  -3  -5  301.69   14.57
   0   3   5  296.55   14.84
   0  -3  -5  274.48   13.22
   0   3   5  320.10    7.16
   0  -3  -5  304.03   13.58
   0   3   5  319.13   14.60
   0   3   5  322.08    7.62
   0  -3  -5  283.72    6.62
   0   3   5  322.18    7.95
   0  -3  -5  326.05   15.24
   0   3   6  113.04    8.54
   0   3   6  109.12    4.52
   0   3   6  103.83    4.72
   0  -3  -6   96.94    7.71
   0  -3  -6  107.51    9.11
   0   3   6   96.71    2.94
   0  -3  -6  109.97    9.30
   0  -3  -6  117.80    9.75
   0  -3  -6   94.23    7.46
   0  -3  -6   99.34    3.95
   0   3   6  110.22    9.28
   0   3   6  103.02    4.02
   0   3   7  102.31    3.92
   0   3   7  109.81    8.29
   0  -3  -7   94.52    4.07
   0  -3  -7  106.56    9.54
   0   3   7  107.04    9.65
   0   3   7  114.34    5.30
   0  -3  -7  117.38    9.87
   0   3   7  105.66    4.66
   0  -3  -7   94.18    7.57
   0  -3  -7  117.50    9.90
   0   3   7  110.79    7.93
   0  -3  -7   98.06    7.65
   0   3   8  428.71    9.49
   0   3   8  393.91   15.51
   0   3   8  400.62   19.28
   0  -3  -8  385.19   15.04
   0  -3  -8  375.74   14.84
   0  -3  -8  440.19   19.42
   0   3   8  407.04   14.81
   0   3   8  413.36    7.72
   0   3   8  478.26   11.16
   0  -3  -8  441.47   19.62
   0  -3  -8  421.40   19.57
   0  -3  -8  395.64    8.52
   0  -3  -9  168.83    5.80
   0   3   9  166.64    9.62
   0   3   9  162.19    4.72
   0   3   9  168.53    8.76
   0   3   9  177.02    6.41
   0   3   9  192.42    7.33
   0  -3  -9  155.29    8.90
   0   3   9  170.97    5.47
   0  -3  -9  168.65   12.11
   0   3   9  169.79    6.13
   0  -3  -9  156.35    9.12
   0   3   9  168.56    5.73
   0   3  10  205.03    7.01
   0   3  10  209.74    6.40
   0  -3 -10  220.30    6.86
   0  -3 -10  171.39    8.54
   0  -3 -10  189.82    9.25
   0  -3 -10  170.76    8.86
   0   3  10  212.58    7.11
   0   3  10  212.32    7.38
   0   3  10  190.42    6.03
   0   3  10  203.33    6.51
   0   3  10  184.41    9.39
   0   3  10  182.50    4.61
   0  -3 -11    1.73    0.95
   0   3  11    1.23    0.98
   0   3  11    1.62    0.94
   0   3  11    1.01    0.86
   0   3  11    1.70    0.99
   0   3  11    4.71    2.62
   0   3  11    1.99    0.97
   0   3  11    1.18    0.71
   0   3  11    2.06    1.17
   0   3  11    2.61    0.96
   0   3  11    1.95    1.08
   0   3  12  233.29    8.27
   0   3  12  218.10    7.50
   0   3  12  211.98    6.01
   0   3  12  233.06    8.07
   0   3  12  203.87    7.23
   0   3  12  223.05    7.05
   0   3  12  217.56    8.47
   0   3  12  232.23    8.05
   0  -3 -12  236.20    7.62
   0   3  12  226.83    6.92
   0   3  12  223.34    8.20
   0   3  13  281.77    9.53
   0  -3 -13  307.04    9.26
   0   3  13  289.73    8.42
   0   3  13  232.14    8.69
   0   3  13  284.46    9.02
   0   3  13  252.23    7.22
   0   3  13  262.81    9.34
   0   3  13  269.83    9.54
   0   3  13  266.80    9.29
   0   3  13  258.05    9.30
   0   3  14   11.67    1.80
   0   3  14   11.42    2.23
   0   3  14   10.74    2.07
   0   3  14   10.22    2.00
   0   3  14   12.68    2.24
   0   3  14   21.78    5.22
   0  -3 -14   11.12    1.81
   0   3  14   12.02    2.34
   0   3  14   14.79    2.55
   0   3  14   12.54    1.94
   0   3  14   11.63    2.18
   0   3  15    9.92    2.22
   0   3  15    9.04    1.90
   0   3  15    9.07    1.78
   0   3  15    8.32    2.26
   0  -3 -15    9.62    1.93
   0   3  15    7.89    1.95
   0   3  15    8.77    2.22
   0   3  15    9.09    2.18
   0   3  15    8.37    2.19
   0   3  15    8.73    2.06
   0   3  16   15.41    2.47
   0  -3 -16   15.86    2.21
   0   3  16   17.84    3.01
   0   3  16   14.24    2.73
   0   3  16   14.45    2.68
   0   3  16   18.37    2.95
   0   3  16   14.55    2.17
   0   3  16   11.71    2.68
   0   3  16   16.94    2.30
   0   3  16   13.97    2.63
   0   3  16   15.41    2.30
   0   3  17   25.72    3.29
   0   3  17   27.30    2.85
   0   3  17   23.20    2.64
   0  -3 -17   27.22    2.64
   0   3  17   29.31    3.72
   0   3  17   29.20    3.17
   0   3  17   29.89    3.51
   0   3  17   27.00    3.25
   0   3  17   26.03    3.38
   0   3  17   26.05    3.35
   0   3  17   25.91    2.92
   0   3  18   56.38    5.12
   0   3  18   50.73    4.65
   0  -3 -18   48.47    3.48
   0   3  18   57.99    4.47
   0   3  18   56.84    5.01
   0   3  18   46.50    3.59
   0   3  18   48.18    4.05
   0   3  18   51.59    4.67
   0   3  18   57.72    5.05
   0   3  18   57.63    5.05
   0   3  18   56.05    4.03
   0   3  19   16.12    2.65
   0   3  19   12.96    1.93
   0   3  19   16.43    2.69
   0   3  19   10.79    2.53
   0   3  19   17.23    2.90
   0   3  19   15.85    3.04
   0   3  19   17.50    2.61
   0   3  19   16.06    2.44
   0   3  19   12.41    2.02
   0   3  19   16.13    2.95
   0   3  20   70.26    4.74
   0   3  20   72.44    5.03
   0   3  20   62.77    3.64
   0   3  20   76.14    5.67
   0   3  20   76.25    5.65
   0   3  20   75.85    5.48
   0   3  20   75.22    5.50
   0   3  20   64.24    3.96
   0   3  20   73.36    5.09
   0   3  20   71.58    4.32
   0   3  21    1.92    1.44
   0   3  21    2.89    1.37
   0   3  21    2.32    1.16
   0   3  21    1.38    1.10
   0   3  21    1.70    1.25
   0   3  21    0.17    4.51
   0   3  21   -4.85    3.18
   0   3  21    2.95    1.54
   0   3  22    7.85    1.56
   0   3  22    8.60    1.94
   0   3  22    8.32    1.84
   0   3  22    8.10    1.59
   0   3  22    7.82    1.56
   0   3  22    8.59    1.97
   0  -3 -22    6.87    1.43
   0   3  23    7.82    1.40
   0  -3 -23    8.18    1.26
   0   3  23   11.26    1.97
   0   3  23    9.39    1.72
   0   3  23   10.45    1.87
   0   3  23    8.25    1.33
   0   3  23    8.61    1.49
   0   3  24   -0.11    0.57
   0   3  24   -0.34    0.88
   0   3  24    0.41    0.75
   0   3  24   -0.59    0.87
   0   3  24    0.03    0.57
   0   3  25    9.13    1.28
   0   3  25    7.34    1.18
   0   3  25    7.30    1.12
   0  -4  23   12.17    1.25
   0  -4  22   10.13    1.24
   0  -4  22   10.77    1.53
   0  -4  22    9.22    1.30
   0  -4  22   10.34    1.40
   0  -4  21    4.34    1.12
   0  -4  21    5.10    1.24
   0  -4  21    5.23    1.33
   0  -4  21    5.92    1.42
   0  -4  20    0.15    0.69
   0  -4  20   -0.38    0.98
   0  -4  20   -0.54    0.90
   0  -4  20   -0.50    1.04
   0  -4  20    0.83    0.86
   0  -4  20    0.57    0.95
   0  -4  19   15.97    2.50
   0   4 -19   12.30    1.70
   0  -4  19   13.33    2.39
   0  -4  19   13.71    2.37
   0  -4  19   11.99    1.87
   0  -4  19   17.21    2.64
   0  -4  19   14.37    2.22
   0  -4  18    1.07    1.11
   0  -4  18    0.20    0.98
   0  -4  18    0.05    1.13
   0  -4  18    0.48    0.91
   0  -4  18    1.29    1.54
   0  -4  18    0.19    1.10
   0   4 -18   -0.10    0.92
   0  -4  17    3.73    1.42
   0  -4  17    4.66    1.56
   0  -4  17    3.78    1.13
   0  -4  17    3.57    1.58
   0  -4  17    3.69    1.64
   0   4 -17    4.38    1.61
   0  -4  17    4.11    1.12
   0  -4  17    4.53    1.90
   0  -4  17    4.42    1.44
   0  -4  17    5.98    2.00
   0   4 -16   30.93    3.67
   0  -4  16   31.94    3.41
   0  -4  16   33.60    3.48
   0  -4  16   36.08    3.95
   0  -4  16   35.18    4.18
   0  -4  16   29.79    2.86
   0  -4  16   34.81    3.93
   0  -4  16   32.56    3.47
   0  -4  16   29.65    2.85
   0  -4  16   32.84    4.13
   0  -4  15    0.11    1.19
   0  -4  15    0.85    1.50
   0  -4  15    0.58    1.28
   0  -4  15    0.03    1.40
   0   4 -15   -0.38    1.53
   0  -4  15    0.17    1.09
   0  -4  15    0.92    1.04
   0  -4  15    0.50    1.15
   0  -4  15   -0.10    0.85
   0  -4  14    1.31    1.29
   0  -4  14    2.03    1.46
   0  -4  14    1.43    1.42
   0  -4  14    2.23    1.76
   0  -4  14    1.56    1.15
   0  -4  14    0.80    1.15
   0   4 -14    1.53    1.47
   0  -4  14    1.30    0.99
   0  -4  14    1.77    1.52
   0  -4  13   17.07    2.79
   0  -4  13   18.16    2.60
   0  -4  13   15.55    2.53
   0  -4  13   13.36    2.13
   0   4 -13   15.57    2.95
   0  -4  13   14.08    2.79
   0   4 -13   13.59    2.02
   0  -4  13   16.86    2.98
   0  -4  13   14.61    2.72
   0  -4  12  186.24    8.59
   0  -4  12  204.73    8.22
   0  -4  12  181.31    7.44
   0  -4  12  202.93    9.41
   0  -4  12  182.22    6.32
   0   4 -12  169.30    6.87
   0  -4  12  195.93    8.56
   0  -4  12  169.92    7.08
   0  -4  12  185.98    8.94
   0  -4  11    2.19    1.45
   0  -4  11    3.77    1.40
   0   4 -11    2.13    1.20
   0  -4  11    4.31    1.67
   0  -4  11    3.70    1.79
   0  -4  11    2.40    1.24
   0  -4  11    4.20    1.97
   0  -4  11    4.76    2.03
   0  -4  11    3.00    1.37
   0  -4  11    4.46    2.05
   0  -4  10  234.04    8.11
   0  -4  10  234.41    8.95
   0  -4  10  236.89    9.48
   0  -4  10  218.27    7.44
   0  -4  10  221.66    8.43
   0  -4  10  185.95    6.33
   0  -4  10  210.70    7.39
   0  -4  10  232.04    9.04
   0  -4  10  196.16    7.35
   0   4 -10  218.37    8.25
   0   4  -9    9.05    1.77
   0  -4   9    8.69    1.78
   0  -4   9    9.47    2.11
   0  -4   9    8.81    2.06
   0  -4   9    6.30    1.65
   0   4  -9    7.45    2.00
   0  -4   9    8.67    2.06
   0  -4   9    7.93    1.79
   0  -4   9    8.92    2.13
   0  -4   9    6.62    1.53
   0  -4   9    6.50    1.39
   0  -4   8   91.86    5.48
   0  -4   8   92.95    5.84
   0   4  -8   86.45    4.41
   0  -4   8   74.60    4.37
   0  -4   8   87.25    4.79
   0  -4   8   79.46    3.91
   0  -4   8   86.26    3.79
   0  -4   8   76.92    4.12
   0   4  -8   90.00    5.41
   0  -4   8   92.95    5.42
   0  -4   8   90.37    5.36
   0   4  -8   85.29    3.75
   0  -4   8   88.67    4.27
   0  -4   8   91.76    5.07
   0  -4   7   23.87    2.56
   0  -4   7   23.65    2.63
   0  -4   7   22.52    2.07
   0   4  -7   24.33    2.88
   0  -4   7   23.98    2.78
   0  -4   7   21.93    2.44
   0  -4   7   22.95    2.01
   0  -4   7   21.64    1.84
   0  -4   7   21.87    2.67
   0   4  -7   24.19    2.54
   0  -4   7   21.33    2.41
   0  -4   7   25.70    3.15
   0   4  -7   20.63    1.90
   0  -4   7   21.48    2.14
   0  -4   6  424.07   10.71
   0  -4   6  380.41    8.63
   0  -4   6  441.36   10.98
   0   4  -6  396.75    8.05
   0  -4   6  399.20    7.59
   0  -4   6  436.98   11.63
   0   4  -6  425.59   11.11
   0   4  -6  412.71   10.04
   0  -4   6  440.36   10.54
   0  -4   6  389.64    8.78
   0  -4   6  368.99    9.80
   0  -4   6  408.03   10.11
   0   4  -5  796.19   13.95
   0  -4   5  841.40   14.21
   0  -4   5  789.18   12.36
   0   4  -5  748.71   11.12
   0  -4   5  710.58   10.75
   0   4  -5  807.66   15.16
   0  -4   5  822.39   15.31
   0  -4   5  758.82   10.41
   0  -4   5  845.94   14.86
   0  -4   5  820.49   14.45
   0  -4   5  803.25   13.76
   0  -4   5  749.01   13.83
   0  -4   4  912.31   11.34
   0  -4   4  956.37   14.69
   0   4  -4  968.84   15.68
   0  -4   4  912.84   13.66
   0  -4   4  952.84   15.54
   0  -4   4  915.20   15.23
   0   4  -4  981.86   16.61
   0   4  -4  933.66   15.89
   0  -4   4  994.16   19.44
   0  -4   4  961.90   16.30
   0  -4   4  997.23   15.82
   0   4  -4  834.45   11.75
   0  -4   4  955.32   14.42
   0  -4   3  217.64    7.46
   0   4  -3  164.61    5.37
   0   4  -3  207.26    7.59
   0  -4   3  201.20    9.70
   0   4  -3  196.30    7.31
   0  -4   3  170.33    6.12
   0  -4   3  186.24    5.28
   0  -4   3  181.04    6.20
   0   4  -3  202.92    7.47
   0  -4   3  189.99    7.03
   0  -4   3  199.27    7.48
   0  -4   3  182.22    6.32
   0  -4   3  177.36    6.85
   0  -4   2  334.42    7.65
   0  -4   2  361.29   13.92
   0   4  -2  354.62    9.65
   0  -4   2  337.38    8.89
   0   4  -2  316.22   12.85
   0  -4   2  352.03    9.32
   0  -4   2  365.55    9.32
   0   4  -2  362.04    9.48
   0  -4   2  344.62    7.10
   0  -4   2  343.72    9.02
   0  -4   2  338.01    8.01
   0   4  -2  357.04    9.67
   0  -4   2  345.44    8.53
   0   4  -1  876.26   15.49
   0  -4   1  789.82   13.63
   0   4  -1  727.15   20.96
   0  -4   1  807.37   11.04
   0  -4   1  691.69   14.48
   0  -4   1  765.82   13.80
   0   4  -1  846.46   14.64
   0  -4   1  862.86   14.34
   0   4  -1  837.75   14.10
   0  -4   1  816.52   13.90
   0  -4   1  807.98   13.63
   0  -4   1  842.06   22.41
   0  -4   1  790.62   11.81
   0  -4   1  788.77   13.26
   0  -4   0   88.60    3.78
   0   4   0   81.87    7.58
   0  -4   0   87.69    4.75
   0   4   0   77.29    3.49
   0  -4   0   81.80    5.73
   0   4   0   96.58    5.26
   0  -4   0   86.62    4.51
   0   4   0   79.61    8.42
   0   4   0   90.40    4.64
   0   4   0   96.94    5.48
   0  -4   0   73.82    4.21
   0  -4   0   99.65    8.74
   0   4   0   84.51    9.38
   0  -4   0   81.50    4.19
   0  -4   0   87.06    4.74
   0  -4  -1  260.04    7.84
   0  -4  -1  274.07    8.14
   0  -4  -1  239.01    7.46
   0   4   1  286.95    9.26
   0   4   1  282.58    8.42
   0  -4  -1  261.70   11.33
   0  -4  -1  270.88   13.65
   0  -4  -1  256.41    6.60
   0  -4  -1  259.00    7.38
   0   4   1  262.65   16.95
   0   4   1  252.76   15.20
   0  -4  -1  230.43   11.81
   0  -4  -1  243.50    7.56
   0   4   1  253.80    6.80
   0   4   1  247.57   13.34
   0   4   1  257.81    7.38
   0   4   1  245.16    6.60
   0  -4  -2    3.20    1.33
   0  -4  -2    4.38    1.65
   0   4   2    2.39    2.06
   0  -4  -2    1.09    1.69
   0  -4  -2    5.47    1.62
   0   4   2    4.34    1.57
   0  -4  -2    3.27    2.19
   0  -4  -2    4.53    1.24
   0   4   2    4.91    1.85
   0  -4  -2    2.33    1.98
   0   4   2    4.10    1.63
   0  -4  -2    3.12    1.35
   0   4   2    2.44    1.10
   0   4   2    4.26    1.36
   0   4   2    2.78    2.02
   0  -4  -3   45.62    5.94
   0  -4  -3   47.42    3.30
   0  -4  -3   45.24    5.59
   0  -4  -3   37.67    4.90
   0   4   3   47.06    3.08
   0  -4  -3   44.97    3.23
   0   4   3   46.65    3.76
   0   4   3   45.86    2.95
   0  -4  -3   47.28    3.49
   0   4   3   45.19    6.03
   0  -4  -3   42.72    3.08
   0   4   3   48.41    3.64
   0   4   3   49.30    6.79
   0  -4  -3   47.45    3.08
   0   4   3   41.00    3.08
   0   4   4   19.32    4.26
   0  -4  -4   19.46    2.16
   0  -4  -4   21.57    2.32
   0   4   4   24.46    4.81
   0  -4  -4   20.57    4.08
   0   4   4   21.18    2.19
   0   4   4   21.48    2.62
   0  -4  -4   23.68    2.57
   0  -4  -4   18.54    2.17
   0  -4  -4   19.64    3.92
   0   4   4   21.16    2.35
   0   4   4   20.90    2.00
   0   4   4   25.09    2.81
   0   4   5   95.78    4.26
   0   4   5  108.09    5.46
   0   4   5   96.76    4.05
   0   4   5  110.54    5.31
   0   4   5  104.16    5.34
   0  -4  -5  110.98    5.49
   0  -4  -5  103.65    4.79
   0  -4  -5   91.98    4.47
   0   4   5  102.49    4.70
   0  -4  -5   99.00    4.52
   0   4   5  107.51    9.44
   0  -4  -5   96.43    8.53
   0  -4  -6  191.42    7.48
   0   4   6  205.29    7.22
   0  -4  -6  183.11   11.74
   0   4   6  185.54    7.49
   0   4   6  191.31    7.43
   0  -4  -6  188.04    6.65
   0  -4  -6  165.43    5.82
   0   4   6  159.12    4.90
   0  -4  -6  172.34    6.21
   0   4   6  184.76    6.66
   0   4   6  164.55   11.37
   0   4   6  173.47    6.43
   0  -4  -7    8.62    1.54
   0   4   7    7.71    1.68
   0   4   7    7.74    1.58
   0   4   7    9.98    2.05
   0  -4  -7    8.23    1.96
   0   4   7    9.14    2.81
   0  -4  -7    6.07    1.35
   0   4   7    8.05    1.63
   0   4   7   10.38    2.03
   0   4   8  195.63    6.87
   0   4   8  183.45    7.11
   0   4   8  188.92    7.50
   0  -4  -8  185.73    6.72
   0  -4  -8  164.92    5.52
   0  -4  -8  202.29    8.18
   0   4   8  164.88    5.01
   0   4   8  188.10    6.54
   0   4   9  195.06    6.49
   0   4   9  194.78    7.04
   0  -4  -9  201.08    7.10
   0   4   9  209.52    7.94
   0  -4  -9  217.35    8.61
   0  -4  -9  176.47    5.44
   0   4   9  206.54    7.26
   0   4   9  202.70    7.66
   0   4   9  183.13    5.93
   0   4  10   20.23    2.99
   0  -4 -10   23.67    3.17
   0   4  10   19.15    3.16
   0   4  10   15.13    2.44
   0   4  10   18.67    3.04
   0   4  10   14.68    2.28
   0  -4 -10   26.48    4.24
   0   4  10   16.96    3.07
   0   4  11  687.15   11.21
   0   4  11  768.80   15.42
   0  -4 -11  822.15   14.83
   0   4  11  754.68   13.91
   0  -4 -11  893.75   18.27
   0   4  11  801.86   16.50
   0   4  11  788.13   15.75
   0   4  11  836.72   15.24
   0   4  11  791.35   15.88
   0   4  12   -0.76    1.15
   0   4  12    0.55    1.05
   0   4  12   -0.28    1.12
   0   4  12   -0.02    1.33
   0  -4 -12    0.58    1.42
   0   4  12    0.52    1.05
   0  -4 -12   -0.21    0.89
   0   4  12   -0.18    1.07
   0   4  12    0.18    1.24
   0   4  13   11.80    2.49
   0   4  13   10.05    1.93
   0   4  13   12.37    2.32
   0  -4 -13   11.82    1.99
   0   4  13   11.24    2.44
   0   4  13   10.17    1.85
   0  -4 -13   12.40    2.49
   0   4  13   10.98    2.27
   0   4  14   27.59    3.55
   0   4  14   27.87    2.55
   0  -4 -14   29.06    2.82
   0  -4 -14   32.46    3.96
   0   4  14   17.90    3.15
   0   4  14   28.69    3.73
   0   4  14   27.62    3.49
   0   4  14   32.76    3.66
   0   4  14   27.89    3.42
   0  -4 -15    0.06    1.48
   0   4  15    0.62    1.19
   0   4  15    0.91    1.41
   0   4  15   -0.49    0.74
   0  -4 -15    0.98    0.94
   0   4  15    0.44    1.32
   0   4  15    0.34    1.32
   0   4  15    0.17    1.27
   0   4  15    0.92    1.25
   0   4  15   -1.78    2.01
   0  -4 -16   34.89    4.15
   0   4  16   34.78    3.88
   0   4  16   33.41    4.36
   0   4  16   35.92    4.19
   0   4  16   33.06    3.65
   0   4  16   31.97    3.76
   0   4  16   32.10    3.86
   0   4  16   31.49    2.89
   0  -4 -16   29.29    2.93
   0   4  16   35.39    4.14
   0   4  17   79.69    5.43
   0   4  17   83.07    6.14
   0   4  17   81.29    5.67
   0  -4 -17   84.15    5.90
   0   4  17   82.57    5.74
   0   4  17   74.12    4.31
   0   4  17   84.39    6.09
   0   4  17   84.14    5.97
   0   4  17   70.69    4.19
   0   4  17   78.57    5.64
   0   4  18    7.81    1.58
   0   4  18    8.41    2.18
   0   4  18    8.72    2.10
   0   4  18    9.04    2.40
   0  -4 -18    9.86    2.25
   0   4  18    2.53    3.52
   0   4  18    7.27    1.42
   0   4  18    8.92    2.20
   0   4  18    8.27    1.98
   0   4  18    9.56    2.39
   0   4  19    0.44    0.70
   0   4  19    0.57    1.35
   0  -4 -19    1.32    1.22
   0   4  19   -0.36    0.95
   0   4  19    0.60    1.11
   0   4  19    0.47    1.33
   0   4  19    1.66    1.52
   0   4  19    1.26    1.24
   0   4  20  159.45    7.36
   0   4  20  131.68    5.90
   0   4  20  159.28    7.38
   0   4  20  162.78    7.68
   0   4  20  147.22    6.55
   0   4  20  153.55    7.34
   0  -4 -20  156.09    6.75
   0   4  21    0.35    0.99
   0  -4 -21    0.20    0.87
   0   4  21    0.58    1.04
   0   4  21    0.19    1.06
   0   4  21    0.96    1.35
   0   4  21    1.20    0.95
   0   4  22   72.69    4.32
   0  -4 -22   60.69    3.23
   0   4  22   69.75    4.27
   0   4  22   63.71    3.48
   0   4  22   63.59    3.86
   0   4  22   72.33    4.30
   0   4  23    2.39    0.98
   0   4  23    2.22    0.85
   0   4  23    1.40    0.66
   0   4  23    3.19    1.00
   0   4  23    1.76    0.80
   0   4  24   15.85    1.54
   0   4  24   16.54    1.50
   0   4  24   18.11    1.65
   0  -5  21   10.92    1.20
   0  -5  20    2.71    0.66
   0  -5  20    4.26    1.06
   0  -5  20    3.33    0.78
   0  -5  20    2.32    0.82
   0  -5  19   69.13    3.52
   0  -5  19   78.43    4.35
   0  -5  19   72.96    3.92
   0  -5  19   71.23    3.67
   0  -5  19   77.32    4.29
   0  -5  18    7.13    1.50
   0  -5  18    7.43    1.76
   0   5 -18    5.47    1.21
   0  -5  18    4.48    1.31
   0  -5  18    5.28    1.27
   0  -5  18    5.85    1.59
   0  -5  18    5.17    0.92
   0  -5  17    1.25    1.24
   0  -5  17    0.82    0.90
   0   5 -17    1.76    1.14
   0  -5  17    1.70    0.75
   0  -5  17    0.68    0.73
   0  -5  17    1.08    1.19
   0  -5  17    1.33    0.97
   0  -5  17    1.94    1.22
   0  -5  16    2.86    1.35
   0  -5  16    2.85    1.07
   0  -5  16    3.57    1.66
   0  -5  16    3.45    1.32
   0  -5  16    3.40    1.14
   0   5 -16    2.68    1.26
   0  -5  16    3.76    1.69
   0  -5  16    3.89    1.35
   0   5 -15   55.99    4.84
   0  -5  15   52.12    4.00
   0  -5  15   50.29    4.44
   0  -5  15   52.39    4.40
   0  -5  15   56.59    4.21
   0  -5  15   47.01    3.40
   0  -5  15   51.34    4.97
   0  -5  15   56.18    5.13
   0   5 -14   19.20    3.05
   0  -5  14   21.17    3.39
   0  -5  14   19.71    3.00
   0  -5  14   16.24    2.05
   0  -5  14   19.23    2.76
   0  -5  14   19.93    3.04
   0  -5  14   18.88    3.03
   0  -5  14   20.43    2.62
   0  -5  13   17.21    2.88
   0  -5  13   17.32    2.62
   0  -5  13   14.65    2.27
   0  -5  13   18.93    3.39
   0  -5  13   14.02    2.01
   0  -5  13   17.11    3.02
   0   5 -13   15.42    3.01
   0  -5  13   15.39    2.03
   0  -5  12   47.47    3.76
   0  -5  12   47.91    4.93
   0  -5  12   37.58    3.31
   0   5 -12   46.02    5.06
   0  -5  12   42.34    3.94
   0  -5  12   45.77    4.53
   0   5 -12   36.01    3.25
   0  -5  12   44.06    4.57
   0  -5  12   37.66    3.13
   0  -5  11    4.35    1.84
   0  -5  11    3.34    1.59
   0  -5  11    2.25    1.24
   0  -5  11    2.94    1.26
   0  -5  11    3.62    1.20
   0  -5  11    3.51    1.40
   0  -5  11    4.48    2.06
   0   5 -11    3.98    2.05
   0   5 -11    3.57    1.39
   0  -5  11    2.96    1.61
   0  -5  11    3.40    1.31
   0  -5  10   20.00    3.17
   0  -5  10   17.10    2.24
   0   5 -10   21.68    3.67
   0   5 -10   14.54    2.50
   0  -5  10   20.76    3.38
   0  -5  10   18.84    2.72
   0  -5  10   17.36    2.50
   0  -5  10   19.52    3.10
   0  -5  10   19.15    3.15
   0  -5  10   15.89    2.34
   0  -5  10   14.49    2.09
   0   5  -9   85.38    4.62
   0   5  -9   84.61    5.65
   0  -5   9   88.88    6.05
   0  -5   9   75.96    4.49
   0  -5   9   77.21    4.96
   0  -5   9   86.52    4.33
   0   5  -9   99.01    7.33
   0  -5   9   76.47    5.76
   0  -5   9   85.02    5.20
   0  -5   9  101.17    6.62
   0  -5   9   83.94    5.45
   0  -5   9   93.48    6.51
   0  -5   9   88.15    4.49
   0  -5   8  461.97   10.72
   0  -5   8  430.69   11.28
   0  -5   8  515.76   14.31
   0  -5   8  510.38   15.25
   0   5  -8  452.13   11.36
   0   5  -8  538.69   16.51
   0   5  -8  471.26   13.87
   0  -5   8  490.93   13.63
   0  -5   8  417.15   11.90
   0  -5   8  505.86   14.30
   0   5  -8  440.62    9.85
   0  -5   8  480.67   13.00
   0  -5   8  391.57   10.13
   0  -5   7   85.16    4.80
   0  -5   7   68.67    4.23
   0  -5   7   86.07    5.59
   0  -5   7   95.25    6.05
   0   5  -7   88.56    6.00
   0  -5   7   78.28    5.24
   0  -5   7   85.66    4.75
   0  -5   7   86.94    5.73
   0   5  -7   81.66    5.07
   0   5  -7   95.02    6.82
   0   5  -7   79.63    4.46
   0  -5   7   88.86    5.87
   0  -5   7   92.03    6.38
   0  -5   6    1.45    1.29
   0  -5   6    1.17    1.16
   0  -5   6    2.03    1.07
   0  -5   6    0.92    1.25
   0  -5   6    1.96    1.38
   0   5  -6    1.85    1.78
   0  -5   6    2.75    1.68
   0  -5   6    1.40    1.28
   0   5  -6    1.66    1.27
   0   5  -6    1.01    1.17
   0   5  -6    1.91    1.02
   0  -5   6    0.85    0.86
   0  -5   5   22.96    3.13
   0  -5   5   19.19    2.93
   0  -5   5   22.38    3.01
   0  -5   5   18.06    2.08
   0  -5   5   23.12    3.28
   0   5  -5   23.67    3.37
   0   5  -5   23.36    2.98
   0  -5   5   22.64    3.11
   0   5  -5   19.79    3.11
   0   5  -5   19.24    2.42
   0  -5   5   19.89    2.84
   0  -5   5   20.23    2.67
   0  -5   4    2.19    0.79
   0   5  -4    4.17    1.84
   0  -5   4    4.81    1.79
   0  -5   4    2.22    1.40
   0  -5   4    4.29    1.65
   0  -5   4    2.98    1.30
   0  -5   4    3.40    1.41
   0   5  -4    3.81    1.67
   0  -5   4    3.40    1.36
   0   5  -4    3.28    1.18
   0   5  -4    2.49    1.30
   0  -5   4    3.33    1.27
   0  -5   3  327.62   10.92
   0   5  -3  359.50   11.39
   0   5  -3  344.70   11.13
   0  -5   3  356.36   11.43
   0  -5   3  298.22    7.14
   0  -5   3  357.90   11.05
   0  -5   3  334.63   10.09
   0  -5   3  325.72    9.69
   0  -5   3  321.88    9.87
   0   5  -3  323.84    9.05
   0   5  -3  341.24   11.24
   0  -5   3  325.43   10.90
   0  -5   2   18.24    3.06
   0  -5   2   15.22    1.74
   0  -5   2   17.80    3.03
   0   5  -2   13.02    2.16
   0  -5   2   21.13    3.18
   0   5  -2   26.48    3.83
   0   5  -2   22.78    3.82
   0  -5   2   19.31    3.00
   0  -5   2   16.44    3.02
   0  -5   2   15.90    2.40
   0   5  -2   25.87    3.88
   0   5  -1  457.29   10.96
   0  -5   1  475.43   12.59
   0   5  -1  505.80   13.89
   0   5  -1  473.57   12.43
   0  -5   1  447.90   12.72
   0  -5   1  475.19   12.68
   0  -5   1  438.32    9.17
   0   5  -1  495.01   13.44
   0  -5   1  498.61   12.86
   0  -5   1  469.91   12.34
   0  -5   0    7.80    2.13
   0  -5   0   12.11    2.90
   0   5   0   10.59    2.09
   0   5   0   16.08    3.05
   0   5   0   18.73    4.26
   0   5   0   15.24    3.49
   0  -5   0    8.71    2.28
   0  -5   0    8.16    1.55
   0  -5   0   13.08    3.00
   0  -5   0   10.95    2.76
   0  -5  -1    2.50    1.47
   0  -5  -1    2.95    1.09
   0  -5  -1    3.05    1.43
   0   5   1    3.26    1.32
   0  -5  -1    3.48    1.47
   0  -5  -1    3.14    1.65
   0   5   1    3.20    1.54
   0   5   1    3.16    1.33
   0   5   1    4.91    2.19
   0  -5  -1    2.99    1.53
   0   5   2  222.38    9.53
   0   5   2  207.44    8.63
   0  -5  -2  191.81    7.63
   0  -5  -2  193.74    8.13
   0  -5  -2  196.40    7.83
   0  -5  -2  184.09    8.06
   0  -5  -2  192.68    6.61
   0  -5  -2  205.86    8.49
   0   5   2  187.03    7.13
   0   5   2  183.25    7.38
   0   5   3   63.41    5.39
   0   5   3   47.88    4.14
   0  -5  -3   56.45    5.02
   0   5   3   56.25    5.08
   0  -5  -3   49.58    4.08
   0  -5  -3   51.46    4.28
   0  -5  -3   54.19    4.73
   0  -5  -3   48.84    3.65
   0   5   3   45.99    3.07
   0   5   3   49.59    3.80
   0  -5  -3   48.61    4.25
   0  -5  -4  140.78    6.24
   0   5   4  151.75    6.65
   0  -5  -4  143.46    6.67
   0   5   4  160.91    7.76
   0   5   4  134.87    5.19
   0  -5  -4  151.98    6.34
   0   5   4  153.46    7.57
   0  -5  -4  137.09    6.73
   0  -5  -4  152.20    7.62
   0  -5  -4  147.46    6.85
   0   5   4  134.44    5.62
   0   5   4  132.64    4.72
   0   5   5   85.38    5.10
   0  -5  -5   80.49    5.09
   0   5   5   85.44    5.74
   0   5   5   74.51    4.05
   0  -5  -5   76.45    4.61
   0  -5  -5   84.96    5.82
   0  -5  -5   74.27    5.04
   0   5   5   85.32    5.79
   0   5   5   69.45    4.29
   0  -5  -5   78.95    5.05
   0  -5  -5   83.15    4.91
   0  -5  -6    1.67    1.12
   0  -5  -6    4.28    1.49
   0   5   6    4.08    1.98
   0   5   6    1.83    1.34
   0  -5  -6    1.82    1.17
   0   5   6    1.63    1.10
   0   5   6    3.05    1.66
   0   5   6    2.32    0.86
   0  -5  -6    4.09    2.06
   0  -5  -6    2.60    1.47
   0   5   7   56.93    4.26
   0   5   7   58.96    4.32
   0   5   7   61.38    4.86
   0  -5  -7   59.51    4.20
   0  -5  -7   64.09    5.00
   0  -5  -7   55.95    4.12
   0   5   7   59.59    4.51
   0  -5  -7   55.73    3.71
   0  -5  -7   65.66    4.62
   0   5   8  370.93   11.06
   0  -5  -8  366.39   10.52
   0  -5  -8  418.44   12.94
   0   5   8  333.66    9.63
   0   5   8  386.75   11.06
   0  -5  -8  348.47    8.60
   0   5   8  399.63   11.58
   0  -5  -8  356.03    9.99
   0   5   8  382.81   12.15
   0   5   9    6.05    2.13
   0   5   9    4.01    1.54
   0  -5  -9    4.02    1.35
   0  -5  -9    7.39    1.85
   0  -5  -9    6.99    2.46
   0   5   9    7.49    2.15
   0   5   9    6.39    1.99
   0   5   9    7.62    1.89
   0   5  10    0.84    0.84
   0  -5 -10    1.26    1.19
   0   5  10    0.73    1.11
   0  -5 -10    1.88    1.91
   0   5  10    0.91    1.41
   0   5  10    1.74    1.61
   0  -5 -10    0.87    0.96
   0   5  10   -0.25    1.22
   0   5  10    0.61    1.04
   0   5  11   68.92    5.35
   0   5  11   80.91    5.66
   0   5  11   76.42    4.44
   0  -5 -11   71.79    3.90
   0   5  11   74.30    4.35
   0  -5 -11   93.65    6.82
   0  -5 -11   79.03    4.93
   0   5  11   88.80    5.84
   0   5  11   68.59    5.00
   0   5  11   86.89    6.20
   0   5  12    9.48    2.08
   0  -5 -12    7.23    1.69
   0   5  12   10.31    1.91
   0   5  12   11.69    2.52
   0   5  12    8.05    2.24
   0   5  12    8.13    1.88
   0   5  12   10.43    2.25
   0  -5 -12   10.45    2.57
   0   5  12    9.89    2.34
   0   5  13    1.14    1.34
   0   5  13    0.85    1.08
   0   5  13    1.17    1.51
   0   5  13   -0.03    1.15
   0  -5 -13    0.57    1.06
   0   5  13    1.09    1.22
   0   5  13    0.36    1.07
   0  -5 -13   -0.46    0.87
   0  -5 -13    1.60    1.80
   0   5  13    1.07    1.50
   0   5  14   54.87    5.18
   0   5  14   50.47    5.31
   0   5  14   47.34    4.47
   0  -5 -14   55.83    5.59
   0  -5 -14   43.10    3.44
   0   5  14   44.66    3.68
   0   5  14   56.52    5.45
   0   5  14   45.74    4.57
   0  -5 -15  217.52    9.88
   0   5  15  201.65    8.32
   0   5  15  195.34    9.56
   0   5  15  192.50    9.53
   0   5  15  188.70    9.30
   0   5  15  186.38    8.44
   0   5  15  189.39    8.56
   0  -5 -15  167.37    6.00
   0   5  16    3.11    1.61
   0   5  16    3.28    1.48
   0   5  16    3.42    1.42
   0   5  16    4.02    1.76
   0  -5 -16    2.05    1.30
   0   5  16    4.65    1.75
   0   5  16    3.06    1.71
   0   5  17   18.88    2.81
   0   5  17   19.63    3.03
   0   5  17   21.35    2.82
   0   5  17   20.82    3.44
   0   5  17   19.12    2.94
   0   5  17   18.79    2.76
   0  -5 -17   21.16    3.14
   0   5  18   52.29    3.88
   0   5  18   54.39    4.36
   0   5  18   62.60    4.28
   0   5  18   62.15    4.82
   0  -5 -18   54.43    4.17
   0   5  18   58.78    4.66
   0   5  18   55.11    4.16
   0   5  19   36.89    3.37
   0   5  19   37.94    3.33
   0   5  19   33.55    3.18
   0  -5 -19   36.46    3.26
   0   5  19   38.91    3.82
   0   5  19   33.92    3.01
   0   5  19   35.81    3.62
   0   5  20   49.09    3.77
   0   5  20   46.55    3.35
   0   5  20   43.88    2.98
   0  -5 -20   39.59    2.98
   0   5  20   43.07    3.14
   0   5  20   43.51    3.54
   0   5  20   44.88    3.36
   0   5  21   -0.40    0.76
   0   5  21    0.12    0.60
   0   5  21    0.17    0.65
   0   5  21   -1.26    0.94
   0  -5 -21    0.83    0.65
   0   5  22    2.01    0.71
   0   5  22    2.31    0.82
   0   5  22    2.53    0.74
   0   5  22    3.54    0.93
   0   5  23   -0.13    0.42
   0   5  23    0.04    0.38
   0  -6  18    1.62    0.67
   0  -6  18    1.10    0.55
   0  -6  17    1.06    0.72
   0  -6  17    1.33    0.77
   0  -6  16    7.49    1.41
   0  -6  16    8.22    1.59
   0  -6  16    7.72    1.20
   0   6 -16    5.87    1.28
   0  -6  15    1.17    1.04
   0  -6  15    1.77    1.11
   0   6 -15    1.06    0.97
   0  -6  15    1.69    1.12
   0  -6  15    1.39    0.86
   0  -6  15    2.32    0.70
   0  -6  14   23.55    3.13
   0  -6  14   23.25    2.85
   0   6 -14   20.92    2.81
   0  -6  14   18.45    1.87
   0  -6  14   22.98    2.87
   0  -6  14   24.33    2.58
   0   6 -13    4.07    1.69
   0  -6  13    4.22    1.70
   0  -6  13    4.78    1.52
   0  -6  13    5.02    1.12
   0  -6  13    4.16    1.64
   0  -6  13    3.94    1.48
   0  -6  12   57.60    4.71
   0  -6  12   55.99    3.47
   0  -6  12   63.39    4.97
   0  -6  12   64.08    5.55
   0   6 -12   60.35    5.33
   0  -6  12   53.08    3.77
   0  -6  11    3.96    1.12
   0   6 -11    5.42    2.20
   0   6 -11    3.89    1.41
   0  -6  11    3.13    1.38
   0  -6  11    3.81    1.89
   0  -6  11    4.87    1.80
   0   6 -10   57.49    5.45
   0  -6  10   51.49    4.52
   0  -6  10   54.39    4.71
   0  -6  10   55.88    4.40
   0  -6  10   58.46    5.39
   0   6 -10   39.05    3.62
   0  -6   9  112.84    6.64
   0  -6   9  125.22    6.97
   0   6  -9  111.29    5.15
   0   6  -9  109.31    6.34
   0  -6   9  124.38    7.49
   0  -6   9  115.87    6.75
   0   6  -9  124.15    8.49
   0  -6   9  116.98    5.23
   0  -6   8   31.79    3.81
   0  -6   8   25.91    3.64
   0  -6   8   24.02    3.17
   0   6  -8   22.99    2.25
   0   6  -8   32.52    4.42
   0   6  -8   27.49    2.94
   0  -6   8   24.78    3.33
   0   6  -8   25.96    3.39
   0  -6   8   28.55    3.63
   0  -6   8   25.26    2.82
   0   6  -7  170.97    6.53
   0   6  -7  187.78    9.21
   0  -6   7  193.21    7.73
   0   6  -7  189.25    7.99
   0  -6   7  202.01    9.17
   0   6  -7  212.20   10.67
   0  -6   7  174.24    8.12
   0  -6   7  212.81    9.62
   0  -6   7  188.43    8.86
   0  -6   6    6.36    1.95
   0  -6   6    8.36    1.93
   0   6  -6    7.33    2.21
   0  -6   6    8.37    2.59
   0  -6   6    7.48    2.08
   0   6  -6    7.80    2.07
   0   6  -6    8.28    2.50
   0   6  -6    6.93    1.55
   0  -6   6    7.15    2.19
   0  -6   5   59.32    5.44
   0  -6   5   64.88    5.88
   0   6  -5   62.39    5.15
   0  -6   5   62.32    5.29
   0   6  -5   63.42    5.89
   0  -6   5   61.20    4.78
   0   6  -5   55.12    4.17
   0  -6   5   60.22    5.57
   0  -6   5   53.94    3.77
   0   6  -5   57.99    5.32
   0   6  -4  204.57    9.26
   0  -6   4  214.50    9.87
   0   6  -4  190.75    7.69
   0  -6   4  183.06    7.20
   0  -6   4  204.64    8.78
   0   6  -4  199.90    9.63
   0  -6   4  192.40    9.72
   0  -6   4  194.49    9.33
   0   6  -4  204.97    9.73
   0  -6   4  204.05    9.23
   0   6  -3  135.45    8.09
   0   6  -3  115.32    6.24
   0  -6   3  136.41    7.74
   0  -6   3  141.67    8.34
   0   6  -3  140.36    7.99
   0  -6   3  135.54    8.33
   0  -6   3  135.38    7.42
   0  -6   3  134.94    7.66
   0  -6   3  122.87    6.14
   0   6  -3  132.22    7.80
   0   6  -2   40.57    3.80
   0  -6   2   48.12    4.58
   0  -6   2   46.71    4.74
   0   6  -2   42.84    4.49
   0  -6   2   49.05    4.75
   0  -6   2   41.44    4.81
   0  -6   2   44.79    4.52
   0  -6   2   42.13    3.84
   0   6  -2   46.23    4.82
   0   6  -2   46.27    5.10
   0  -6   1  109.01    7.34
   0   6  -1  117.42    7.57
   0  -6   1  118.83    7.24
   0  -6   1  116.24    7.02
   0  -6   1  107.65    6.27
   0  -6   1  123.32    7.59
   0   6  -1  113.89    6.37
   0  -6   1  104.39    6.72
   0   6  -1  126.52    7.85
   0   6  -1  116.49    6.82
   0   6   0    5.41    2.03
   0   6   0    8.53    2.49
   0  -6   0   10.13    3.08
   0  -6   0   10.70    3.32
   0   6   0   12.59    3.63
   0  -6   0    5.53    2.25
   0   6   0    9.76    3.37
   0  -6   0    6.64    2.87
   0  -6   0    6.11    2.42
   0  -6   0    8.56    2.88
   0   6   1  183.46    9.27
   0  -6  -1  167.82    8.01
   0   6   1  173.38    6.86
   0  -6  -1  183.90    9.04
   0  -6  -1  182.77    9.37
   0   6   1  170.09    7.70
   0   6   1  203.65   10.43
   0   6   1  161.08    7.66
   0  -6  -1  181.35    8.72
   0  -6  -1  193.96    9.13
   0   6   2   19.23    2.31
   0   6   2   22.86    3.16
   0  -6  -2   19.24    3.23
   0  -6  -2   26.15    3.93
   0  -6  -2   24.27    4.01
   0  -6  -2   18.19    3.05
   0   6   2   24.04    4.25
   0   6   2   25.71    4.40
   0   6   2   18.17    3.02
   0  -6  -2   18.13    3.41
   0  -6  -2   18.28    2.15
   0  -6  -3    3.54    1.62
   0   6   3    2.68    2.17
   0   6   3    3.15    1.36
   0  -6  -3    1.45    1.54
   0   6   3    1.89    1.45
   0  -6  -3    2.22    1.85
   0  -6  -3    1.41    1.36
   0   6   3    3.88    2.35
   0   6   3    0.90    0.92
   0  -6  -3    1.19    0.78
   0   6   4   48.24    3.65
   0  -6  -4   53.64    4.42
   0   6   4   47.80    3.17
   0  -6  -4   62.36    5.51
   0  -6  -4   57.58    4.79
   0   6   4   55.85    4.71
   0  -6  -4   50.59    3.77
   0   6   4   61.66    5.51
   0  -6  -4   58.84    5.12
   0   6   4   65.95    5.64
   0  -6  -5   -0.08    1.38
   0   6   5    0.93    0.96
   0   6   5    2.37    2.19
   0  -6  -5    0.56    1.62
   0  -6  -5    0.68    0.90
   0   6   5   -0.89    1.73
   0  -6  -5    1.70    1.35
   0  -6  -5    1.06    1.12
   0   6   5   -0.74    1.35
   0  -6  -6    3.44    1.60
   0   6   6    5.17    1.96
   0   6   6    3.84    1.18
   0  -6  -6    4.16    1.48
   0   6   6    3.71    1.77
   0  -6  -6    5.30    2.22
   0   6   6    3.59    1.16
   0  -6  -6    4.31    1.43
   0   6   6    5.62    1.88
   0  -6  -6    5.17    1.81
   0  -6  -7    0.86    1.11
   0   6   7    0.83    1.45
   0   6   7    1.02    1.31
   0  -6  -7   -0.64    1.48
   0  -6  -7    0.87    1.27
   0   6   7    0.10    0.79
   0  -6  -7   -0.01    1.06
   0  -6  -7    0.98    1.24
   0   6   7    1.17    1.07
   0   6   7   -0.43    1.45
   0   6   8   11.58    2.49
   0  -6  -8   10.18    2.08
   0  -6  -8   12.04    2.00
   0   6   8   11.26    1.86
   0   6   8   10.76    2.51
   0  -6  -8   11.94    2.77
   0  -6  -8    9.47    1.98
   0   6   8   13.32    2.47
   0   6   8   10.56    2.08
   0  -6  -8   11.46    2.17
   0  -6  -9  116.76    6.42
   0   6   9  105.56    6.18
   0  -6  -9  110.40    6.80
   0  -6  -9  103.80    5.64
   0   6   9  105.62    6.06
   0   6   9  118.66    7.06
   0  -6  -9  116.88    7.30
   0  -6  -9  108.01    5.74
   0   6   9  112.34    6.87
   0   6   9   97.94    5.16
   0  -6 -10   36.67    4.40
   0   6  10   36.58    3.45
   0  -6 -10   34.03    3.66
   0  -6 -10   32.11    3.89
   0   6  10   39.74    4.37
   0  -6 -10   31.57    3.13
   0   6  10   30.09    3.35
   0  -6 -10   29.31    3.04
   0   6  10   30.88    3.65
   0   6  10   26.73    2.86
   0   6  10   37.25    4.08
   0   6  11   63.03    4.66
   0   6  11   70.49    5.22
   0  -6 -11   66.76    4.98
   0  -6 -11   72.40    5.24
   0   6  11   69.14    5.08
   0   6  11   67.17    5.67
   0   6  11   61.75    3.94
   0  -6 -11   83.81    6.26
   0  -6 -11   69.25    4.22
   0  -6 -11   68.57    4.01
   0   6  11   66.28    4.26
   0   6  11   76.41    5.50
   0  -6 -12   82.60    5.68
   0  -6 -12   86.18    6.30
   0   6  12   81.23    6.64
   0  -6 -12   76.10    5.13
   0   6  12   69.77    4.90
   0   6  12   86.57    6.02
   0   6  12   80.64    5.64
   0   6  12   74.39    5.15
   0   6  12   74.02    4.57
   0   6  12   78.04    6.13
   0   6  13    8.00    1.78
   0   6  13    8.36    1.63
   0  -6 -13    9.09    1.75
   0   6  13    6.08    2.09
   0  -6 -13    9.85    2.14
   0   6  13    7.00    1.70
   0  -6 -13    8.56    2.09
   0   6  13    8.91    2.36
   0   6  13    8.17    2.03
   0  -6 -14   26.79    3.16
   0   6  14   23.61    2.81
   0   6  14   21.96    3.33
   0  -6 -14   29.47    3.54
   0   6  14   28.59    3.45
   0  -6 -14   25.26    2.77
   0   6  14   23.44    2.54
   0   6  14   24.73    3.52
   0   6  15    0.94    1.44
   0  -6 -15    0.36    1.07
   0   6  15    0.67    1.51
   0   6  15    1.52    1.19
   0  -6 -15    0.83    0.78
   0   6  15    1.12    0.92
   0   6  15    0.02    1.25
   0   6  15    0.44    0.84
   0  -6 -15    0.80    1.10
   0  -6 -16   67.57    4.59
   0   6  16   68.39    4.84
   0  -6 -16   70.20    4.68
   0   6  16   65.79    4.89
   0   6  16   58.35    3.88
   0   6  16   69.56    5.07
   0   6  16   59.80    3.72
   0   6  16   59.71    3.97
   0   6  17    3.52    1.37
   0  -6 -17    3.96    1.32
   0  -6 -17    7.33    1.57
   0   6  17    2.87    0.98
   0   6  17    3.68    1.36
   0   6  17    2.69    0.98
   0   6  17    2.32    1.12
   0   6  18    5.12    1.37
   0   6  18    5.24    1.36
   0   6  18    4.03    0.99
   0   6  18    5.68    1.45
   0  -6 -18    5.97    1.30
   0   6  18    4.87    1.07
   0   6  18    3.46    0.90
   0  -6 -18    4.03    1.15
   0   6  19   -0.48    0.48
   0   6  19    0.04    0.74
   0   6  19    0.76    0.78
   0   6  19    0.67    0.82
   0   6  20    2.88    0.87
   0   6  20    3.57    0.92
   0   6  20    3.29    0.77
   0   6  21    4.70    0.81
   0   6  21    4.73    0.78
   0   7 -15   19.05    1.59
   0  -7  15   18.69    1.53
   0  -7  14    3.70    0.93
   0  -7  14    3.95    0.82
   0  -7  13   21.83    2.02
   0  -7  13   16.16    1.67
   0  -7  13   19.49    2.11
   0  -7  12    0.72    0.73
   0  -7  12    0.91    0.90
   0  -7  12    0.49    0.84
   0   7 -12    1.63    1.05
   0  -7  12   -0.30    0.61
   0   7 -11   -0.02    0.92
   0  -7  11    1.66    1.13
   0  -7  11    0.23    0.73
   0  -7  11    1.95    0.95
   0  -7  11    1.55    1.12
   0  -7  10  102.66    4.92
   0  -7  10  112.66    5.38
   0   7 -10  117.34    6.45
   0  -7  10  117.79    5.88
   0  -7  10  126.01    6.14
   0   7  -9    0.00    1.37
   0  -7   9   -0.43    0.85
   0  -7   9    0.81    1.03
   0  -7   9   -0.70    1.01
   0   7  -9   -0.07    0.79
   0  -7   8   68.75    4.19
   0   7  -8   59.06    4.17
   0   7  -8   64.71    3.40
   0  -7   8   77.92    5.22
   0  -7   8   73.15    3.86
   0   7  -8   82.88    5.73
   0  -7   8   72.84    4.78
   0  -7   7    7.35    1.52
   0   7  -7    7.35    1.94
   0  -7   7    8.56    2.09
   0  -7   7    6.34    1.72
   0   7  -7    5.76    1.63
   0   7  -7    6.19    1.52
   0  -7   7    7.23    1.48
   0   7  -6   22.80    2.16
   0  -7   6   21.67    2.41
   0  -7   6   26.55    3.10
   0  -7   6   27.92    3.55
   0   7  -6   24.09    3.32
   0  -7   6   26.16    2.87
   0   7  -6   21.72    2.99
   0   7  -6   24.92    2.82
   0  -7   5   26.86    2.36
   0   7  -5   28.76    3.53
   0   7  -5   29.92    3.75
   0  -7   5   34.19    4.05
   0  -7   5   29.84    3.42
   0   7  -5   29.62    3.24
   0   7  -5   28.46    2.69
   0  -7   5   21.05    2.39
   0  -7   5   30.47    3.30
   0  -7   4   -0.73    1.35
   0   7  -4    0.14    1.26
   0  -7   4    0.37    1.18
   0  -7   4    0.38    0.76
   0  -7   4    0.78    1.76
   0   7  -4   -0.10    1.72
   0  -7   4   -0.01    1.28
   0   7  -4    0.56    1.26
   0   7  -4    0.25    1.04
   0  -7   4   -0.27    0.93
   0  -7   3   83.12    6.26
   0   7  -3   66.60    5.14
   0  -7   3   70.39    4.49
   0   7  -3   75.59    4.98
   0  -7   3   61.14    5.07
   0   7  -3   56.49    4.88
   0  -7   3   75.35    5.55
   0   7  -3   70.20    4.76
   0   7  -3   47.61    4.90
   0  -7   3   82.17    5.64
   0   7  -2  116.49    6.64
   0   7  -2  119.50    6.34
   0  -7   2  123.13    7.00
   0   7  -2  123.55    7.59
   0  -7   2  139.40    7.61
   0   7  -2  133.95    7.70
   0   7  -2  116.28    6.05
   0  -7   2  120.97    6.21
   0  -7   2  143.51    8.35
   0  -7   2  124.00    7.11
   0  -7   1    6.23    2.36
   0  -7   1    5.69    2.61
   0   7  -1    5.12    2.09
   0  -7   1    6.05    2.02
   0   7  -1    3.89    1.62
   0  -7   1    5.11    2.73
   0   7  -1    8.08    2.58
   0   7  -1    5.93    2.69
   0   7  -1    5.65    1.77
   0  -7   1    7.05    2.28
   0   7   0    0.17    1.19
   0  -7   0    0.91    1.45
   0  -7   0    1.68    1.37
   0   7   0    0.69    0.95
   0  -7   0   -0.21    1.38
   0   7   0   -1.11    1.24
   0   7   0    0.80    1.43
   0  -7   0    2.28    1.35
   0  -7   0    0.89    1.48
   0   7   0    1.42    1.84
   0  -7  -1   66.08    5.50
   0   7   1   61.04    5.45
   0   7   1   52.01    3.61
   0   7   1   57.74    4.82
   0  -7  -1   63.37    5.27
   0  -7  -1   73.83    5.80
   0  -7  -1   64.55    5.12
   0   7   1   69.50    5.92
   0   7   1   52.79    4.06
   0  -7  -1   52.89    4.50
   0  -7  -2   85.43    6.14
   0   7   2   88.65    5.92
   0   7   2   72.87    4.00
   0  -7  -2   87.79    6.13
   0  -7  -2   76.69    5.27
   0   7   2   69.12    4.34
   0  -7  -2   96.34    6.55
   0  -7  -2   93.65    6.29
   0   7   2   90.61    6.59
   0   7   2  100.73    7.02
   0  -7  -3   34.24    4.20
   0  -7  -3   31.22    3.73
   0  -7  -3   37.18    4.34
   0  -7  -3   27.64    3.27
   0   7   3   36.58    4.46
   0   7   3   33.40    4.29
   0   7   3   29.38    3.69
   0  -7  -3   36.73    4.31
   0  -7  -4   22.05    3.33
   0  -7  -4   17.63    2.85
   0  -7  -4   15.30    2.53
   0  -7  -4   15.30    2.96
   0   7   4   14.78    2.84
   0   7   4   18.44    2.90
   0   7   4   16.90    3.07
   0  -7  -4   11.07    2.04
   0   7   5  146.74    7.57
   0   7   5  143.07    7.75
   0  -7  -5  146.91    7.67
   0   7   5  133.61    7.69
   0  -7  -5  133.40    6.77
   0  -7  -5  136.98    7.70
   0  -7  -5  155.93    8.29
   0   7   6   23.17    3.34
   0   7   6   25.87    3.48
   0   7   6   26.92    3.46
   0  -7  -6   21.19    2.62
   0  -7  -6   25.83    3.90
   0  -7  -6   18.30    3.24
   0  -7  -6   24.80    2.97
   0  -7  -6   26.41    3.37
   0   7   7   31.99    3.71
   0  -7  -7   29.47    2.80
   0  -7  -7   35.19    4.03
   0   7   7   36.70    4.02
   0  -7  -7   37.96    4.17
   0  -7  -7   32.02    3.08
   0   7   7   37.66    3.79
   0   7   7   23.70    2.50
   0  -7  -7   35.85    3.66
   0   7   8   30.16    3.18
   0  -7  -8   28.31    2.61
   0   7   8   33.64    3.72
   0   7   8   24.63    2.54
   0  -7  -8   37.06    3.47
   0   7   8   38.09    3.85
   0   7   8   33.83    4.07
   0  -7  -8   42.06    4.19
   0  -7  -8   38.75    4.05
   0   7   9    1.40    1.15
   0   7   9   -1.54    1.33
   0  -7  -9    0.94    1.46
   0  -7  -9   -0.28    1.33
   0   7   9   -1.07    0.87
   0   7   9   -0.66    1.40
   0   7   9   -0.61    1.16
   0   7   9    0.39    0.77
   0  -7  -9    0.23    0.86
   0   7  10   31.20    3.75
   0   7  10   22.94    2.36
   0   7  10   21.14    2.25
   0   7  10   29.25    3.59
   0   7  10   31.68    2.82
   0  -7 -10   31.41    3.60
   0   7  10   31.93    3.52
   0  -7 -10   28.78    2.66
   0  -7 -10   32.22    3.45
   0   7  10   27.64    3.02
   0  -7 -11    2.60    1.49
   0   7  11    0.84    0.87
   0  -7 -11    0.47    1.15
   0  -7 -11    0.99    0.67
   0  -7 -11    0.25    0.69
   0   7  11    1.29    1.32
   0   7  11   -0.40    1.36
   0   7  11   -0.07    0.97
   0   7  12   18.67    2.68
   0   7  12   19.40    2.79
   0   7  12   15.52    2.01
   0  -7 -12   15.87    2.20
   0   7  12   17.30    2.17
   0  -7 -12    9.53    1.45
   0  -7 -12   18.23    2.55
   0  -7 -13   67.99    3.86
   0   7  13   67.34    4.01
   0   7  13   77.79    5.16
   0   7  13   69.34    4.76
   0  -7 -13   69.37    4.45
   0   7  14    1.03    1.02
   0   7  14   -0.06    0.76
   0   7  14    0.28    1.01
   0  -7 -14    0.43    0.58
   0  -7 -14   -0.35    0.93
   0   7  14    1.07    0.80
   0  -7 -15   36.43    1.87
   0   7  15   39.18    3.12
   0  -7 -15   38.05    2.79
   0   7  15   44.74    3.44
   0   7  15   41.08    2.84
   0   7  16    6.03    1.24
   0   7  16    4.79    1.18
   0   7  16    3.99    0.97
   0  -7 -16    2.95    0.70
   0   7  17   14.41    1.57
   0   7  17   11.89    1.37
   0   7  17   13.26    1.35
   0   7  18    0.85    0.48
   0   7  18    0.79    0.43
   0  -8  10    0.38    0.43
   0  -8  10    0.66    0.45
   0  -8  10    1.12    0.61
   0  -8   9    0.33    0.50
   0  -8   9    0.82    0.58
   0  -8   9    1.12    0.55
   0   8  -9    0.48    0.50
   0  -8   9    0.51    0.58
   0  -8   8   21.80    2.05
   0   8  -8   22.70    1.87
   0  -8   8   18.79    1.72
   0  -8   8   24.50    2.10
   0  -8   8   24.23    2.16
   0   8  -7    6.36    1.13
   0  -8   7    5.88    1.23
   0  -8   7    4.21    0.98
   0  -8   7    4.77    1.25
   0   8  -6   10.91    1.39
   0  -8   6   12.54    1.41
   0  -8   6    9.35    1.37
   0  -8   6   11.55    1.62
   0  -8   6   11.16    1.79
   0  -8   5    4.41    1.20
   0  -8   5    2.76    0.84
   0   8  -5    3.77    0.98
   0  -8   5    4.87    1.15
   0  -8   5    5.56    1.48
   0  -8   5    3.62    1.10
   0   8  -4   -0.12    0.75
   0  -8   4   -0.62    0.69
   0  -8   4   -0.89    1.00
   0  -8   4   -0.83    1.21
   0  -8   4   -0.50    0.75
   0   8  -4   -0.10    0.71
   0  -8   4   -0.42    0.77
   0   8  -3   24.76    2.52
   0  -8   3   31.51    2.86
   0  -8   3   31.72    3.29
   0  -8   3   20.49    1.96
   0   8  -3   24.06    2.13
   0  -8   3   29.12    2.59
   0   8  -3   27.36    2.80
   0   8  -3   22.60    1.92
   0  -8   3   21.70    2.35
   0  -8   2    4.47    1.23
   0   8  -2    4.05    1.29
   0  -8   2    2.57    0.88
   0  -8   2    5.55    1.75
   0   8  -2    6.23    1.25
   0  -8   2    4.46    1.45
   0  -8   2    4.23    1.24
   0  -8   2    4.32    1.08
   0   8  -2    3.71    1.10
   0   8  -2    5.93    1.38
   0   8  -1   80.16    4.20
   0  -8   1   76.92    3.80
   0   8  -1   70.31    4.55
   0  -8   1   94.63    5.18
   0   8  -1   76.30    4.56
   0  -8   1   81.85    4.00
   0  -8   1   76.40    4.44
   0  -8   1   89.40    5.49
   0  -8   0   34.61    3.16
   0  -8   0   32.94    2.37
   0   8   0   40.54    3.64
   0  -8   0   40.79    3.94
   0  -8   0   44.38    3.87
   0  -8   0   37.94    3.18
   0   8   0   37.83    3.69
   0   8   0   33.33    2.94
   0  -8  -1   58.95    4.32
   0   8   1   45.43    3.77
   0  -8  -1   42.36    3.40
   0   8   1   42.83    3.77
   0   8   1   46.82    3.52
   0  -8  -1   48.38    3.95
   0  -8  -1   50.47    3.62
   0   8   2   19.32    2.42
   0  -8  -2   17.78    2.41
   0  -8  -2   21.50    2.61
   0   8   2   19.10    2.56
   0  -8  -2   23.11    2.89
   0   8   2   18.48    2.55
   0  -8  -2   19.24    2.57
   0  -8  -3    2.59    1.35
   0   8   3    2.39    1.26
   0  -8  -3    1.48    1.06
   0  -8  -3    2.12    1.31
   0   8   3    1.94    1.10
   0   8   3    1.57    1.12
   0  -8  -3    1.82    1.30
   0  -8  -4    0.33    0.80
   0   8   4    0.19    0.95
   0  -8  -4    0.46    1.00
   0   8   4   -0.11    0.76
   0   8   4    0.06    0.96
   0   8   4   -0.21    0.87
   0  -8  -4    1.68    1.04
   0  -8  -4    0.20    1.07
   0   8   5    0.58    0.84
   0  -8  -5   -0.29    0.95
   0   8   5   -0.24    0.92
   0   8   5    0.71    1.02
   0  -8  -5    0.12    0.88
   0  -8  -5   -0.47    0.99
   0   8   5    1.05    0.98
   0  -8  -5    0.45    0.78
   0   8   6   -0.24    0.71
   0  -8  -6    1.37    1.00
   0   8   6    2.48    1.14
   0  -8  -6    0.99    1.24
   0  -8  -6    0.76    0.75
   0   8   6    0.53    0.80
   0   8   6    2.22    1.17
   0  -8  -6    1.23    0.88
   0   8   7    1.32    0.80
   0   8   7    0.44    0.89
   0  -8  -7    1.16    0.89
   0   8   7   -0.75    0.82
   0   8   7    0.67    0.73
   0  -8  -7    0.25    0.72
   0  -8  -7    1.57    1.16
   0   8   8    7.40    1.40
   0   8   8    5.61    1.41
   0  -8  -8    9.46    1.72
   0  -8  -8    7.75    1.53
   0  -8  -8    8.40    1.33
   0   8   8    7.77    1.48
   0   8   9   13.92    1.77
   0   8   9    9.46    1.66
   0  -8  -9   15.38    1.96
   0  -8  -9   14.38    1.45
   0  -8  -9   13.52    1.80
   0  -8 -10   32.62    1.61
   0  -8 -10   40.80    2.87
   0   8  10   37.58    2.77
   0   8  10   35.28    2.83
   0   8  11   10.23    1.44
   0  -8 -11   12.38    1.42
   0   8  11    7.96    1.26
   0  -8 -12   31.94    1.93
   0   8  12   36.11    2.37
   0  -8 -13    0.23    0.41
   0   8  13    0.60    0.53
   0   8  13    0.57    0.49
   1  -8 -10   16.89    1.36
   1  -8  -9   15.69    1.43
   1  -8  -9   14.51    1.37
   1  -8  -8    1.11    0.68
  -1   8   8    0.38    0.50
   1  -8  -8    1.08    0.55
   1  -8  -7   10.61    1.22
   1  -8  -7   10.80    1.43
  -1   8   7    6.42    1.16
   1  -8  -7    8.59    1.24
   1  -8  -6    4.49    1.06
   1  -8  -6    4.94    0.98
  -1   8   6    2.47    0.83
   1  -8  -6    3.56    0.88
   1  -8  -5   25.84    2.31
   1  -8  -5   22.48    1.88
   1  -8  -5   19.08    1.64
   1  -8  -5   25.50    2.15
   1  -8  -4    0.52    0.53
   1  -8  -4   -0.31    0.66
   1  -8  -4    0.17    0.68
   1  -8  -4   -0.42    0.72
   1  -8  -3    8.26    1.40
   1  -8  -3   10.56    1.61
   1  -8  -3   10.23    1.53
   1  -8  -2    3.73    0.83
   1  -8  -2    3.35    1.19
   1  -8  -2    4.00    1.04
   1  -8  -2    2.97    1.12
   1  -8  -1   13.22    1.93
   1  -8  -1   16.55    2.09
   1  -8  -1   13.03    1.51
   1  -8  -1   14.37    1.66
   1  -8   0   24.89    2.57
   1  -8   0   25.74    2.00
   1  -8   0   26.44    2.19
   1  -8   0   28.94    2.60
   1  -8   1   23.91    2.49
   1  -8   1   27.01    2.35
   1  -8   1   24.48    2.19
   1  -8   2    2.77    1.04
   1  -8   2    2.35    0.92
   1  -8   2    1.94    0.87
   1  -8   3   11.90    1.75
   1  -8   3   11.09    1.57
   1  -8   3   10.35    0.96
   1  -8   3    9.85    1.37
   1  -8   4    7.92    1.38
   1  -8   4    9.32    1.02
   1  -8   4    9.91    1.41
   1  -8   4    7.85    1.07
   1  -8   5    6.47    1.18
   1  -8   5    7.91    1.26
   1  -8   5    7.65    0.95
   1  -8   6    7.87    1.17
   1  -8   6    6.71    1.03
   1  -8   7    9.23    1.06
  -1   7  16   12.31    1.29
  -1   7  15   24.05    1.73
   1  -7 -15   24.15    1.60
  -1   7  14   14.09    1.44
  -1   7  14   17.53    1.75
   1  -7 -14   19.30    1.71
  -1   7  14   21.25    2.10
  -1   7  13   29.39    1.68
   1  -7 -13   28.53    2.08
  -1   7  13   26.36    2.24
  -1   7  13   33.77    2.94
   1  -7 -13   29.95    2.47
  -1   7  13   26.08    2.37
   1  -7 -12   23.99    2.43
  -1   7  12   19.32    2.36
   1  -7 -12   24.66    2.23
  -1   7  12   25.96    2.64
  -1   7  11    3.71    1.32
  -1   7  11    2.25    0.88
   1  -7 -11    4.56    0.85
   1  -7 -11    3.80    1.28
  -1   7  11    5.08    1.45
   1  -7 -11    4.98    1.35
  -1   7  10   10.87    1.62
   1  -7 -10   18.09    2.33
   1  -7 -10   14.71    2.16
  -1   7  10   12.30    2.10
  -1   7  10   15.83    2.30
  -1   7  10   11.10    1.59
   1  -7 -10   15.10    1.69
  -1   7   9    4.43    1.45
  -1   7   9    4.83    1.51
   1  -7  -9    5.95    1.31
  -1   7   9    4.46    1.15
   1  -7  -9    7.34    1.73
   1  -7  -9    5.98    1.54
  -1   7   9    4.97    1.40
  -1   7   9    3.82    1.21
   1  -7  -9    4.25    1.04
   1  -7  -8   55.52    3.36
   1  -7  -8   77.92    5.16
   1  -7  -8   56.16    3.51
   1  -7  -8   72.94    4.39
  -1   7   8   67.52    4.59
  -1   7   8   60.22    3.87
  -1   7   8   48.54    3.51
   1  -7  -8   72.29    4.76
  -1   7   8   57.54    4.01
   1  -7  -7   19.89    2.41
   1  -7  -7   25.98    2.89
  -1   7   7   23.17    2.78
  -1   7   7   24.38    2.83
  -1   7   7   25.55    2.77
   1  -7  -7   22.55    2.90
   1  -7  -7   19.43    2.41
   1  -7  -7   25.80    3.20
  -1   7   6   16.15    2.53
   1  -7  -6   15.23    2.30
   1  -7  -6   17.71    2.62
  -1   7   6   15.53    2.30
   1  -7  -6   16.78    2.50
  -1   7   6   14.03    2.32
   1  -7  -6   16.28    2.67
   1  -7  -6   12.37    2.05
  -1   7   6   19.13    2.63
   1  -7  -5   13.28    2.67
  -1   7   5    9.81    2.04
   1  -7  -5    8.94    1.86
   1  -7  -5    9.23    1.97
   1  -7  -5   11.48    2.13
  -1   7   5   11.34    2.16
   1  -7  -5   10.08    1.51
  -1   7   5   10.32    2.15
  -1   7   5    9.02    1.80
   1  -7  -5   12.13    2.24
  -1   7   4   38.31    3.17
   1  -7  -4   41.20    3.95
   1  -7  -4   39.03    3.66
   1  -7  -4   45.03    4.31
   1  -7  -4   30.89    3.20
  -1   7   4   34.20    3.69
  -1   7   4   38.95    3.86
  -1   7   4   40.96    3.78
   1  -7  -4   46.62    4.24
   1  -7  -3   10.08    2.15
   1  -7  -3    9.72    2.23
  -1   7   3   10.59    2.20
  -1   7   3    7.53    1.39
  -1   7   3    7.79    1.98
   1  -7  -3    9.57    2.34
  -1   7   3    7.10    1.40
   1  -7  -3   12.53    2.51
   1  -7  -3    6.90    1.75
  -1   7   3    9.04    1.93
   1  -7  -2    6.55    1.71
  -1   7   2    5.59    1.98
   1  -7  -2    7.12    2.05
  -1   7   2    7.16    2.00
   1  -7  -2    6.69    2.15
   1  -7  -2    6.07    2.14
   1  -7  -2    6.26    1.77
  -1   7   2    5.96    1.67
  -1   7   2    6.24    1.39
  -1   7   1   12.02    2.15
   1  -7  -1   10.43    2.17
   1  -7  -1   10.05    2.09
  -1   7   1   12.81    2.55
   1  -7  -1   11.79    2.63
   1  -7  -1   12.74    2.59
   1  -7  -1   12.47    2.38
   1  -7  -1   10.70    1.64
  -1   7   1    9.54    2.29
  -1   7   1   10.04    1.75
   1  -7   0   21.42    3.43
  -1   7   0   17.98    2.86
   1  -7   0   15.41    2.38
  -1   7   0   18.20    2.39
   1  -7   0   21.97    3.10
   1  -7   0   19.23    2.62
   1  -7   0   16.49    2.54
  -1   7   0   16.30    2.21
  -1   7   0   16.41    2.75
   1  -7   0   17.52    2.13
   1  -7   1    2.11    1.45
   1  -7   1    1.11    1.34
  -1   7  -1    1.51    0.85
  -1   7  -1    2.28    1.64
   1  -7   1    2.34    1.22
  -1   7  -1    0.35    0.88
  -1   7  -1    2.00    1.39
   1  -7   1    0.46    0.86
   1  -7   1    0.55    1.03
  -1   7  -1    0.58    0.90
   1  -7   1    1.29    1.44
  -1   7  -2    8.66    2.29
  -1   7  -2    8.59    1.83
  -1   7  -2    8.16    1.99
   1  -7   2   11.07    2.25
  -1   7  -2    9.03    1.59
   1  -7   2   10.58    1.95
   1  -7   2    7.46    1.42
   1  -7   2    9.06    1.88
   1  -7   2    9.30    2.05
  -1   7  -2   12.16    2.33
   1  -7   2   10.14    1.87
   1  -7   2   12.40    2.77
   1  -7   3    8.07    1.93
  -1   7  -3    9.33    1.90
  -1   7  -3    8.24    1.39
   1  -7   3    8.20    1.49
  -1   7  -3    7.64    1.93
   1  -7   3    6.12    1.36
   1  -7   3   10.59    2.04
   1  -7   3   10.03    2.37
  -1   7  -3    8.03    1.77
   1  -7   3    9.08    1.82
  -1   7  -3    7.45    1.54
   1  -7   3   10.60    2.07
   1  -7   4   13.75    2.17
  -1   7  -4   12.68    2.37
   1  -7   4   12.52    2.26
  -1   7  -4   12.24    1.99
   1  -7   4   10.29    1.79
   1  -7   4   14.69    2.75
  -1   7  -4    9.91    1.94
   1  -7   4   12.85    2.24
  -1   7  -4   12.32    2.11
   1  -7   4   11.89    1.75
   1  -7   4   11.31    1.79
  -1   7  -5    8.46    1.66
  -1   7  -5    9.15    1.83
   1  -7   5    9.16    1.95
   1  -7   5    9.72    2.22
   1  -7   5   10.68    1.84
   1  -7   5    8.45    1.72
  -1   7  -5    6.40    1.59
  -1   7  -5    9.25    1.92
   1  -7   5    5.92    1.35
  -1   7  -6    1.80    1.14
  -1   7  -6    1.33    1.00
   1  -7   6    2.74    1.54
  -1   7  -6    1.10    1.15
   1  -7   6    0.82    0.94
   1  -7   6    1.04    1.07
   1  -7   6    0.59    0.79
  -1   7  -6    1.41    0.88
   1  -7   6    1.55    0.92
   1  -7   7    7.63    1.37
   1  -7   7   11.81    1.56
  -1   7  -7    9.97    1.38
  -1   7  -7   11.80    2.08
   1  -7   7   11.57    2.01
  -1   7  -7   10.64    1.85
  -1   7  -7    9.86    1.86
   1  -7   7   10.24    1.73
   1  -7   7   10.43    2.02
  -1   7  -8    0.99    1.16
   1  -7   8    0.69    1.00
  -1   7  -8    0.04    0.99
   1  -7   8    1.16    0.97
  -1   7  -8    1.08    0.82
   1  -7   8    1.36    0.95
   1  -7   9   17.55    2.19
  -1   7  -9   16.52    2.26
  -1   7  -9   16.08    2.14
   1  -7   9   18.74    2.30
   1  -7   9   13.12    1.80
   1  -7   9   15.84    2.00
   1  -7  10   12.40    1.57
   1  -7  10   16.97    2.07
   1  -7  10   14.93    1.86
  -1   7 -10   16.44    2.11
   1  -7  10   12.64    1.73
  -1   7 -11    1.71    0.91
   1  -7  11    0.78    0.77
   1  -7  11    0.52    0.56
   1  -7  11    0.80    0.66
   1  -7  12    0.94    0.57
   1  -7  12    1.74    0.75
   1  -7  12    1.12    0.51
  -1   7 -12    3.07    0.90
   1  -7  13    1.34    0.53
  -1   7 -13    1.56    0.61
   1  -7  13    1.67    0.59
  -1   6  19   14.85    1.48
  -1   6  19   11.11    1.08
  -1   6  19   13.95    1.44
  -1   6  18    1.68    0.67
  -1   6  18    1.37    0.65
  -1   6  18    1.77    0.76
  -1   6  18    1.81    0.80
  -1   6  18    2.36    0.87
  -1   6  17    2.52    0.94
  -1   6  17    3.14    1.18
   1  -6 -17    2.93    0.91
   1  -6 -17    2.98    0.71
  -1   6  17    2.57    0.86
  -1   6  17    3.42    0.99
  -1   6  17    3.48    1.08
  -1   6  16   15.66    2.13
   1  -6 -16   17.02    2.20
   1  -6 -16   12.78    1.64
  -1   6  16   17.08    2.20
  -1   6  16   17.56    2.49
  -1   6  16   14.73    2.12
  -1   6  16   13.63    1.88
  -1   6  15    8.85    1.74
  -1   6  15   11.88    2.04
  -1   6  15    8.88    1.86
   1  -6 -15    9.39    1.23
  -1   6  15    9.88    2.04
  -1   6  15    9.06    1.67
   1  -6 -15   11.06    1.99
   1  -6 -14    1.56    1.21
   1  -6 -14    1.76    0.77
  -1   6  14    1.17    1.05
  -1   6  14    2.78    1.56
   1  -6 -14    2.35    0.95
  -1   6  14    3.07    1.51
  -1   6  14    1.68    1.16
  -1   6  13   11.15    2.27
  -1   6  13   13.14    2.17
  -1   6  13   16.61    2.83
   1  -6 -13   13.05    2.44
   1  -6 -13   13.16    1.79
   1  -6 -13   12.86    1.97
   1  -6 -13   11.13    1.61
  -1   6  13   11.44    2.12
  -1   6  12   19.88    3.25
  -1   6  12   14.97    2.11
  -1   6  12   17.80    2.61
  -1   6  12   18.36    2.68
   1  -6 -12   15.50    2.00
   1  -6 -12   15.65    2.13
   1  -6 -12   20.61    3.09
   1  -6 -12   17.38    2.46
  -1   6  12   16.04    2.78
  -1   6  11   92.88    6.10
  -1   6  11   86.38    4.27
  -1   6  11  109.27    6.95
   1  -6 -11   92.45    4.52
  -1   6  11   90.25    5.24
   1  -6 -11  107.76    6.70
  -1   6  11   94.07    5.77
  -1   6  11  100.98    5.78
   1  -6 -11   88.22    5.19
   1  -6 -11  101.86    5.90
  -1   6  10    6.80    1.72
  -1   6  10    7.49    1.94
  -1   6  10    8.31    2.01
   1  -6 -10    6.53    1.64
   1  -6 -10    8.63    2.09
  -1   6  10    6.50    1.59
   1  -6 -10    9.53    2.38
   1  -6 -10    7.84    1.61
  -1   6  10    7.76    1.70
   1  -6  -9   76.96    5.70
  -1   6   9   81.50    6.05
   1  -6  -9   68.05    4.94
   1  -6  -9   73.75    4.76
   1  -6  -9   81.23    6.03
  -1   6   9   73.90    4.87
   1  -6  -9   67.47    4.17
  -1   6   9   75.04    5.99
  -1   6   9   67.23    4.99
  -1   6   9   69.07    4.67
  -1   6   8   38.12    3.32
   1  -6  -8   39.11    3.49
   1  -6  -8   36.85    3.71
  -1   6   8   48.94    4.78
   1  -6  -8   43.14    4.42
  -1   6   8   38.57    4.54
   1  -6  -8   39.74    4.35
  -1   6   8   38.93    4.00
   1  -6  -8   44.05    3.88
  -1   6   8   44.51    4.00
  -1   6   7   50.17    4.38
   1  -6  -7   45.91    4.03
   1  -6  -7   47.80    4.29
   1  -6  -7   52.60    4.96
  -1   6   7   48.27    4.44
  -1   6   7   40.70    2.93
   1  -6  -7   51.24    4.45
  -1   6   7   46.98    4.73
  -1   6   7   53.82    4.90
   1  -6  -7   57.08    5.15
  -1   6   7   46.48    3.43
   1  -6  -6    3.03    1.46
   1  -6  -6    2.50    1.68
  -1   6   6    2.21    1.51
  -1   6   6    3.16    1.73
   1  -6  -6    4.77    1.77
   1  -6  -6    2.60    1.89
   1  -6  -6    3.35    1.62
  -1   6   6    4.27    1.26
  -1   6   6    3.07    1.90
  -1   6   6    2.67    1.71
  -1   6   5   31.77    3.75
   1  -6  -5   35.26    3.80
  -1   6   5   32.98    4.06
   1  -6  -5   31.61    3.97
  -1   6   5   29.46    2.78
   1  -6  -5   31.15    3.72
  -1   6   5   34.65    4.02
  -1   6   5   36.59    4.03
   1  -6  -5   37.17    4.36
   1  -6  -5   39.38    4.09
   1  -6  -4    9.96    2.54
  -1   6   4   10.18    2.58
  -1   6   4    9.72    2.19
   1  -6  -4    8.93    2.36
   1  -6  -4   11.51    2.56
  -1   6   4    8.47    2.19
  -1   6   4    8.78    1.70
   1  -6  -4    9.85    2.28
   1  -6  -4    9.60    2.19
  -1   6   3    0.41    1.84
  -1   6   3   -0.01    1.27
   1  -6  -3    0.75    1.36
  -1   6   3    0.16    0.95
  -1   6   3   -0.52    1.53
   1  -6  -3   -0.56    1.48
   1  -6  -3    0.13    1.38
   1  -6  -3   -0.79    1.55
   1  -6  -3   -1.26    1.60
   1  -6  -3   -0.40    0.72
   1  -6  -2    5.03    2.01
  -1   6   2    4.65    2.06
   1  -6  -2    5.36    1.84
   1  -6  -2   10.13    2.40
  -1   6   2    4.27    1.50
  -1   6   2    5.19    1.47
  -1   6   2    7.14    2.55
  -1   6   2    6.05    1.94
   1  -6  -2    6.04    2.00
   1  -6  -2    6.87    2.07
  -1   6   1   16.84    3.70
   1  -6  -1   14.42    2.91
  -1   6   1   17.03    3.52
  -1   6   1   14.88    2.63
   1  -6  -1   15.51    2.85
   1  -6  -1   19.19    3.43
  -1   6   1   15.16    2.55
  -1   6   1   13.71    2.34
   1  -6  -1   17.74    3.27
   1  -6  -1   19.12    3.35
   1  -6   0   85.60    5.90
   1  -6   0   87.44    6.54
  -1   6   0   89.10    6.75
   1  -6   0   84.61    6.13
  -1   6   0   86.99    6.67
   1  -6   0   90.49    6.51
   1  -6   0   81.44    6.19
  -1   6   0   76.71    5.23
  -1   6   0   70.18    4.87
  -1   6   0   81.26    5.47
   1  -6   1  122.61    7.91
  -1   6  -1  124.61    7.68
   1  -6   1  126.51    7.46
   1  -6   1  109.56    7.02
   1  -6   1  117.45    6.60
  -1   6  -1  114.97    6.48
  -1   6  -1  112.01    7.47
  -1   6  -1  105.77    6.03
   1  -6   1  114.90    6.97
  -1   6  -1  111.26    6.03
  -1   6  -2    1.34    1.03
   1  -6   2    2.54    1.91
   1  -6   2    1.96    1.37
  -1   6  -2    3.91    1.87
  -1   6  -2    3.96    2.15
  -1   6  -2    0.76    1.22
   1  -6   2    2.70    2.10
   1  -6   2    3.51    1.87
  -1   6  -2    2.30    1.70
   1  -6   2    1.93    1.40
  -1   6  -3    2.04    1.04
  -1   6  -3    1.12    1.48
  -1   6  -3    1.68    1.28
   1  -6   3    2.13    1.64
   1  -6   3    1.63    1.45
   1  -6   3    1.78    1.11
  -1   6  -3    1.83    1.85
   1  -6   3    1.77    1.88
   1  -6   3    2.40    1.44
   1  -6   4   31.25    4.12
   1  -6   4   26.82    3.73
  -1   6  -4   27.29    3.51
   1  -6   4   25.14    3.25
  -1   6  -4   25.01    2.58
   1  -6   4   27.13    2.93
  -1   6  -4   26.06    3.86
   1  -6   4   29.14    3.53
  -1   6  -4   28.37    3.57
   1  -6   5   30.55    4.01
   1  -6   5   28.01    3.33
  -1   6  -5   28.26    3.61
   1  -6   5   27.71    2.83
   1  -6   5   21.45    2.32
   1  -6   5   29.71    3.44
  -1   6  -5   25.80    2.40
   1  -6   5   27.80    3.85
  -1   6  -5   27.30    3.76
  -1   6  -5   27.76    3.38
   1  -6   6   19.23    2.72
   1  -6   6   17.74    2.51
   1  -6   6   25.68    3.04
   1  -6   6   23.74    3.42
  -1   6  -6   21.26    3.24
   1  -6   6   20.45    2.21
  -1   6  -6   21.60    2.80
   1  -6   6   19.41    2.31
  -1   6  -6   21.36    3.26
   1  -6   6   21.62    3.25
   1  -6   7    9.57    1.86
  -1   6  -7   12.17    2.55
   1  -6   7    8.50    1.75
   1  -6   7   10.08    2.05
   1  -6   7   10.67    1.98
   1  -6   7   11.36    2.49
  -1   6  -7   11.54    2.08
   1  -6   7   10.22    2.50
  -1   6  -7   10.98    2.46
   1  -6   8    0.42    0.99
   1  -6   8    2.35    1.22
   1  -6   8    1.41    1.31
  -1   6  -8    1.34    1.12
   1  -6   8    0.85    1.12
  -1   6  -8    1.57    1.57
   1  -6   8    0.71    0.83
  -1   6  -8    2.56    1.50
   1  -6   9    0.97    0.79
   1  -6   9    1.38    0.96
   1  -6   9    1.12    1.36
   1  -6   9    1.41    1.38
   1  -6   9    0.45    1.11
  -1   6  -9    1.65    1.56
  -1   6  -9    0.89    1.15
   1  -6   9    0.69    0.94
   1  -6   9    0.05    0.93
   1  -6  10   21.72    2.95
  -1   6 -10   19.25    2.62
   1  -6  10   22.15    2.79
   1  -6  10   24.08    3.22
  -1   6 -10   19.95    3.24
   1  -6  10   19.05    2.13
   1  -6  10   21.28    2.55
   1  -6  11    9.55    2.13
   1  -6  11    6.69    1.54
   1  -6  11    7.14    1.58
  -1   6 -11    8.07    1.69
  -1   6 -11    9.76    2.30
   1  -6  11    8.01    2.00
  -1   6 -12   31.07    3.44
  -1   6 -12   22.17    2.15
   1  -6  12   31.09    3.27
   1  -6  12   30.29    3.14
   1  -6  12   28.90    2.80
   1  -6  12   28.36    2.77
  -1   6 -13   15.63    2.42
   1  -6  13   19.59    2.42
   1  -6  13   17.19    2.41
   1  -6  13   15.47    2.06
   1  -6  13   17.54    1.97
   1  -6  14    0.26    0.76
   1  -6  14    0.43    0.80
  -1   6 -14    0.07    0.87
   1  -6  14    0.19    0.75
   1  -6  15   14.79    1.65
   1  -6  15   14.13    1.82
   1  -6  15   13.61    1.63
   1  -6  16   26.36    1.93
   1  -6  16   30.38    2.28
   1  -6  16   29.36    1.82
   1  -6  17    2.18    0.64
  -1   6 -17    1.68    0.55
  -1   5  22   19.59    1.51
  -1   5  21    2.54    0.74
  -1   5  21    1.67    0.64
  -1   5  21    2.92    0.92
  -1   5  21    2.47    0.80
  -1   5  20    7.51    1.40
  -1   5  20    6.47    1.20
  -1   5  20    7.86    1.39
  -1   5  20    6.34    1.14
  -1   5  20    8.29    1.03
  -1   5  20    8.02    1.40
  -1   5  19    8.93    1.71
  -1   5  19    9.61    1.74
  -1   5  19   10.92    1.97
  -1   5  19    9.37    1.75
   1  -5 -19    8.53    1.57
  -1   5  19    9.21    1.35
  -1   5  19   10.20    1.79
   1  -5 -19    8.93    1.73
  -1   5  18   74.66    4.67
  -1   5  18   76.75    4.75
   1  -5 -18   81.40    4.93
  -1   5  18   76.39    3.85
  -1   5  18   83.11    5.24
  -1   5  18   78.12    5.03
  -1   5  18   78.01    4.82
  -1   5  17    6.62    1.81
  -1   5  17    5.64    1.61
   1  -5 -17    7.88    1.77
  -1   5  17    6.26    1.32
  -1   5  17    7.68    1.70
  -1   5  17    8.28    2.01
  -1   5  17    6.16    1.65
   1  -5 -17    6.51    1.16
  -1   5  17    6.64    1.30
  -1   5  16    0.27    0.75
  -1   5  16    1.49    1.33
  -1   5  16    1.45    1.50
   1  -5 -16    1.75    1.59
  -1   5  16    0.99    1.30
  -1   5  16    1.72    1.33
   1  -5 -16    0.75    0.86
  -1   5  16    0.55    1.39
   1  -5 -15   60.62    4.15
  -1   5  15   62.90    4.10
  -1   5  15   61.65    5.23
  -1   5  15   70.51    5.71
   1  -5 -15   55.09    3.27
  -1   5  15   63.71    5.12
   1  -5 -15   66.40    5.52
  -1   5  15   59.81    4.99
  -1   5  15   66.18    5.42
  -1   5  14   95.31    4.87
  -1   5  14   94.60    6.41
   1  -5 -14  105.73    7.05
   1  -5 -14   96.83    5.41
  -1   5  14  102.02    7.17
   1  -5 -14   89.99    4.74
  -1   5  14  102.93    6.68
  -1   5  14   99.86    6.42
   1  -5 -13   63.24    4.71
  -1   5  13   56.70    5.30
  -1   5  13   51.62    3.86
   1  -5 -13   59.16    4.26
  -1   5  13   66.64    5.97
   1  -5 -13   68.93    6.04
  -1   5  13   61.29    4.01
  -1   5  13   60.10    5.30
  -1   5  13   63.05    5.35
  -1   5  12    8.50    2.18
   1  -5 -12    9.46    2.42
   1  -5 -12    9.63    2.00
   1  -5 -12    9.74    1.96
  -1   5  12    9.29    2.48
  -1   5  12    7.98    1.77
  -1   5  12    7.12    2.13
  -1   5  12    9.50    1.59
  -1   5  12    8.55    2.69
  -1   5  11   11.25    2.64
   1  -5 -11   11.96    2.27
  -1   5  11   11.67    2.85
  -1   5  11   10.67    1.83
  -1   5  11    9.24    1.65
   1  -5 -11   15.13    3.14
  -1   5  11   11.96    2.53
   1  -5 -11   10.10    2.14
  -1   5  11    8.67    1.99
   1  -5 -11   10.93    1.76
  -1   5  10    0.21    1.34
   1  -5 -10    0.76    0.87
   1  -5 -10    0.72    1.26
   1  -5 -10    2.21    1.43
  -1   5  10    3.34    1.91
  -1   5  10    1.26    0.86
  -1   5  10    1.34    1.14
  -1   5  10    2.41    1.14
  -1   5  10    0.32    1.24
   1  -5 -10    0.80    1.67
   1  -5  -9    5.48    1.51
   1  -5  -9    6.95    2.37
   1  -5  -9    5.10    1.96
  -1   5   9    4.81    1.60
   1  -5  -9    6.88    1.93
  -1   5   9    7.75    2.33
  -1   5   9    5.89    2.35
   1  -5  -9    3.33    1.15
  -1   5   9    5.33    1.82
  -1   5   9    4.70    1.75
   1  -5  -9    5.34    1.56
  -1   5   8  256.96    9.85
   1  -5  -8  290.60   11.33
  -1   5   8  263.67    9.77
  -1   5   8  265.74    9.50
   1  -5  -8  247.13    8.52
   1  -5  -8  254.56    8.84
   1  -5  -8  230.78    9.60
   1  -5  -8  280.96    9.53
  -1   5   8  259.52   10.29
   1  -5  -8  262.38    9.92
  -1   5   8  241.16    7.13
  -1   5   7   16.65    2.77
  -1   5   7   16.19    2.70
   1  -5  -7   17.76    2.45
   1  -5  -7   16.03    2.45
  -1   5   7   16.94    2.65
   1  -5  -7   17.92    3.02
   1  -5  -7   16.03    2.22
   1  -5  -7   15.82    2.74
  -1   5   7   15.01    2.28
   1  -5  -7   16.25    2.85
  -1   5   7   15.10    2.66
  -1   5   7   15.23    1.95
  -1   5   6    3.50    1.34
  -1   5   6    3.90    1.26
  -1   5   6    2.97    1.68
  -1   5   6    3.61    1.46
  -1   5   6    3.60    1.56
   1  -5  -6    4.18    1.81
   1  -5  -6    5.13    1.61
   1  -5  -6    3.23    1.52
   1  -5  -6    4.51    1.98
   1  -5  -6    3.10    1.08
  -1   5   6    3.62    1.78
   1  -5  -6    3.98    1.65
  -1   5   5   21.05    3.15
   1  -5  -5   17.77    2.87
   1  -5  -5   17.10    2.84
   1  -5  -5   16.88    2.87
  -1   5   5   19.30    2.34
   1  -5  -5   16.51    2.01
   1  -5  -5   19.15    2.74
  -1   5   5   20.07    2.98
   1  -5  -5   18.21    2.97
  -1   5   5   18.51    2.74
  -1   5   5   17.09    2.70
  -1   5   5   16.61    2.02
  -1   5   4    2.21    1.31
   1  -5  -4    2.10    1.41
   1  -5  -4    2.12    1.51
   1  -5  -4    1.76    1.67
  -1   5   4    2.19    1.65
  -1   5   4    1.27    1.01
   1  -5  -4    1.82    1.50
  -1   5   4    1.82    1.27
  -1   5   4    2.04    1.73
   1  -5  -4    1.65    1.26
  -1   5   3    7.66    3.08
  -1   5   3    5.55    2.30
  -1   5   3    4.27    1.68
   1  -5  -3    8.66    2.55
   1  -5  -3    5.78    1.99
  -1   5   3    6.73    1.97
   1  -5  -3    8.64    2.96
   1  -5  -3    6.29    2.63
   1  -5  -3    7.95    2.82
  -1   5   3    3.11    1.43
  -1   5   3    7.54    3.21
  -1   5   2  318.04   11.29
   1  -5  -2  322.10   10.94
   1  -5  -2  302.00   10.64
   1  -5  -2  319.25   10.78
  -1   5   2  272.37    8.26
   1  -5  -2  308.77   10.94
  -1   5   2  338.87   12.26
  -1   5   2  291.64    9.43
  -1   5   2  306.09    9.26
   1  -5  -2  315.27   10.98
  -1   5   2  268.50    8.74
  -1   5   1    7.59    1.76
  -1   5   1    9.39    2.03
   1  -5  -1    8.17    2.28
  -1   5   1    5.53    1.44
   1  -5  -1    7.37    2.28
   1  -5  -1    9.29    2.37
  -1   5   1    7.64    1.78
   1  -5  -1    9.18    2.37
  -1   5   1   11.65    2.96
  -1   5   1    8.79    2.58
   1  -5  -1    9.51    2.44
  -1   5   0   31.29    3.25
   1  -5   0   36.67    3.69
   1  -5   0   37.78    4.14
  -1   5   0   36.40    3.51
   1  -5   0   39.02    4.08
  -1   5   0   41.30    4.34
  -1   5   0   41.46    4.57
   1  -5   0   40.39    4.42
   1  -5   0   41.89    4.19
   1  -5   1   62.46    4.97
   1  -5   1   57.22    5.00
  -1   5  -1   54.02    4.34
   1  -5   1   63.75    5.21
  -1   5  -1   61.72    5.35
  -1   5  -1   57.34    5.09
  -1   5  -1   53.17    3.93
   1  -5   1   57.04    4.40
   1  -5   1   59.61    4.78
   1  -5   2   60.64    5.28
   1  -5   2   55.59    4.24
   1  -5   2   61.26    5.31
   1  -5   2   60.65    4.84
  -1   5  -2   61.47    5.29
  -1   5  -2   55.49    3.97
  -1   5  -2   63.65    5.46
   1  -5   2   57.68    4.79
  -1   5  -2   57.19    4.61
  -1   5  -3   58.93    5.26
  -1   5  -3   56.31    4.90
   1  -5   3   53.94    4.56
   1  -5   3   41.51    3.19
  -1   5  -3   53.10    4.64
  -1   5  -3   48.53    3.66
   1  -5   3   53.17    5.04
   1  -5   3   57.52    4.13
   1  -5   3   53.41    4.97
   1  -5   3   53.29    4.58
   1  -5   3   61.99    5.35
   1  -5   4   41.91    4.22
  -1   5  -4   44.92    4.56
  -1   5  -4   43.07    3.31
  -1   5  -4   47.81    4.32
  -1   5  -4   42.45    4.12
   1  -5   4   47.06    4.50
   1  -5   4   47.21    4.27
   1  -5   4   48.13    4.76
   1  -5   4   44.08    3.43
   1  -5   4   45.07    4.00
   1  -5   4   39.16    3.30
  -1   5  -5   55.35    5.24
   1  -5   5   56.32    4.54
  -1   5  -5   52.32    3.44
   1  -5   5   52.47    3.70
   1  -5   5   56.69    4.38
   1  -5   5   59.03    5.10
   1  -5   5   50.00    3.92
  -1   5  -5   54.66    4.94
   1  -5   5   55.91    5.16
  -1   5  -5   54.04    4.59
   1  -5   6   32.71    3.37
   1  -5   6   30.52    2.68
   1  -5   6   30.25    3.88
  -1   5  -6   30.58    3.43
   1  -5   6   31.98    3.90
   1  -5   6   29.16    3.40
  -1   5  -6   28.88    3.89
   1  -5   6   23.20    2.89
   1  -5   6   17.30    3.08
  -1   5  -6   29.92    3.93
   1  -5   7    3.23    1.57
   1  -5   7    3.10    1.41
   1  -5   7    2.96    1.58
  -1   5  -7    2.10    1.36
   1  -5   7    2.58    1.27
   1  -5   7    1.32    1.77
  -1   5  -7    2.59    1.57
   1  -5   7    2.70    1.50
   1  -5   7    3.22    1.49
  -1   5  -7    3.90    2.11
   1  -5   8   26.64    3.84
   1  -5   8   28.90    3.28
   1  -5   8   27.52    3.44
   1  -5   8   26.40    2.71
  -1   5  -8   29.34    3.90
   1  -5   8   32.48    4.28
  -1   5  -8   33.34    4.36
   1  -5   8   25.16    3.21
   1  -5   8   26.03    3.11
  -1   5  -8   25.78    2.84
   1  -5   9  211.94    7.11
  -1   5  -9  218.08    9.83
   1  -5   9  207.59    8.82
  -1   5  -9  236.87   11.20
   1  -5   9  225.87   10.35
   1  -5   9  193.05    8.31
   1  -5   9  219.95    9.04
   1  -5   9  210.41    8.58
  -1   5  -9  202.06    7.21
  -1   5 -10   62.49    5.75
  -1   5 -10   52.77    4.80
   1  -5  10   61.88    4.57
   1  -5  10   51.41    4.34
   1  -5  10   56.20    3.91
   1  -5  10   65.39    5.76
   1  -5  10   55.02    4.67
   1  -5  10   54.05    4.40
   1  -5  11    5.96    1.57
  -1   5 -11    7.45    1.98
   1  -5  11    5.84    2.08
   1  -5  11    5.27    1.98
   1  -5  11    4.11    1.49
   1  -5  11    5.17    1.94
   1  -5  11    3.48    1.32
  -1   5 -11    5.94    2.37
   1  -5  12    1.36    1.16
   1  -5  12    3.80    2.03
   1  -5  12    2.30    1.19
   1  -5  12    2.48    1.22
   1  -5  12    2.55    1.67
   1  -5  12    3.17    1.63
   1  -5  12    2.48    1.63
  -1   5 -12    2.66    1.41
  -1   5 -12    3.07    1.80
  -1   5 -13    0.74    1.44
   1  -5  13    1.61    1.42
  -1   5 -13    1.64    1.12
   1  -5  13    1.10    1.11
   1  -5  13    1.49    1.65
   1  -5  13    1.12    1.09
   1  -5  13    0.83    1.36
   1  -5  13    1.35    1.03
  -1   5 -14    3.65    1.21
   1  -5  14    6.21    1.28
   1  -5  14    5.82    1.83
   1  -5  14    5.08    1.31
   1  -5  14    6.08    1.94
  -1   5 -14    4.29    1.73
   1  -5  14    5.48    1.42
   1  -5  14    7.32    1.76
   1  -5  14    5.44    1.28
   1  -5  14    5.01    1.68
  -1   5 -15    7.07    1.95
   1  -5  15    5.39    1.75
   1  -5  15    6.77    1.94
   1  -5  15    6.13    1.19
   1  -5  15    5.65    1.47
   1  -5  15    7.02    1.58
   1  -5  15    5.90    1.85
   1  -5  16   21.15    2.71
   1  -5  16   17.45    2.55
  -1   5 -16   20.24    2.72
   1  -5  16   20.14    2.22
   1  -5  16   19.36    2.64
   1  -5  17   40.08    3.31
   1  -5  17   40.01    3.38
  -1   5 -17   35.93    3.08
   1  -5  17   36.33    2.45
   1  -5  18   34.33    2.85
   1  -5  18   36.28    2.79
   1  -5  19   14.73    1.58
   1  -5  19   16.51    1.80
   1  -5  20   34.56    2.03
  -1   4  23   27.57    2.06
  -1   4  23   28.20    1.88
  -1   4  23   25.66    1.80
  -1   4  23   26.25    1.92
  -1   4  23   24.67    1.77
  -1   4  22  170.24    5.58
  -1   4  22  181.62    6.19
  -1   4  22  179.00    5.58
  -1   4  22  170.76    5.97
  -1   4  22  172.53    5.59
  -1   4  21   97.99    4.88
  -1   4  21  101.92    5.21
   1  -4 -21   95.18    4.72
  -1   4  21   95.15    4.73
  -1   4  21  101.61    4.82
  -1   4  21  100.69    5.22
  -1   4  20    9.08    1.79
  -1   4  20    8.04    1.90
  -1   4  20    9.86    1.80
  -1   4  20   10.67    2.02
  -1   4  20    9.69    2.11
  -1   4  20   10.57    2.04
   1  -4 -20    8.39    1.84
  -1   4  19   40.47    2.87
  -1   4  19   48.01    4.29
  -1   4  19   39.40    3.20
  -1   4  19   43.89    4.41
  -1   4  19   47.35    4.52
   1  -4 -19   49.04    4.31
  -1   4  19   48.21    4.13
  -1   4  19   49.90    3.91
  -1   4  19   49.73    4.66
  -1   4  18   -0.68    1.50
  -1   4  18    0.09    0.92
   1  -4 -18   -0.57    0.78
  -1   4  18    0.00    1.23
   1  -4 -18   -0.35    1.18
  -1   4  18    0.46    1.20
  -1   4  18    0.13    0.86
  -1   4  18   -0.60    1.15
  -1   4  18    0.60    1.26
  -1   4  18   -0.01    0.68
  -1   4  17    5.35    1.89
  -1   4  17    5.42    1.93
  -1   4  17    5.87    1.61
  -1   4  17    5.36    1.92
  -1   4  17    3.83    1.16
  -1   4  17    4.97    1.90
  -1   4  17    4.80    1.88
   1  -4 -17    5.89    1.96
   1  -4 -17    8.77    2.02
  -1   4  16    2.70    1.57
  -1   4  16    3.06    1.82
   1  -4 -16    1.50    1.37
  -1   4  16    1.29    1.00
  -1   4  16    2.02    1.46
   1  -4 -16    0.61    1.42
  -1   4  16    2.63    1.67
  -1   4  16    1.33    1.12
  -1   4  16    3.20    1.67
  -1   4  15   46.23    4.08
  -1   4  15   38.45    3.28
  -1   4  15   48.41    5.14
  -1   4  15   48.01    4.86
  -1   4  15   47.71    5.00
  -1   4  15   47.54    5.00
   1  -4 -15   53.91    5.56
   1  -4 -15   53.39    4.52
  -1   4  15   49.43    4.83
   1  -4 -14   44.90    3.14
   1  -4 -14   52.62    5.18
  -1   4  14   45.57    4.87
  -1   4  14   47.15    3.94
  -1   4  14   45.46    4.59
  -1   4  14   43.13    3.37
  -1   4  14   46.44    4.76
   1  -4 -14   46.20    4.17
  -1   4  14   49.14    4.79
   1  -4 -13    4.60    1.62
   1  -4 -13    6.42    2.37
  -1   4  13    6.42    1.65
  -1   4  13    4.67    1.37
  -1   4  13    6.63    2.28
  -1   4  13    4.85    1.25
   1  -4 -13    5.07    1.31
  -1   4  13    5.28    2.00
  -1   4  13    5.58    2.27
  -1   4  13    5.96    2.10
   1  -4 -12   94.22    6.79
  -1   4  12   75.02    4.66
  -1   4  12   89.85    5.11
  -1   4  12   75.86    4.28
   1  -4 -12   88.01    5.80
  -1   4  12   84.24    5.75
  -1   4  12   83.71    6.00
  -1   4  12   87.06    6.49
  -1   4  12   86.32    6.13
   1  -4 -12   80.55    4.66
  -1   4  11  178.86    8.94
   1  -4 -11  158.84    6.69
  -1   4  11  150.97    6.81
  -1   4  11  171.96    8.27
  -1   4  11  177.99    7.01
   1  -4 -11  188.86    8.24
  -1   4  11  152.58    5.71
  -1   4  11  187.31    8.23
   1  -4 -11  211.06    9.51
  -1   4  10   69.90    4.20
   1  -4 -10   68.09    4.47
   1  -4 -10   73.99    5.02
  -1   4  10   73.69    5.17
   1  -4 -10   70.11    3.72
   1  -4 -10   83.80    5.77
  -1   4  10   75.07    5.54
  -1   4  10   66.17    3.95
  -1   4  10   76.14    5.25
  -1   4  10   65.38    4.46
  -1   4   9   99.06    4.74
  -1   4   9   97.75    4.98
   1  -4  -9   94.11    5.31
   1  -4  -9  107.09    6.75
   1  -4  -9   92.79    4.62
  -1   4   9   94.03    4.07
  -1   4   9  105.57    5.93
  -1   4   9   98.25    5.48
  -1   4   9  108.76    6.56
  -1   4   9  101.34    5.87
   1  -4  -9   99.33    5.92
   1  -4  -8  167.15    5.91
   1  -4  -8  192.74    8.44
  -1   4   8  170.56    5.80
  -1   4   8  184.64    7.45
  -1   4   8  185.54    8.38
  -1   4   8  172.97    7.45
   1  -4  -8  184.40    7.75
   1  -4  -8  170.60    6.35
  -1   4   8  172.05    5.62
  -1   4   8  182.70    6.98
  -1   4   8  174.52    7.25
  -1   4   7   63.10    4.44
   1  -4  -7   61.59    4.54
   1  -4  -7   54.51    3.62
  -1   4   7   59.28    4.27
   1  -4  -7   57.79    3.85
  -1   4   7   60.73    4.22
  -1   4   7   58.28    4.26
  -1   4   7   57.83    3.35
  -1   4   7   67.03    4.93
   1  -4  -7   66.80    4.92
   1  -4  -6    2.54    1.26
   1  -4  -6    4.57    1.64
  -1   4   6    3.77    1.42
   1  -4  -6    3.17    1.21
   1  -4  -6    4.15    1.69
  -1   4   6    3.86    1.10
  -1   4   6    4.37    1.52
  -1   4   6    3.09    1.21
  -1   4   6    4.41    1.77
  -1   4   6    3.82    1.53
  -1   4   5   16.01    2.41
   1  -4  -5   17.56    2.73
   1  -4  -5   15.62    2.40
   1  -4  -5   14.73    2.07
  -1   4   5   15.56    2.38
  -1   4   5   14.09    1.80
  -1   4   5   14.04    2.46
  -1   4   5   12.90    1.84
  -1   4   5   16.50    2.28
   1  -4  -5   13.59    2.06
   1  -4  -4    0.90    1.02
  -1   4   4    3.13    1.43
  -1   4   4    2.14    1.13
  -1   4   4    1.94    0.73
  -1   4   4    3.23    1.45
   1  -4  -4    2.35    0.96
   1  -4  -4    2.51    1.29
  -1   4   4    2.70    0.90
   1  -4  -4    2.13    1.08
  -1   4   4    1.14    0.88
   1  -4  -4    2.29    1.29
  -1   4   4    2.06    1.27
   1  -4  -3    0.70    1.01
  -1   4   3    1.63    0.83
   1  -4  -3    0.64    1.12
  -1   4   3    0.64    1.06
   1  -4  -3    0.99    1.23
  -1   4   3    0.50    1.14
   1  -4  -3    1.60    1.46
  -1   4   3    1.33    1.56
  -1   4   3    0.82    0.87
  -1   4   3   -0.09    1.00
   1  -4  -3    0.57    0.77
  -1   4   2   48.01    3.09
  -1   4   2   49.31    3.91
   1  -4  -2   49.25    3.93
   1  -4  -2   47.01    3.68
   1  -4  -2   48.08    3.67
  -1   4   2   53.78    4.35
   1  -4  -2   49.15    2.69
   1  -4  -2   44.43    3.87
  -1   4   2   45.09    3.41
  -1   4   2   42.60    3.22
   1  -4  -2   50.84    3.92
   1  -4  -1    9.56    2.04
  -1   4   1   11.59    2.37
   1  -4  -1    8.94    2.00
  -1   4   1    8.90    1.65
   1  -4  -1    8.48    2.07
   1  -4  -1   10.79    2.32
  -1   4   1   12.35    2.55
  -1   4   1    9.47    1.68
  -1   4   1   10.72    1.92
   1  -4  -1    7.66    1.73
   1  -4   0  224.09    8.24
   1  -4   0  230.30   11.67
   1  -4   0  239.76    8.22
  -1   4   0  201.35   11.43
  -1   4   0  217.43    6.65
  -1   4   0  230.65    6.97
   1  -4   0  248.87    8.29
   1  -4   0  250.31    8.79
  -1   4   0  243.21    7.50
  -1   4   0  251.62    8.66
   1  -4   0  248.20    8.34
   1  -4   0  228.40    7.60
  -1   4   0  266.01    9.51
   1  -4   1   65.01    4.48
   1  -4   1   57.83    5.65
   1  -4   1   66.06    4.35
  -1   4  -1   56.35    3.24
   1  -4   1   65.69    4.74
  -1   4  -1   45.82    5.25
  -1   4  -1   59.50    3.54
   1  -4   1   66.84    4.80
   1  -4   1   65.76    4.54
  -1   4  -1   64.26    4.67
   1  -4   1   63.25    4.05
  -1   4  -1   71.78    5.09
  -1   4  -1   62.69    4.03
  -1   4  -2    1.63    1.31
   1  -4   2    1.11    1.11
  -1   4  -2    0.53    1.24
   1  -4   2    1.04    1.42
   1  -4   2    0.33    0.99
   1  -4   2    0.83    1.03
   1  -4   2    1.30    1.22
  -1   4  -2    0.14    0.74
   1  -4   2    0.85    0.79
  -1   4  -2    0.62    0.98
   1  -4   3   13.89    2.18
  -1   4  -3   14.49    2.37
   1  -4   3   12.88    1.76
   1  -4   3   11.72    1.96
  -1   4  -3   13.74    2.32
  -1   4  -3   11.18    1.49
   1  -4   3   12.60    1.98
   1  -4   3   12.83    2.16
   1  -4   3   14.86    2.54
   1  -4   3   14.03    2.39
  -1   4  -4    1.99    1.24
  -1   4  -4    1.06    0.75
   1  -4   4    3.59    2.10
  -1   4  -4    3.55    1.63
   1  -4   4    3.14    1.48
   1  -4   4    2.99    1.04
   1  -4   4    3.13    1.26
   1  -4   4    2.02    1.07
   1  -4   4    3.03    1.18
   1  -4   4    2.91    1.47
   1  -4   4    2.03    1.49
   1  -4   5    1.53    1.21
   1  -4   5    0.49    0.95
   1  -4   5    0.87    0.99
   1  -4   5    1.95    1.10
   1  -4   5   -0.19    1.19
   1  -4   5   -0.33    0.97
   1  -4   5    1.12    0.80
  -1   4  -5   -0.77    1.37
   1  -4   5    0.77    1.15
  -1   4  -5    0.08    1.22
   1  -4   6   50.77    3.85
   1  -4   6   46.08    3.39
   1  -4   6   41.27    3.52
   1  -4   6   37.56    3.50
  -1   4  -6   46.67    3.71
   1  -4   6   47.52    4.06
   1  -4   6   44.72    3.87
   1  -4   6   41.07    2.78
   1  -4   6   49.37    4.20
   1  -4   6   54.33    4.48
  -1   4  -6   49.60    4.46
   1  -4   6   45.72    2.78
  -1   4  -7   13.80    2.40
   1  -4   7   11.28    2.14
   1  -4   7   12.09    1.78
   1  -4   7   11.03    2.00
   1  -4   7   12.96    2.60
   1  -4   7   13.39    2.36
  -1   4  -7   12.97    2.07
   1  -4   7   13.73    2.44
   1  -4   7   10.95    1.97
   1  -4   7   12.81    1.75
   1  -4   7   10.11    1.95
   1  -4   8   10.62    1.64
   1  -4   8    9.81    2.04
   1  -4   8   10.03    1.80
   1  -4   8   10.37    2.51
  -1   4  -8    9.60    1.73
   1  -4   8   11.26    2.11
   1  -4   8   11.51    2.11
   1  -4   8   10.57    2.35
   1  -4   8    8.88    1.75
   1  -4   8   12.62    2.48
   1  -4   8   10.34    2.02
  -1   4  -8   11.86    2.47
   1  -4   9    9.46    1.89
  -1   4  -9    9.58    1.72
   1  -4   9    8.82    2.29
   1  -4   9    8.32    1.98
   1  -4   9   11.14    2.13
   1  -4   9    7.93    1.30
   1  -4   9    6.96    1.38
   1  -4   9    6.23    1.44
   1  -4   9    7.31    1.95
   1  -4   9    8.96    1.90
   1  -4   9   10.64    1.90
   1  -4   9    9.37    2.36
  -1   4  -9    8.46    2.22
   1  -4  10   44.57    3.66
  -1   4 -10   42.35    4.27
   1  -4  10   44.06    4.48
   1  -4  10   41.78    3.85
   1  -4  10   48.32    4.50
   1  -4  10   44.19    3.84
   1  -4  10   46.25    3.89
   1  -4  10   41.52    4.28
   1  -4  10   40.98    3.56
  -1   4 -11  118.02    6.78
   1  -4  11  114.08    6.21
   1  -4  11  114.92    5.57
   1  -4  11  112.67    5.85
   1  -4  11  118.87    6.64
   1  -4  11  118.01    7.18
   1  -4  11  126.58    7.65
   1  -4  11  137.56    6.90
   1  -4  12   15.94    2.50
   1  -4  12   19.04    3.20
   1  -4  12   15.86    2.84
   1  -4  12   15.15    2.58
   1  -4  12   15.16    2.70
   1  -4  12   15.56    2.05
   1  -4  12   18.33    2.75
   1  -4  12   15.40    2.00
  -1   4 -12   12.91    2.33
   1  -4  13   22.37    3.04
   1  -4  13   26.08    3.21
   1  -4  13   25.69    3.62
   1  -4  13   24.88    2.60
  -1   4 -13   23.79    3.00
   1  -4  13   27.53    3.55
   1  -4  13   28.40    3.48
   1  -4  13   22.49    2.92
   1  -4  13   29.39    3.93
   1  -4  14    1.76    1.56
  -1   4 -14    0.66    0.95
   1  -4  14    0.68    1.26
   1  -4  14    1.20    1.18
   1  -4  14    1.73    1.01
   1  -4  14   -0.12    1.14
   1  -4  14    2.51    1.58
   1  -4  14    2.03    1.64
   1  -4  14    0.21    1.34
   1  -4  15   12.86    2.46
   1  -4  15   13.65    2.36
   1  -4  15   11.52    2.51
   1  -4  15   14.21    2.79
   1  -4  15   12.42    2.12
   1  -4  15   12.95    2.27
   1  -4  15   12.23    1.87
  -1   4 -15   10.20    1.77
   1  -4  15   13.99    2.59
  -1   4 -15   13.67    2.60
   1  -4  16    6.60    1.39
   1  -4  16    6.68    1.48
   1  -4  16    8.00    1.93
   1  -4  16    8.05    2.06
   1  -4  16    7.92    2.00
   1  -4  16    7.10    1.61
   1  -4  16    7.69    1.97
  -1   4 -16    5.68    1.92
   1  -4  16    7.34    1.97
   1  -4  17    3.48    1.21
   1  -4  17    3.04    1.52
   1  -4  17    2.97    1.45
   1  -4  17    3.14    1.02
   1  -4  17    3.79    1.42
   1  -4  17    3.63    1.14
  -1   4 -17    4.02    1.49
   1  -4  17    3.46    1.71
   1  -4  17    4.22    1.65
   1  -4  18   46.66    4.19
   1  -4  18   46.06    3.70
   1  -4  18   46.43    3.76
  -1   4 -18   41.06    3.56
   1  -4  18   43.22    3.84
   1  -4  18   40.33    3.05
   1  -4  18   46.86    4.03
   1  -4  18   40.09    2.93
   1  -4  19   17.63    1.88
   1  -4  19   19.85    2.55
   1  -4  19   19.59    2.44
   1  -4  19   21.25    2.64
  -1   4 -19   18.25    2.11
   1  -4  19   20.80    2.39
   1  -4  20   22.52    2.18
   1  -4  20   25.47    2.56
   1  -4  20   23.29    2.13
   1  -4  20   20.19    1.59
   1  -4  20   25.09    2.61
   1  -4  21    9.51    1.51
   1  -4  21    8.12    1.36
   1  -4  21    7.06    1.03
   1  -4  22    8.61    1.12
  -1   3  25   23.49    1.64
  -1   3  25   20.35    1.60
  -1   3  24    0.03    0.65
  -1   3  24   -0.15    0.51
  -1   3  24    0.29    0.57
  -1   3  24    0.09    0.59
  -1   3  23   95.98    4.73
  -1   3  23   89.50    4.42
   1  -3 -23   80.03    3.87
  -1   3  23   91.26    4.37
  -1   3  23   78.87    3.80
  -1   3  23  100.16    4.98
  -1   3  23   86.90    3.87
  -1   3  22   13.20    2.03
  -1   3  22   11.27    1.66
  -1   3  22   12.78    2.01
  -1   3  22   12.85    2.01
  -1   3  22   12.80    1.90
  -1   3  22   12.84    1.88
   1  -3 -22   11.01    1.77
  -1   3  21   16.28    2.40
  -1   3  21   16.04    2.33
  -1   3  21   14.09    2.06
   1  -3 -21   14.06    2.20
  -1   3  21   16.47    2.49
  -1   3  21   13.87    1.79
  -1   3  21   16.91    2.41
  -1   3  21   16.02    2.39
  -1   3  20    6.14    1.90
  -1   3  20    5.96    1.56
  -1   3  20    6.90    1.98
  -1   3  20    6.82    1.88
  -1   3  20    7.97    2.05
  -1   3  20    7.41    1.75
   1  -3 -20    7.36    1.45
  -1   3  20    6.11    1.51
  -1   3  20    6.59    1.49
  -1   3  19   61.20    4.96
  -1   3  19   56.73    4.28
   1  -3 -19   54.92    3.85
  -1   3  19   61.30    5.10
  -1   3  19   55.58    4.52
  -1   3  19   60.83    4.85
  -1   3  19   57.73    4.69
  -1   3  19   56.87    4.16
  -1   3  19   59.61    4.94
   1  -3 -18  258.71    8.99
  -1   3  18  274.21   10.72
  -1   3  18  264.75    9.59
  -1   3  18  271.15   10.30
  -1   3  18  278.61   10.90
  -1   3  18  254.09    9.96
  -1   3  18  272.76   10.36
  -1   3  18  246.89    9.11
  -1   3  18  278.64   11.13
  -1   3  17    0.45    1.33
  -1   3  17    1.20    1.36
  -1   3  17    1.59    1.79
  -1   3  17    1.32    1.24
   1  -3 -17    0.72    1.30
  -1   3  17    1.06    1.28
  -1   3  17    1.11    1.77
  -1   3  17    0.45    1.32
  -1   3  17   -0.10    1.21
  -1   3  16   27.87    3.19
  -1   3  16   30.41    3.79
  -1   3  16   31.02    3.95
  -1   3  16   29.11    4.65
  -1   3  16   30.56    3.75
   1  -3 -16   30.07    3.42
  -1   3  16   30.77    3.65
  -1   3  16   28.91    3.41
  -1   3  16   32.97    3.71
   1  -3 -15    8.99    2.13
  -1   3  15    9.76    2.32
  -1   3  15   12.17    2.52
  -1   3  15    9.76    2.31
  -1   3  15    6.73    3.24
  -1   3  15    9.47    1.94
  -1   3  15   12.62    2.55
  -1   3  15    7.46    2.04
  -1   3  15   12.88    2.28
  -1   3  14  155.66    7.86
  -1   3  14  157.58    8.00
  -1   3  14  147.63    7.55
  -1   3  14  146.82    6.99
  -1   3  14  145.78    6.75
   1  -3 -14  152.75    7.35
  -1   3  14  153.02    7.87
  -1   3  14  143.90    7.48
  -1   3  13  245.91    9.28
   1  -3 -13  261.12    9.65
  -1   3  13  240.76    9.67
  -1   3  13  209.56    6.86
  -1   3  13  239.37    8.51
  -1   3  13  226.14    9.10
  -1   3  13  230.60    9.57
  -1   3  13  238.66    9.57
  -1   3  13  246.37    8.37
  -1   3  12  209.03    8.05
  -1   3  12  184.92    6.47
  -1   3  12  207.27    8.74
   1  -3 -12  176.39    5.46
  -1   3  12  210.70    8.68
  -1   3  12  206.40    7.39
  -1   3  12  197.45    8.30
  -1   3  12  206.37    8.76
  -1   3  12  230.33    9.53
   1  -3 -12  226.87    8.71
  -1   3  12  208.13    7.61
   1  -3 -11   12.53    1.54
  -1   3  11   12.67    1.74
   1  -3 -11   12.63    2.08
  -1   3  11   15.71    2.51
  -1   3  11   16.74    2.56
  -1   3  11   12.76    2.18
  -1   3  11   15.27    2.27
  -1   3  11   14.59    2.34
  -1   3  11   14.40    1.97
  -1   3  11   12.74    1.87
  -1   3  10  353.67    7.56
   1  -3 -10  409.57   10.96
  -1   3  10  394.14   10.75
  -1   3  10  408.33   10.27
  -1   3  10  362.34    8.98
  -1   3  10  366.47    7.18
   1  -3 -10  350.18    8.11
  -1   3  10  445.19   12.25
  -1   3  10  383.30    8.87
  -1   3  10  387.62    9.80
  -1   3  10  390.95    9.36
  -1   3   9   38.58    2.66
  -1   3   9   43.73    2.98
  -1   3   9   42.55    3.46
  -1   3   9   40.99    3.10
  -1   3   9   50.95    4.22
  -1   3   9   33.68    4.48
   1  -3  -9   33.07    4.20
  -1   3   9   43.71    3.36
   1  -3  -9   44.56    3.74
  -1   3   9   38.87    3.07
  -1   3   9   40.73    2.43
  -1   3   8    8.54    1.48
   1  -3  -8    8.28    2.50
  -1   3   8    9.18    1.59
  -1   3   8   11.47    1.84
  -1   3   8   10.92    2.12
  -1   3   8    9.31    1.81
   1  -3  -8   10.41    1.89
   1  -3  -8    6.96    1.98
  -1   3   8   10.25    1.48
  -1   3   8    5.85    2.29
  -1   3   7  216.31    6.70
  -1   3   7  231.97    7.90
  -1   3   7  210.54    6.60
   1  -3  -7  213.46   12.72
  -1   3   7  219.03    6.41
   1  -3  -7  191.72   11.39
  -1   3   7  216.94    7.04
   1  -3  -7  218.28    7.28
   1  -3  -7  208.87   12.16
   1  -3  -6  263.36   14.20
   1  -3  -6  252.08   13.67
  -1   3   6  301.05    8.63
   1  -3  -6  275.23   15.66
  -1   3   6  275.07    7.46
  -1   3   6  299.81    7.76
   1  -3  -6  244.21   14.68
   1  -3  -6  267.47    7.94
   1  -3  -6  272.75   14.26
  -1   3   6  272.98    7.49
  -1   3   6  231.47   14.02
   1  -3  -5   83.62    7.67
   1  -3  -5   79.79    4.19
   1  -3  -5   73.42    7.46
   1  -3  -5   71.52    7.67
  -1   3   5   85.39    4.40
   1  -3  -5   87.12    8.66
  -1   3   5   87.32    4.23
   1  -3  -5   83.24    7.97
  -1   3   5   74.97    7.78
   1  -3  -5   81.05    4.32
  -1   3   5   81.46    4.03
   1  -3  -4  103.21    7.79
  -1   3   4  108.48    4.89
   1  -3  -4   91.29    8.36
  -1   3   4   98.29    4.61
   1  -3  -4  103.83    4.79
   1  -3  -4   98.91    9.12
  -1   3   4   90.77    2.86
   1  -3  -4  103.85    4.82
   1  -3  -4   94.44    8.72
   1  -3  -4   93.65    8.70
   1  -3  -4  108.95    5.32
  -1   3   4  100.51    4.50
  -1   3   4   92.56    8.49
  -1   3   3  486.45    9.68
  -1   3   3  439.53    9.11
   1  -3  -3  468.11    9.78
   1  -3  -3  480.20    9.73
   1  -3  -3  484.30   10.87
  -1   3   3  430.39    6.80
  -1   3   3  433.45   17.69
  -1   3   3  493.93   10.29
   1  -3  -3  469.88   19.09
   1  -3  -3  476.40   18.71
   1  -3  -3  450.13   17.79
   1  -3  -3  467.77   19.11
   1  -3  -3  442.85   14.61
   1  -3  -2  318.05   14.71
  -1   3   2  365.30    9.22
   1  -3  -2  323.13   16.24
  -1   3   2  300.32    6.22
   1  -3  -2  326.76   11.40
   1  -3  -2  322.73    7.97
  -1   3   2  328.35    8.09
   1  -3  -2  334.35    8.32
   1  -3  -2  334.88   16.30
   1  -3  -2  346.50    9.46
  -1   3   2  295.96    7.17
  -1   3   2  301.18   14.33
   1  -3  -2  326.95   14.62
   1  -3  -1  242.89    7.90
   1  -3  -1  212.58    7.97
   1  -3  -1  225.68    6.46
   1  -3  -1  229.91    6.84
  -1   3   1  209.77    5.81
   1  -3  -1  218.53   11.58
  -1   3   1  208.30    5.43
  -1   3   1  191.59   11.05
   1  -3  -1  217.50    4.30
  -1   3   1  238.25    7.61
  -1   3   1  226.60    6.69
   1  -3  -1  224.48   13.51
   1  -3  -1  219.65   13.23
  -1   3   0  140.73    5.90
  -1   3   0  125.45    4.38
  -1   3   0  136.54    9.25
   1  -3   0  152.97    6.25
   1  -3   0  137.44    8.80
   1  -3   0  138.80    4.95
   1  -3   0  135.88    5.28
   1  -3   0  140.42    5.03
   1  -3   0  145.60   10.89
   1  -3   0  143.76   10.76
  -1   3   0  138.35    5.40
   1  -3   1  841.30   14.36
   1  -3   1  796.59   25.01
   1  -3   1  784.37   12.66
   1  -3   1  782.63   11.53
   1  -3   1  819.62   20.33
  -1   3  -1  794.74   12.69
  -1   3  -1  747.14   20.83
  -1   3  -1  741.21    9.83
   1  -3   1  815.10   25.36
  -1   3  -1  829.34   13.68
  -1   3  -2    1.75    1.51
   1  -3   2    0.77    0.93
   1  -3   2    0.28    1.70
   1  -3   2    1.18    1.23
   1  -3   2    2.89    2.19
   1  -3   2    1.61    1.02
  -1   3  -2    1.20    1.05
  -1   3  -2    1.53    0.70
   1  -3   2    0.62    1.11
  -1   3  -2    1.08    1.19
   1  -3   3   26.68    4.71
  -1   3  -3   21.77    3.48
   1  -3   3   26.13    2.32
  -1   3  -3   23.13    1.63
   1  -3   3   22.43    4.43
   1  -3   3   25.89    3.31
  -1   3  -3   25.94    2.52
   1  -3   3   25.75    2.53
  -1   3  -3   27.17    2.57
   1  -3   4    0.48    0.90
   1  -3   4    0.96    1.64
  -1   3  -4   -0.36    1.44
   1  -3   4    0.28    0.90
  -1   3  -4    1.24    1.10
  -1   3  -4    0.42    1.06
  -1   3  -4   -0.57    1.19
   1  -3   4    0.72    0.88
   1  -3   4   -0.47    1.47
   1  -3   5   37.73    2.97
   1  -3   5   37.07    5.51
  -1   3  -5   41.14    3.32
   1  -3   5   42.70    3.13
  -1   3  -5   34.20    4.13
   1  -3   5   39.52    2.84
  -1   3  -5   38.87    5.60
  -1   3  -5   38.27    2.98
   1  -3   5   42.34    3.10
   1  -3   5   45.11    3.44
   1  -3   5   39.29    5.39
  -1   3  -6    1.25    1.27
   1  -3   6    3.72    1.33
  -1   3  -6    0.35    1.52
   1  -3   6    3.03    1.14
  -1   3  -6    2.71    1.34
  -1   3  -6    4.05    2.30
   1  -3   6    2.83    1.10
   1  -3   6    1.35    2.03
   1  -3   6    2.91    0.98
  -1   3  -6    3.72    1.15
   1  -3   6    2.71    1.70
   1  -3   6    4.05    1.21
  -1   3  -7   64.58    6.48
  -1   3  -7   65.20    3.65
  -1   3  -7   74.04    4.66
   1  -3   7   71.95    4.54
   1  -3   7   70.47    3.70
   1  -3   7   60.89    6.02
   1  -3   7   61.40    6.07
   1  -3   7   70.92    3.94
  -1   3  -7   62.17    6.66
   1  -3   7   67.55    3.59
   1  -3   7   65.46    6.18
   1  -3   7   70.32    4.24
   1  -3   7   75.29    4.42
   1  -3   8    3.02    1.20
  -1   3  -8    2.65    1.30
   1  -3   8    5.69    1.25
   1  -3   8    2.43    1.13
   1  -3   8    2.18    0.97
   1  -3   8    3.64    1.25
   1  -3   8    2.38    1.50
   1  -3   8    3.67    1.31
   1  -3   8    1.83    1.26
   1  -3   8    3.87    1.54
  -1   3  -8    2.49    0.88
  -1   3  -8   -0.43    1.61
   1  -3   8    2.73    0.90
   1  -3   8    3.73    1.22
   1  -3   8    3.85    1.85
   1  -3   9   86.91    3.91
   1  -3   9   83.37    4.92
   1  -3   9   99.76    5.78
  -1   3  -9   90.83    3.88
  -1   3  -9  100.64    5.87
   1  -3   9   93.42    4.80
   1  -3   9  100.63    5.41
   1  -3   9   90.21    4.18
   1  -3   9   90.39    4.60
   1  -3   9   93.76    5.39
   1  -3   9   94.36    5.13
   1  -3   9   85.62    4.12
   1  -3   9   85.50    4.91
   1  -3  10    1.67    0.80
   1  -3  10    1.14    1.16
   1  -3  10    1.14    1.13
   1  -3  10    0.26    0.98
   1  -3  10    0.51    0.87
   1  -3  10    1.49    0.94
  -1   3 -10   -0.05    1.15
   1  -3  10    1.35    1.19
   1  -3  10    1.36    1.21
   1  -3  10    1.03    0.95
   1  -3  10    0.05    0.78
   1  -3  11  106.73    5.73
   1  -3  11  105.18    5.54
   1  -3  11  103.07    6.01
   1  -3  11  110.80    6.27
   1  -3  11   96.00    5.06
  -1   3 -11  104.70    5.99
   1  -3  11   97.52    5.25
   1  -3  11  104.99    5.75
   1  -3  11  106.80    5.81
   1  -3  11  116.71    6.09
   1  -3  12    0.51    1.08
   1  -3  12    0.75    0.81
   1  -3  12    2.54    1.38
  -1   3 -12    1.91    1.29
   1  -3  12    1.79    1.07
   1  -3  12    2.01    1.10
   1  -3  12    2.11    0.89
   1  -3  12    1.79    1.28
   1  -3  12    2.10    1.20
   1  -3  12    3.47    1.45
   1  -3  12    0.87    1.07
   1  -3  13   61.65    3.64
   1  -3  13   72.07    5.42
   1  -3  13   71.91    5.05
   1  -3  13   68.21    4.72
   1  -3  13   66.05    4.76
   1  -3  13   74.24    5.40
   1  -3  13   68.86    5.03
   1  -3  13   68.75    4.61
  -1   3 -13   64.07    4.65
   1  -3  13   69.98    5.39
   1  -3  13   73.50    5.18
   1  -3  14   70.96    3.98
  -1   3 -14   69.24    4.69
   1  -3  14   55.74    4.71
   1  -3  14   52.20    4.82
   1  -3  14   89.91    6.15
   1  -3  14   77.36    5.73
   1  -3  14   83.43    6.09
   1  -3  14   68.30    4.46
   1  -3  14   77.37    5.60
   1  -3  14   72.65    5.33
   1  -3  14   79.23    5.15
   1  -3  14   73.30    4.93
   1  -3  15   27.22    3.59
   1  -3  15   26.91    3.32
   1  -3  15   24.62    3.42
   1  -3  15   26.35    3.64
   1  -3  15   25.77    3.39
   1  -3  15   23.90    2.58
   1  -3  15   24.87    2.49
   1  -3  15   26.98    3.57
   1  -3  15   23.87    3.00
  -1   3 -15   21.39    2.67
   1  -3  15   25.38    3.12
   1  -3  16   22.52    3.10
   1  -3  16   17.96    2.68
   1  -3  16   22.31    3.41
   1  -3  16   21.42    3.12
   1  -3  16   21.52    3.26
   1  -3  16   19.75    2.27
   1  -3  16   20.30    3.21
  -1   3 -16   16.40    2.08
   1  -3  16   21.16    2.90
   1  -3  16   18.87    2.20
   1  -3  16   23.50    3.06
   1  -3  17   25.27    2.33
   1  -3  17   28.82    3.31
   1  -3  17   31.17    3.85
   1  -3  17   23.03    2.87
   1  -3  17   28.16    3.43
   1  -3  17   29.04    3.45
   1  -3  17   30.48    3.84
   1  -3  17   28.03    3.79
   1  -3  17   29.17    3.54
   1  -3  17   23.77    2.41
   1  -3  18  107.67    6.69
   1  -3  18  103.05    6.59
   1  -3  18  102.29    6.58
   1  -3  18   98.42    5.87
   1  -3  18   90.42    5.63
   1  -3  18   88.17    4.19
   1  -3  18   99.14    6.12
   1  -3  18   96.92    5.92
   1  -3  18  102.50    5.77
  -1   3 -19   23.59    2.73
   1  -3  19   27.61    3.46
   1  -3  19   24.94    2.86
   1  -3  19   25.21    3.14
   1  -3  19   28.60    3.67
   1  -3  19   27.00    2.90
   1  -3  19   24.07    2.95
   1  -3  19   25.05    3.37
   1  -3  20  169.48    7.64
   1  -3  20  150.10    6.08
  -1   3 -20  141.37    5.39
   1  -3  20  157.11    6.21
   1  -3  20  159.80    6.83
   1  -3  20  181.73    8.01
   1  -3  20  155.16    6.55
   1  -3  21   64.36    3.74
   1  -3  21   73.34    4.81
   1  -3  21   65.95    3.59
   1  -3  21   68.92    4.12
   1  -3  21   62.08    3.42
   1  -3  21   72.53    4.53
   1  -3  22    3.91    1.03
   1  -3  22    2.78    1.06
   1  -3  22    4.86    1.27
   1  -3  22    3.61    0.89
   1  -3  23    3.85    0.91
   1  -3  23    2.35    0.75
   1  -3  23    2.30    0.90
  -1   2  26    4.43    0.80
  -1   2  25    3.29    0.96
  -1   2  25    3.47    0.89
  -1   2  25    3.00    0.80
  -1   2  25    3.81    0.90
  -1   2  25    3.71    1.00
  -1   2  24   44.41    3.34
  -1   2  24   42.39    2.94
  -1   2  24   41.97    3.05
  -1   2  24   43.43    3.05
  -1   2  24   47.16    3.42
  -1   2  23  120.23    5.98
  -1   2  23  100.95    4.16
  -1   2  23  124.72    6.11
  -1   2  23  109.50    5.38
  -1   2  23  114.88    5.51
  -1   2  23  118.04    5.75
  -1   2  22   13.34    2.40
   1  -2 -22    9.84    1.37
  -1   2  22    9.20    1.65
  -1   2  22   14.53    2.47
  -1   2  22    9.14    1.55
  -1   2  22   11.04    2.22
  -1   2  22   10.64    2.09
  -1   2  22   12.72    2.16
  -1   2  21  232.78    8.93
   1  -2 -21  190.55    6.85
  -1   2  21  260.81    9.60
  -1   2  21  233.12    9.33
  -1   2  21  220.23    8.89
  -1   2  21  202.53    7.79
  -1   2  21  240.10    9.57
  -1   2  21  210.03    7.69
  -1   2  21  250.19    9.78
  -1   2  20    0.72    1.55
  -1   2  20    0.61    1.26
  -1   2  20    0.54    1.12
  -1   2  20    0.62    1.33
  -1   2  20   -0.83    1.11
  -1   2  20    0.34    0.95
  -1   2  20    0.45    1.35
   1  -2 -20    1.87    1.19
  -1   2  20   -3.23    3.86
  -1   2  19   44.67    3.81
  -1   2  19   56.22    6.31
  -1   2  19   41.95    3.32
  -1   2  19   59.07    5.13
  -1   2  19   47.63    4.09
  -1   2  19   50.66    4.48
   1  -2 -19   47.36    3.99
  -1   2  19   57.45    4.79
  -1   2  19   54.96    4.97
  -1   2  19   58.22    4.83
  -1   2  19   58.36    5.00
  -1   2  18    4.69    1.74
  -1   2  18   -2.23    4.41
  -1   2  18    0.76    2.27
  -1   2  18    5.63    1.82
  -1   2  18    5.19    1.78
  -1   2  18    5.56    2.00
  -1   2  18    5.93    2.03
  -1   2  18    5.03    1.56
  -1   2  18    5.56    1.70
  -1   2  18    4.31    1.73
  -1   2  17   64.76    4.32
  -1   2  17   64.33    4.75
  -1   2  17   70.11    5.40
  -1   2  17   69.31    5.20
  -1   2  17   64.56    5.50
  -1   2  17   64.05    4.79
  -1   2  17   64.87    5.08
  -1   2  17   68.49    5.15
  -1   2  17   67.47    5.17
  -1   2  17   66.01    5.90
  -1   2  16   -0.18    1.06
  -1   2  16   -0.13    0.97
  -1   2  16    0.87    1.34
  -1   2  16    1.59    1.32
  -1   2  16    0.11    1.14
  -1   2  16    0.02    1.18
  -1   2  16    0.80    0.93
  -1   2  16   -2.00    2.62
  -1   2  16    0.11    1.15
  -1   2  16    0.19    1.00
  -1   2  15    5.21    1.44
  -1   2  15    5.09    1.71
  -1   2  15    6.38    1.95
  -1   2  15    3.25    1.73
  -1   2  15    4.61    1.56
  -1   2  15    5.14    1.61
  -1   2  15    5.80    1.70
  -1   2  15    5.55    1.85
  -1   2  15    5.15    1.69
  -1   2  14   10.50    1.69
  -1   2  14   10.18    2.12
  -1   2  14   10.39    2.15
  -1   2  14    9.27    1.97
  -1   2  14    9.85    1.99
  -1   2  14    9.74    2.05
  -1   2  14    9.37    1.86
  -1   2  14   10.76    1.99
  -1   2  14   11.08    2.10
  -1   2  13   80.12    4.89
  -1   2  13   85.61    4.95
  -1   2  13   84.60    4.79
  -1   2  13   73.79    3.25
  -1   2  13   83.75    5.01
  -1   2  13   87.09    5.39
  -1   2  13   79.95    4.96
  -1   2  13   83.60    5.04
  -1   2  13   76.62    3.82
  -1   2  12  110.17    6.48
  -1   2  12  100.27    5.02
  -1   2  12  100.89    5.22
  -1   2  12  100.31    5.61
  -1   2  12  102.91    5.42
  -1   2  12   88.54    3.70
  -1   2  12  105.77    5.45
  -1   2  12  106.62    5.87
  -1   2  12   97.86    5.23
  -1   2  12  102.95    5.23
  -1   2  12  102.32    3.71
  -1   2  11   12.04    2.06
  -1   2  11   13.09    2.16
  -1   2  11   15.36    3.36
  -1   2  11   13.57    2.13
  -1   2  11   13.78    2.12
  -1   2  11   11.90    2.15
  -1   2  11   12.68    1.94
  -1   2  11   16.43    2.65
  -1   2  11   11.23    1.50
  -1   2  11   12.94    1.88
   1  -2 -10   49.67    4.33
  -1   2  10   67.44    4.27
  -1   2  10   50.45    3.87
  -1   2  10   50.95    3.08
  -1   2  10   52.56    3.66
  -1   2  10   46.56    4.38
   1  -2 -10   50.75    4.92
  -1   2  10   52.42    2.87
  -1   2  10   54.34    4.93
  -1   2  10   53.85    3.66
  -1   2  10   59.69    3.71
   1  -2 -10   51.44    6.07
  -1   2  10   49.96    3.37
   1  -2  -9  658.73   24.63
  -1   2   9  611.64    7.52
   1  -2  -9  645.60   21.64
  -1   2   9  672.82   18.43
   1  -2  -9  624.02   18.29
   1  -2  -9  590.07   16.30
  -1   2   9  682.12   23.92
   1  -2  -9  701.51   24.04
  -1   2   9  633.81    9.61
  -1   2   8    3.74    0.73
   1  -2  -8    4.75    2.26
   1  -2  -8    4.41    1.67
  -1   2   8    4.39    0.96
  -1   2   8    2.96    2.08
   1  -2  -8    4.99    1.89
  -1   2   8    5.96    1.47
   1  -2  -8    4.27    2.63
   1  -2  -8    6.03    2.32
   1  -2  -7   87.75    3.53
  -1   2   7  105.79    4.64
  -1   2   7   88.69    3.48
   1  -2  -7   93.53    8.17
   1  -2  -7   85.19    7.05
   1  -2  -7   80.16    8.07
  -1   2   7   90.20    3.30
  -1   2   7   84.70    8.07
   1  -2  -7   94.13    8.38
   1  -2  -7   81.09    6.51
   1  -2  -6   50.41    6.24
   1  -2  -6   50.35    6.43
   1  -2  -6   56.50    5.76
  -1   2   6   47.85    2.65
   1  -2  -6   49.71    2.84
   1  -2  -6   57.01    6.73
  -1   2   6   49.41    6.12
  -1   2   6   65.09    3.59
   1  -2  -6   46.25    2.99
  -1   2   6   57.13    2.82
   1  -2  -6   46.73    5.30
   1  -2  -5  214.63   12.00
   1  -2  -5  201.21    5.55
  -1   2   5  211.42    5.26
   1  -2  -5  224.91   11.78
   1  -2  -5  216.01   11.06
   1  -2  -5  200.24   10.62
  -1   2   5  220.99    5.98
   1  -2  -5  207.13    5.61
  -1   2   5  208.40    5.15
   1  -2  -5  203.74   11.90
  -1   2   5  208.15   11.55
   1  -2  -4    1.56    1.73
  -1   2   4    1.09    0.78
   1  -2  -4   -0.05    0.75
   1  -2  -4    1.72    1.77
   1  -2  -4    0.52    0.69
   1  -2  -4    0.95    1.59
  -1   2   4    2.19    1.98
  -1   2   4    1.52    0.84
   1  -2  -4    1.89    2.10
  -1   2   4    0.37    0.87
   1  -2  -4   -0.82    1.87
  -1   2   3   76.60    3.14
   1  -2  -3   70.75    6.61
   1  -2  -3   69.60    6.57
   1  -2  -3   69.10    3.33
  -1   2   3   75.05    3.24
   1  -2  -3   80.50    6.87
   1  -2  -3   69.64    3.09
   1  -2  -3   71.74    5.91
  -1   2   3   77.91    6.71
  -1   2   3   66.90    2.96
   1  -2  -3   78.62    6.68
   1  -2  -2   16.15    1.56
  -1   2   2   17.69    1.55
   1  -2  -2   17.13    3.29
   1  -2  -2   17.28    2.67
   1  -2  -2   20.30    3.85
   1  -2  -2   20.01    3.45
  -1   2   2   18.88    1.56
   1  -2  -2   17.08    1.85
   1  -2  -2   18.16    3.49
  -1   2   2   20.28    1.81
   1  -2  -2   15.72    1.47
  -1   2   2   15.55    3.17
  -1   2   1    1.47    1.07
   1  -2  -1    0.09    1.07
   1  -2  -1    0.86    1.78
   1  -2  -1    0.64    0.69
   1  -2  -1    0.64    0.82
  -1   2   1    0.02    0.71
   1  -2  -1    0.31    0.98
  -1   2   1    0.50    1.57
   1  -2  -1    1.48    1.77
   1  -2  -1    2.06    1.92
   1  -2  -1   -1.10    1.40
   1  -2   0    7.75    2.64
   1  -2   0   10.09    2.95
   1  -2   0    6.96    1.33
   1  -2   0    9.27    1.48
   1  -2   0    8.71    1.06
   1  -2   0    8.31    1.22
   1  -2   0    7.44    2.23
  -1   2   0    8.86    2.16
  -1   2   0    6.80    1.25
  -1   2   0    9.21    1.15
   1  -2   1  255.36   12.58
   1  -2   1  258.04   12.24
  -1   2  -1  245.07    5.49
   1  -2   1  282.72    4.66
   1  -2   1  223.82    5.92
  -1   2  -1  250.94   10.43
  -1   2  -1  235.83    5.90
   1  -2   1  242.12    9.47
   1  -2   1  230.07    5.45
   1  -2   1  241.14    4.96
  -1   2  -2  135.31    7.79
   1  -2   2  146.50    9.35
   1  -2   2  134.79    6.71
   1  -2   2  138.35    4.41
   1  -2   2  145.74    9.84
   1  -2   2  128.69    4.61
  -1   2  -2  132.87    4.40
   1  -2   2  131.81    3.79
   1  -2   3   24.69    3.92
   1  -2   3   26.71    3.97
   1  -2   3   23.74    1.65
   1  -2   3   23.27    1.89
   1  -2   3   26.58    2.78
  -1   2  -3   21.94    1.84
   1  -2   3   22.23    1.93
  -1   2  -3   25.83    3.45
  -1   2  -4   14.36    1.55
   1  -2   4   15.74    3.14
   1  -2   4   14.39    1.38
   1  -2   4   15.53    3.06
   1  -2   4   12.90    1.67
  -1   2  -4   15.53    2.81
   1  -2   4   16.03    1.70
   1  -2   4   14.66    1.90
   1  -2   5    1.88    1.00
   1  -2   5    0.77    0.66
   1  -2   5    2.37    1.54
  -1   2  -5    0.76    1.51
  -1   2  -5    0.87    0.82
   1  -2   5    2.11    0.93
   1  -2   5    0.66    0.94
   1  -2   5    1.15    1.58
   1  -2   6   37.36    2.38
  -1   2  -6   38.32    4.68
   1  -2   6   38.35    4.44
   1  -2   6   42.03    2.81
  -1   2  -6   34.36    2.15
  -1   2  -6   39.85    4.28
   1  -2   6   38.70    4.40
   1  -2   6   39.47    2.34
  -1   2  -7  265.95    5.49
  -1   2  -7  282.99   12.57
   1  -2   7  303.88    7.57
  -1   2  -7  271.20   11.23
   1  -2   7  296.69   11.41
   1  -2   7  286.87    6.51
   1  -2   7  282.49   11.39
   1  -2   8   85.21    6.06
   1  -2   8   84.87    5.90
  -1   2  -8   77.44    2.77
  -1   2  -8   83.73    6.27
   1  -2   8   84.04    6.01
   1  -2   8   87.87    4.44
   1  -2   8   87.85    3.82
  -1   2  -8   91.69    7.03
   1  -2   9  203.26    6.88
   1  -2   9  201.26    6.55
  -1   2  -9  201.85    9.98
   1  -2   9  200.63    6.31
   1  -2   9  194.59    6.31
   1  -2   9  194.99    6.63
  -1   2  -9  182.49    8.88
  -1   2  -9  185.72    9.17
   1  -2   9  185.00    8.40
   1  -2   9  199.74    6.54
   1  -2   9  191.08    6.60
   1  -2   9  197.23    5.94
   1  -2   9  194.61    8.28
   1  -2   9  202.83    6.66
   1  -2   9  200.14    8.19
   1  -2  10   -0.43    1.25
   1  -2  10    0.61    0.93
   1  -2  10   -3.83    1.15
   1  -2  10   -1.43    1.68
   1  -2  10    0.61    0.77
   1  -2  10    0.93    0.86
   1  -2  10    0.04    0.82
   1  -2  10    0.66    0.94
  -1   2 -10   -1.12    1.12
   1  -2  10    0.10    0.98
   1  -2  10    0.22    0.85
   1  -2  10    0.01    0.78
   1  -2  10    1.22    0.88
   1  -2  11  358.66    9.90
   1  -2  11  324.12    8.97
   1  -2  11  337.59    9.79
   1  -2  11  353.11    9.45
   1  -2  11  345.52    8.05
   1  -2  11  350.96    9.88
   1  -2  11  336.35    8.48
   1  -2  11  324.67    9.56
   1  -2  11  355.52    9.30
   1  -2  11  353.83    9.72
   1  -2  11  334.86    7.93
   1  -2  11  354.50    9.86
   1  -2  11  318.06    9.58
   1  -2  12   -2.01    1.94
   1  -2  12    0.96    0.89
   1  -2  12    1.52    1.05
   1  -2  12    0.98    1.22
   1  -2  12    2.98    1.02
   1  -2  12    1.39    0.95
   1  -2  12    1.77    1.23
   1  -2  12   -0.21    0.89
   1  -2  12    1.47    1.18
   1  -2  12    2.05    1.00
   1  -2  12    1.31    1.06
   1  -2  12    1.28    0.97
   1  -2  12   -0.23    1.18
   1  -2  12    2.05    1.27
   1  -2  13    6.71    1.67
   1  -2  13    4.39    1.27
   1  -2  13    7.04    1.80
   1  -2  13    6.24    1.69
   1  -2  13    5.52    1.64
   1  -2  13    6.78    1.51
   1  -2  13    6.28    1.51
   1  -2  13    1.31    2.02
   1  -2  13    6.65    1.84
   1  -2  13    5.95    1.24
   1  -2  13    5.04    1.42
   1  -2  13    6.25    1.60
   1  -2  13    6.32    1.69
   1  -2  13    6.78    1.73
   1  -2  13    6.30    1.70
   1  -2  14   27.14    2.45
   1  -2  14   26.08    2.60
   1  -2  14   29.42    3.32
   1  -2  14   26.07    3.27
   1  -2  14   20.05    2.38
   1  -2  14   27.54    3.38
   1  -2  14   28.07    3.61
   1  -2  14   28.88    3.28
   1  -2  14   29.81    3.51
   1  -2  14   27.57    3.49
   1  -2  14   27.41    3.58
   1  -2  14   27.99    2.85
   1  -2  14   26.11    3.24
   1  -2  14   28.35    3.21
   1  -2  14   29.78    3.09
   1  -2  15   32.75    3.34
   1  -2  15   35.45    3.76
   1  -2  15   23.39    2.87
   1  -2  15   34.71    3.84
   1  -2  15   33.20    3.76
   1  -2  15   32.79    3.17
   1  -2  15   24.71    2.64
   1  -2  15   29.26    2.73
   1  -2  15   32.44    3.69
   1  -2  15   31.10    3.65
   1  -2  15   32.85    3.85
   1  -2  15   30.98    2.48
   1  -2  15   32.36    3.50
   1  -2  15   37.55    4.04
   1  -2  15   35.62    3.97
   1  -2  16    3.99    1.39
   1  -2  16    5.34    1.90
   1  -2  16    4.19    1.63
   1  -2  16    4.81    1.91
   1  -2  16    2.94    3.07
   1  -2  16    4.38    1.89
   1  -2  16    3.46    1.63
   1  -2  16    4.52    1.75
   1  -2  16    4.53    1.86
   1  -2  16    3.07    1.50
   1  -2  16    3.32    1.67
   1  -2  16    3.55    1.60
   1  -2  17    1.80    1.39
   1  -2  17    0.89    1.04
   1  -2  17    1.73    1.32
   1  -2  17    0.43    1.30
   1  -2  17   -0.47    1.36
   1  -2  17    0.68    1.30
   1  -2  17    1.50    4.46
   1  -2  17   -0.48    1.22
   1  -2  17   -1.00    1.89
   1  -2  17    0.63    1.01
   1  -2  17    1.71    1.47
   1  -2  17    0.04    1.34
   1  -2  18    2.61    1.21
   1  -2  18    3.90    1.68
   1  -2  18   -3.16    6.70
   1  -2  18    2.50    1.53
   1  -2  18    2.63    1.51
   1  -2  18    0.80    1.36
   1  -2  18    2.75    1.63
   1  -2  18    3.01    1.32
   1  -2  18   -0.86    2.29
   1  -2  18    2.10    1.27
   1  -2  18    2.58    1.62
   1  -2  18    3.28    1.78
   1  -2  19   37.89    4.18
   1  -2  19   34.65    3.57
   1  -2  19   36.26    3.99
   1  -2  19   39.19    4.03
   1  -2  19   43.61    4.53
   1  -2  19   41.05    4.40
   1  -2  19   34.29    3.29
   1  -2  19   39.17    3.49
   1  -2  19   38.44    4.01
   1  -2  19   41.51    4.27
   1  -2  19   33.69    3.88
   1  -2  20   42.58    4.33
   1  -2  20   36.66    3.15
   1  -2  20   39.75    3.33
   1  -2  20   42.95    4.22
   1  -2  20   41.32    4.05
   1  -2  20   38.46    4.04
   1  -2  20   35.46    3.45
   1  -2  20   41.11    3.94
   1  -2  20   43.77    4.69
   1  -2  20   35.91    5.04
   1  -2  20   36.61    3.96
   1  -2  21   22.70    2.93
   1  -2  21   17.97    1.96
   1  -2  21   19.58    2.58
   1  -2  21   20.91    2.74
   1  -2  21   21.73    3.00
   1  -2  21   19.23    2.30
   1  -2  21   23.06    3.01
   1  -2  22   48.47    3.72
   1  -2  22   51.43    3.78
   1  -2  22   56.67    4.38
   1  -2  22   43.61    2.99
   1  -2  22   54.65    4.18
   1  -2  22   43.47    3.49
   1  -2  22   51.77    3.60
   1  -2  23    1.96    1.10
   1  -2  23    2.37    0.97
   1  -2  23    2.66    1.12
   1  -2  23    0.26    0.90
   1  -2  24    9.74    1.48
   1  -2  24    9.72    1.57
   1  -2  24    9.47    1.26
   1  -2  25    1.45    0.56
   1  -2  25    0.69    0.44
  -1   1  26    4.69    0.95
  -1   1  26    3.81    0.83
  -1   1  26    4.60    0.89
  -1   1  25   73.52    3.97
  -1   1  25   76.69    4.11
  -1   1  25   70.42    3.76
  -1   1  25   72.58    3.93
  -1   1  25   69.25    3.44
  -1   1  24   12.36    1.82
  -1   1  24   12.28    1.90
  -1   1  24   11.11    1.45
  -1   1  24   13.09    2.08
  -1   1  24   13.69    2.14
  -1   1  24   13.09    2.10
  -1   1  23   32.16    2.56
  -1   1  23   33.22    2.84
  -1   1  23   37.82    3.72
   1  -1 -23   29.90    2.28
  -1   1  23   38.51    3.63
  -1   1  23   36.47    3.57
  -1   1  23   36.53    3.53
  -1   1  23   34.89    3.26
  -1   1  22    0.26    1.14
  -1   1  22    0.35    0.90
  -1   1  22    0.53    1.19
  -1   1  22    0.74    1.27
  -1   1  22    0.98    0.68
  -1   1  22    1.34    1.86
  -1   1  22    0.19    1.14
  -1   1  22    1.42    0.98
  -1   1  21    9.60    1.92
  -1   1  21    8.11    2.11
  -1   1  21    9.55    2.13
  -1   1  21    7.79    1.38
  -1   1  21    7.16    2.03
  -1   1  21    8.01    1.43
  -1   1  21    8.56    1.61
  -1   1  21   10.14    2.32
  -1   1  21    8.04    2.33
  -1   1  20   87.18    6.10
  -1   1  20   86.99    6.13
  -1   1  20   75.98    4.58
  -1   1  20   89.92    6.26
  -1   1  20   82.02    5.08
  -1   1  20  107.31    8.53
  -1   1  20   85.96    5.74
  -1   1  20   91.27    6.30
  -1   1  20   95.13    7.01
  -1   1  20   83.47    5.48
  -1   1  20   76.52    4.39
  -1   1  19   76.89    4.54
  -1   1  19   81.90    6.05
  -1   1  19   82.32    6.73
  -1   1  19   85.67    6.11
  -1   1  19   84.58    5.82
  -1   1  19   75.26    4.82
  -1   1  19   86.68    5.53
  -1   1  19   79.61    5.43
  -1   1  19   82.44    5.88
  -1   1  19   78.46    4.96
  -1   1  19   82.66    5.99
  -1   1  18   16.90    2.99
  -1   1  18   16.35    2.44
  -1   1  18   18.56    3.13
  -1   1  18    9.73    1.94
  -1   1  18   18.38    2.49
  -1   1  18   13.62    2.85
  -1   1  18   18.31    2.95
  -1   1  18   17.39    2.30
  -1   1  18   16.21    2.61
  -1   1  18   17.83    2.81
  -1   1  18   18.69    3.00
  -1   1  17    3.10    2.29
  -1   1  17    5.74    1.45
  -1   1  17    5.12    1.66
  -1   1  17    5.36    1.69
  -1   1  17    2.85    1.26
  -1   1  17    6.96    1.54
  -1   1  17    5.73    1.91
  -1   1  17    5.47    1.95
  -1   1  17    6.23    2.01
  -1   1  17  -11.84    5.61
  -1   1  17    6.12    1.66
  -1   1  17   24.42    7.01
  -1   1  17    4.80    1.43
  -1   1  17    5.34    1.93
  -1   1  16  117.77    5.46
  -1   1  16  124.19    8.86
  -1   1  16  113.94    6.14
  -1   1  16  101.01    5.45
  -1   1  16  124.54    6.87
  -1   1  16  112.74    6.68
  -1   1  16  117.84    6.31
  -1   1  16  112.91    5.90
  -1   1  16  123.08    6.19
  -1   1  16  112.79    5.57
  -1   1  16  118.68    6.63
  -1   1  16  119.15    6.75
  -1   1  16  116.02    6.59
  -1   1  16  106.61    6.86
  -1   1  15    6.37    1.82
  -1   1  15    7.51    1.95
  -1   1  15    6.75    1.61
  -1   1  15    7.83    1.77
  -1   1  15    6.31    1.47
  -1   1  15    6.03    1.43
  -1   1  15    6.99    1.60
  -1   1  15    6.67    1.97
  -1   1  15    6.91    1.41
  -1   1  15    7.51    1.83
  -1   1  15    5.70    1.60
  -1   1  15    6.91    1.51
  -1   1  15    5.65    1.49
  -1   1  15   -1.87    3.89
  -1   1  15   -1.08    3.00
  -1   1  14  491.02    9.07
  -1   1  14  529.81   11.71
  -1   1  14  571.43   13.19
  -1   1  14  541.93   11.60
  -1   1  14  579.57   13.40
  -1   1  14  583.33   12.94
  -1   1  14  557.21   10.65
  -1   1  14  562.06   11.26
  -1   1  14  556.68   11.95
  -1   1  14  564.92   13.17
  -1   1  14  593.35   13.27
  -1   1  14  547.62   12.13
  -1   1  14  561.22   12.62
  -1   1  14  542.67   10.89
  -1   1  14  544.91   12.27
  -1   1  14  571.54   13.19
  -1   1  13    1.66    0.97
  -1   1  13    1.02    0.90
  -1   1  13    0.85    0.61
  -1   1  13   -2.72    2.05
  -1   1  13    1.15    0.83
  -1   1  13    0.89    1.01
  -1   1  13    0.58    0.64
   1  -1 -13    3.37    1.71
  -1   1  13    1.88    0.91
  -1   1  13    1.54    0.95
  -1   1  13    0.19    0.69
  -1   1  13    1.05    0.80
  -1   1  13    2.34    1.21
  -1   1  13   -1.20    2.46
  -1   1  13    1.35    1.00
  -1   1  13    1.14    0.96
   1  -1 -12   10.27    2.48
  -1   1  12   13.35    1.98
  -1   1  12   12.73    2.10
   1  -1 -12    9.12    2.98
  -1   1  12   13.77    1.96
  -1   1  12   12.98    1.98
  -1   1  12   13.48    1.87
  -1   1  12    9.79    3.15
  -1   1  12   12.60    1.77
  -1   1  12   10.19    1.93
  -1   1  12   14.26    1.90
  -1   1  12   13.59    1.80
  -1   1  12   14.73    1.75
  -1   1  12   10.26    1.88
  -1   1  11    6.88    2.51
   1  -1 -11    4.99    2.15
  -1   1  11    4.49    1.33
  -1   1  11    5.52    1.30
   1  -1 -11    4.66    1.99
   1  -1 -11    4.13    1.23
  -1   1  11    3.12    1.25
  -1   1  11    4.23    1.34
  -1   1  11    4.36    1.22
  -1   1  11    3.74    1.00
   1  -1 -11    5.27    2.44
   1  -1 -10   22.48    3.69
  -1   1  10   28.71    2.62
  -1   1  10   26.36    4.75
   1  -1 -10   29.01    5.30
  -1   1  10   27.86    3.21
   1  -1 -10   30.83    5.09
  -1   1  10   21.33    2.08
  -1   1  10   20.46    2.09
   1  -1 -10   22.70    2.07
   1  -1 -10   24.67    2.85
   1  -1  -9  146.04   10.51
  -1   1   9  140.24    9.53
  -1   1   9  124.55    5.70
  -1   1   9  138.10    5.04
   1  -1  -9  124.64    5.51
  -1   1   9  136.10    7.03
   1  -1  -9  127.99    6.68
   1  -1  -9  142.27   10.14
  -1   1   8   30.37    3.32
   1  -1  -8   28.98    3.31
   1  -1  -8   29.93    4.65
  -1   1   8   32.27    2.28
  -1   1   8   30.06    3.43
   1  -1  -8   28.25    4.63
  -1   1   8   29.47    4.29
   1  -1  -8   28.04    2.90
   1  -1  -7 1767.14   25.79
  -1   1   7 1952.89   16.22
  -1   1   7 1901.31   32.71
  -1   1   7 2031.10   17.89
  -1   1   7 1830.95   26.29
  -1   1   7 1948.04   26.75
   1  -1  -7 1902.70   34.81
   1  -1  -7 1943.75   35.17
   1  -1  -7 1670.08   22.82
  -1   1   6  117.66    7.71
  -1   1   6  113.22    6.64
   1  -1  -6  110.20    8.28
  -1   1   6  123.08    3.85
   1  -1  -6  115.18    6.61
   1  -1  -6  105.85    5.91
   1  -1  -6  116.37    8.33
  -1   1   6  130.65    4.39
  -1   1   6  123.25    6.86
  -1   1   5  104.26    3.71
  -1   1   5   96.18    5.81
  -1   1   5  106.57    3.41
   1  -1  -5   90.95    7.28
  -1   1   5  101.53    7.35
  -1   1   5  100.84    6.33
   1  -1  -5   87.57    5.44
   1  -1  -5   99.57    7.52
  -1   1   5   95.74    6.81
   1  -1  -5   89.23    6.04
  -1   1   4   32.16    3.97
  -1   1   4   34.05    3.70
  -1   1   4   35.29    3.98
   1  -1  -4   32.64    3.70
  -1   1   4   31.96    3.98
   1  -1  -4   34.82    4.24
   1  -1  -4   31.27    3.39
  -1   1   3 1387.32   23.35
  -1   1   3 1343.97   22.79
  -1   1   3 1450.75   23.79
   1  -1  -3 1245.78   21.17
   1  -1  -3 1329.86   22.19
   1  -1  -3 1307.33   22.29
  -1   1   3 1355.98   21.87
  -1   1   2   39.23    4.20
  -1   1   2   34.04    3.91
   1  -1  -2   32.58    3.42
  -1   1   2   29.02    3.66
  -1   1   2   30.40    3.60
   1  -1  -2   33.86    3.87
  -1   1   1  110.84    6.71
  -1   1   1  106.90    6.43
  -1   1   1   93.46    5.16
  -1   1   1  102.42    6.17
   1  -1  -1  101.31    4.78
   1  -1   0  370.90    7.10
  -1   1   0  388.53   11.16
  -1   1   0  397.38   11.82
  -1   1   0  361.35   12.02
   1  -1   1    4.76    2.01
   1  -1   1    3.56    0.73
  -1   1  -1    1.32    1.75
  -1   1  -1    3.65    1.91
  -1   1  -1    2.45    1.67
   1  -1   2  129.12    6.94
  -1   1  -2  110.87    6.24
  -1   1  -2  128.81    6.48
   1  -1   2  125.08    7.06
   1  -1   3  686.02   15.41
   1  -1   3  635.67   15.17
   1  -1   4    7.72    1.03
   1  -1   4   12.81    2.45
  -1   1  -4    6.74    2.31
   1  -1   4   10.00    2.34
   1  -1   5    1.00    1.17
   1  -1   5    2.17    1.35
  -1   1  -5    1.39    0.66
   1  -1   6   31.16    2.08
  -1   1  -6   40.92    2.72
   1  -1   6   38.30    3.69
   1  -1   6   35.30    3.49
  -1   1  -6   36.80    3.92
   1  -1   7    8.24    1.22
   1  -1   7    7.41    0.98
  -1   1  -7    9.75    1.78
  -1   1  -7    8.79    2.20
   1  -1   7    8.56    1.75
   1  -1   7    8.76    1.92
  -1   1  -8  257.69    8.96
  -1   1  -8  224.20    7.79
  -1   1  -8  249.65    8.17
   1  -1   8  239.61    6.76
   1  -1   8  234.43    5.28
   1  -1   8  233.00    7.74
   1  -1   8  227.87    6.64
  -1   1  -9 1321.93   20.39
   1  -1   9 1227.67   16.10
  -1   1  -9 1347.15   26.69
   1  -1   9 1164.85   11.24
   1  -1   9 1159.34   10.99
  -1   1  -9 1350.14   19.51
  -1   1  -9 1209.37   16.18
  -1   1 -10   72.58    4.16
  -1   1 -10   48.87    2.48
  -1   1 -10   64.03    6.11
  -1   1 -10   68.24    4.97
  -1   1 -10   49.18    2.62
   1  -1  11   13.22    1.99
   1  -1  11   14.35    1.99
  -1   1 -11   14.58    3.11
   1  -1  11   13.23    1.86
   1  -1  11   13.57    1.88
  -1   1 -11   12.37    2.19
   1  -1  11   13.60    2.01
   1  -1  11   13.85    1.94
   1  -1  11   16.68    2.13
   1  -1  11   15.78    2.10
   1  -1  11   14.39    1.89
   1  -1  11   13.80    1.66
   1  -1  12   83.27    4.73
  -1   1 -12   70.36    5.91
   1  -1  12   82.67    4.75
   1  -1  12   83.78    4.58
   1  -1  12   88.65    4.86
   1  -1  12   88.85    4.39
   1  -1  12   79.70    4.03
   1  -1  12   79.77    4.18
   1  -1  12   83.42    4.89
   1  -1  12   84.85    4.66
   1  -1  12   86.69    4.37
   1  -1  12   81.87    4.64
   1  -1  12   86.52    4.77
   1  -1  12   84.36    4.58
   1  -1  13   84.78    5.00
   1  -1  13   94.03    5.31
   1  -1  13   89.94    4.65
   1  -1  13   88.95    5.08
   1  -1  13   85.15    4.45
   1  -1  13   92.06    5.17
   1  -1  13   94.60    5.30
   1  -1  13   91.59    5.06
   1  -1  13   93.14    5.16
   1  -1  13   92.33    5.23
   1  -1  13   82.93    3.95
   1  -1  13   94.83    4.87
   1  -1  13   87.02    5.10
   1  -1  13   90.60    4.69
   1  -1  14   51.63    4.20
   1  -1  14   54.99    4.35
   1  -1  14   55.46    4.32
   1  -1  14   53.79    4.16
   1  -1  14   52.18    4.22
   1  -1  14   52.79    4.21
   1  -1  14   50.78    4.08
   1  -1  14   53.27    3.96
   1  -1  14   48.40    3.69
   1  -1  14   52.67    3.78
   1  -1  14   45.67    2.73
   1  -1  14   52.22    4.11
   1  -1  14   57.30    4.61
   1  -1  14   50.22    3.32
   1  -1  14   50.45    3.56
   1  -1  15   42.02    3.87
   1  -1  15   37.57    3.15
   1  -1  15   40.03    3.95
   1  -1  15   40.21    3.98
   1  -1  15   41.56    3.89
   1  -1  15   41.78    3.73
   1  -1  15   39.76    3.78
   1  -1  15   35.33    3.79
   1  -1  15   40.21    3.42
   1  -1  15   36.15    2.57
   1  -1  15   40.58    3.95
   1  -1  15   41.76    3.95
   1  -1  15   34.13    2.95
   1  -1  15   42.26    3.69
   1  -1  15   41.60    4.15
   1  -1  16   19.75    3.06
   1  -1  16   19.95    2.04
   1  -1  16   18.88    2.35
   1  -1  16   23.54    2.95
   1  -1  16   20.13    2.83
   1  -1  16   18.67    2.93
   1  -1  16   18.32    2.40
   1  -1  16   19.71    3.05
   1  -1  16   19.87    3.07
   1  -1  16   17.91    2.83
   1  -1  16   19.34    2.54
   1  -1  16   18.25    2.87
   1  -1  16   20.30    2.83
   1  -1  16   19.86    3.00
   1  -1  16   20.57    3.21
   1  -1  17    7.62    2.26
   1  -1  17    6.20    2.03
   1  -1  17    7.06    1.97
   1  -1  17    8.58    2.25
   1  -1  17    7.13    1.79
   1  -1  17    5.09    1.87
   1  -1  17    4.92    1.87
   1  -1  17    7.32    1.69
   1  -1  17    7.41    2.15
   1  -1  17    9.10    2.11
   1  -1  17    7.83    1.67
   1  -1  17    9.44    2.22
   1  -1  17    6.63    1.33
   1  -1  17    6.86    1.93
   1  -1  17    6.80    2.09
   1  -1  18  544.48   14.98
   1  -1  18  552.86   15.71
   1  -1  18  566.81   14.21
   1  -1  18  554.87   14.61
   1  -1  18  564.72   14.85
   1  -1  18  520.60   12.96
   1  -1  18  548.28   14.89
   1  -1  18  576.32   15.72
   1  -1  18  570.83   15.34
   1  -1  18  611.49   16.85
   1  -1  18  492.32   12.03
   1  -1  18  571.03   15.56
   1  -1  18  569.62   14.69
   1  -1  18  479.13   11.61
   1  -1  19  239.66    9.20
   1  -1  19  232.78   10.07
   1  -1  19  235.30    9.68
   1  -1  19  196.02    7.21
   1  -1  19  209.00    8.16
   1  -1  19  236.94    9.98
   1  -1  19  220.32    9.03
   1  -1  19  204.72    7.84
   1  -1  19  212.31    9.31
   1  -1  19  240.18    9.85
   1  -1  19  236.68   10.19
   1  -1  19  251.13   11.12
   1  -1  19  241.03   10.08
   1  -1  19  244.94   10.40
   1  -1  20  309.47   10.27
   1  -1  20  310.65   11.36
   1  -1  20  297.90   11.16
   1  -1  20  292.39   10.46
   1  -1  20  285.70   10.79
   1  -1  20  251.34    8.61
   1  -1  20  304.10   11.36
   1  -1  20  242.46    8.39
   1  -1  20  304.93   10.84
   1  -1  20  283.28   10.58
   1  -1  20  236.05    7.44
   1  -1  20  293.41   11.38
   1  -1  20  275.57   11.11
   1  -1  21    9.40    2.17
   1  -1  21    7.33    1.55
   1  -1  21    7.03    1.44
   1  -1  21   -3.74    4.54
   1  -1  21    7.89    2.17
   1  -1  21   19.97    6.56
   1  -1  21   10.93    2.39
   1  -1  21   10.49    2.44
   1  -1  21    7.43    1.78
   1  -1  21    8.64    2.11
   1  -1  21    6.02    1.13
   1  -1  21    7.93    2.02
   1  -1  22   34.59    4.23
   1  -1  22   47.48    3.79
   1  -1  22   52.89    4.28
   1  -1  22   40.08    2.97
   1  -1  22   48.35    4.33
   1  -1  22   46.87    4.63
   1  -1  22   51.99    4.12
   1  -1  22   49.38    4.11
   1  -1  22   38.16    3.01
   1  -1  22   52.37    4.42
   1  -1  23  126.61    5.93
   1  -1  23  135.93    6.50
   1  -1  23  124.27    5.80
   1  -1  23  132.99    6.41
   1  -1  23  127.84    6.39
   1  -1  23  134.00    6.09
   1  -1  23  131.86    6.18
   1  -1  23  116.03    5.13
   1  -1  24   42.23    2.59
   1  -1  24   46.19    3.25
   1  -1  24   47.43    3.42
   1  -1  24   48.97    3.61
   1  -1  25    7.88    1.17
   1  -1  25    7.72    1.31
   1  -1  26   -0.02    0.55
  -1   0  26   27.11    1.96
  -1   0  26   25.90    2.18
  -1   0  26   29.66    2.13
  -1   0  25    0.32    0.75
  -1   0  25    0.49    0.75
  -1   0  25    0.29    0.59
  -1   0  25    0.08    0.73
  -1   0  24    5.36    1.48
  -1   0  24    5.46    1.17
  -1   0  24    6.30    1.60
  -1   0  24    5.87    1.48
  -1   0  24    5.36    1.06
  -1   0  24    5.80    1.33
  -1   0  24    4.05    1.04
  -1   0  24    7.38    1.72
  -1   0  23  112.89    5.90
  -1   0  23  103.53    5.19
  -1   0  23  107.19    5.38
  -1   0  23  113.36    6.15
  -1   0  23  112.18    6.22
  -1   0  23  112.28    6.25
  -1   0  23  111.24    5.94
  -1   0  23  102.50    4.80
  -1   0  22    6.98    2.04
  -1   0  22    5.79    1.49
  -1   0  22    5.29    2.02
  -1   0  22    5.25    1.57
  -1   0  22    6.83    1.87
  -1   0  22    6.53    1.95
  -1   0  22    8.18    7.00
  -1   0  22    7.49    2.05
  -1   0  22    7.79    1.84
  -1   0  21  195.01    8.87
  -1   0  21  195.89    8.84
  -1   0  21  183.71    7.56
  -1   0  21  182.72    8.10
  -1   0  21  188.29    8.91
  -1   0  21  178.84    7.91
  -1   0  21  194.51    9.03
  -1   0  21  192.69    8.55
  -1   0  20    2.19    1.47
  -1   0  20    0.09    1.34
  -1   0  20    0.49    1.38
  -1   0  20    3.32    6.32
  -1   0  20   46.49    8.08
  -1   0  20   -0.30    1.42
  -1   0  20    0.60    1.16
  -1   0  20  -15.72    5.25
  -1   0  20    0.36    0.97
  -1   0  20    0.30    1.42
  -1   0  20   36.89    9.89
  -1   0  20    0.85    1.21
  -1   0  19    1.63    1.45
  -1   0  19    0.61    1.14
  -1   0  19    1.44    1.31
  -1   0  19    1.69    1.66
  -1   0  19    0.42    1.07
  -1   0  19  -11.45    4.66
  -1   0  19    1.55    1.47
  -1   0  19  -13.92    6.04
  -1   0  19    1.08    1.52
  -1   0  19   -3.16    4.08
  -1   0  19    1.92    1.52
  -1   0  19    1.57    1.51
  -1   0  18    7.01    1.80
  -1   0  18    8.59    2.14
  -1   0  18    5.93    1.52
  -1   0  18    8.19    1.88
  -1   0  18    8.36    2.15
  -1   0  18    9.32    2.21
  -1   0  18    2.78    3.91
  -1   0  18    4.84    2.35
  -1   0  18    7.37    1.92
  -1   0  18    3.80    5.03
  -1   0  18    7.15    1.97
  -1   0  18    4.76    2.77
  -1   0  18    8.00    1.99
  -1   0  17   16.84    2.40
  -1   0  17   14.07    2.25
  -1   0  17   15.53    2.69
  -1   0  17    3.97    4.63
  -1   0  17   15.95    2.65
  -1   0  17   16.72    2.81
  -1   0  17   16.20    2.53
  -1   0  17   16.71    2.63
  -1   0  17   17.59    2.79
  -1   0  17   15.14    2.54
  -1   0  17    8.62    2.04
  -1   0  17   13.15    2.15
  -1   0  17   14.09    1.81
  -1   0  17   14.90    2.64
  -1   0  16  112.81    6.36
  -1   0  16  114.91    6.03
  -1   0  16  110.07    5.83
  -1   0  16  119.00    6.18
  -1   0  16  110.44    6.34
  -1   0  16  118.44    6.50
  -1   0  16  112.81    5.72
  -1   0  16  121.09    6.23
  -1   0  16  113.75    6.25
  -1   0  16  117.73    6.18
  -1   0  16  103.60    4.76
  -1   0  16  109.42    5.77
  -1   0  16  119.32    5.96
  -1   0  16  102.79    6.05
  -1   0  15   10.92    1.99
  -1   0  15   11.60    1.99
  -1   0  15   12.15    2.37
  -1   0  15   13.93    2.04
  -1   0  15   11.76    2.17
  -1   0  15    9.87    1.86
  -1   0  15    9.10    1.84
  -1   0  15   10.75    1.64
  -1   0  15    6.77    1.66
  -1   0  15    9.97    1.57
  -1   0  15   12.54    2.13
  -1   0  15   11.34    1.95
  -1   0  15   12.44    2.08
  -1   0  15   10.97    1.98
  -1   0  15   10.83    2.13
  -1   0  14  320.28    9.54
  -1   0  14  309.46    9.08
  -1   0  14  283.57    7.27
  -1   0  14  315.92    8.77
  -1   0  14  278.44    7.04
  -1   0  14  313.10    9.10
  -1   0  14  309.39    9.00
  -1   0  14  327.23    9.07
  -1   0  14  322.30    9.53
  -1   0  14  291.38    7.31
  -1   0  14  317.72    8.81
  -1   0  14  305.55    9.45
  -1   0  14  306.26    8.73
  -1   0  14  312.76    9.33
  -1   0  14  311.00    9.19
  -1   0  14  314.81    9.01
  -1   0  13   20.91    2.22
  -1   0  13   20.69    2.38
  -1   0  13   20.64    2.32
  -1   0  13   18.90    1.83
  -1   0  13   20.20    2.35
  -1   0  13   20.49    1.91
  -1   0  13   19.55    2.27
  -1   0  13   20.90    2.24
  -1   0  13   19.89    2.25
  -1   0  13   19.85    2.28
  -1   0  13   22.46    2.22
  -1   0  13   21.95    2.43
  -1   0  13   20.71    2.30
  -1   0  13   20.92    2.37
   1   0 -13   18.25    3.47
  -1   0  13   19.82    2.39
   1   0 -12  145.07    9.81
  -1   0  12  140.65    5.57
  -1   0  12  142.40    5.27
  -1   0  12  141.92    5.10
  -1   0  12  144.96    5.27
  -1   0  12  145.74    5.47
   1   0 -12  115.23    7.28
  -1   0  12  149.27    5.87
  -1   0  12  141.81    5.62
  -1   0  12  133.62    5.07
  -1   0  12  137.52    5.88
  -1   0  12  144.62    5.96
  -1   0  12  136.60    5.44
   1   0 -11  332.44   16.17
   1   0 -11  369.59   15.30
  -1   0  11  335.71    9.96
   1   0 -10  223.01   11.85
   1   0 -10  201.60   12.36
  -1   0  10  208.56   10.70
   1   0 -10  154.34    5.90
  -1   0  10  194.92    5.34
  -1   0  10  172.46    6.06
  -1   0  10  191.21    7.82
   1   0  -9  783.53   21.25
  -1   0   9  727.99   15.33
  -1   0   9  738.24   19.31
  -1   0   9  777.69   22.20
  -1   0   9  733.64   12.96
   1   0  -9  766.32   22.89
   1   0  -8  482.29   11.27
  -1   0   8  610.26   19.16
  -1   0   8  512.65    7.39
   1   0  -8  626.83   20.03
  -1   0   8  608.60   12.17
   1   0  -8  632.06   18.40
  -1   0   8  544.37   16.24
  -1   0   8  561.89   13.55
  -1   0   8  574.41    9.06
   1   0  -7    8.42    2.58
  -1   0   7    9.40    2.93
   1   0  -7    6.12    2.71
  -1   0   7    6.10    1.29
  -1   0   7    7.57    1.89
  -1   0   7    6.50    1.37
   1   0  -7    5.94    1.71
  -1   0   7    6.14    1.95
  -1   0   7    7.21    2.38
   1   0  -6  225.61    6.52
  -1   0   6  288.62    8.61
  -1   0   6  253.39    8.89
  -1   0   6  276.48    7.02
  -1   0   6  290.84   12.11
  -1   0   6  238.08    6.72
   1   0  -6  283.74   10.82
   1   0  -6  282.51   12.60
  -1   0   6  242.23    9.57
   1   0  -6  235.08    7.89
   1   0  -5    1.43    1.23
  -1   0   5    1.85    1.14
  -1   0   5    1.69    1.36
  -1   0   5    1.21    1.06
  -1   0   5    0.46    1.24
   1   0  -5    0.75    0.90
  -1   0   5    1.52    1.88
  -1   0   5    0.71    1.12
   1   0  -5    2.26    1.72
   1   0  -4  153.64    6.90
   1   0  -4  129.23    5.77
  -1   0   4  147.14    6.08
  -1   0   4  125.99    5.23
   1   0  -4  126.62    5.10
  -1   0   4  145.20    5.35
  -1   0   4  124.40    6.01
  -1   0   4  157.60    7.78
  -1   0   4  137.45    6.42
  -1   0   3  730.91   11.74
   1   0  -3  650.20   12.30
   1   0  -3  646.31   11.55
  -1   0   3  680.95   13.62
   1   0  -3  803.81   14.00
  -1   0   3  796.15   13.57
  -1   0   3  680.87   12.05
  -1   0   3  705.86   12.78
  -1   0   3  653.93   12.87
  -1   0   2  422.68    9.70
   1   0  -2  369.32    8.81
   1   0  -2  434.28    9.66
  -1   0   2  407.49    9.39
  -1   0   2  394.74    8.80
   1   0  -2  359.66    9.09
  -1   0   2  426.62    9.31
  -1   0   2  376.57    9.53
   1   0  -2  407.15    9.67
  -1   0   2  356.19    9.07
  -1   0   1  255.55    7.36
  -1   0   1  240.80    6.44
  -1   0   1  251.44    7.29
   1   0  -1  265.97    6.89
   1   0   0 1193.29   12.91
  -1   0   0 1165.79   12.52
  -1   0   0 1189.53   15.53
  -1   0  -1  254.84    5.57
   1   0   1  249.47    7.15
  -1   0  -1  240.59    6.74
  -1   0  -1  246.92    7.12
   1   0   2 2149.65   19.76
   1   0   2 2153.63   20.97
  -1   0  -2 2092.39   18.83
  -1   0  -2 2060.11   21.12
  -1   0  -2 2074.05   20.03
   1   0   3   27.87    2.41
   1   0   3   24.48    1.91
  -1   0  -3   26.21    2.24
   1   0   3   28.99    2.66
  -1   0  -3   25.07    2.69
  -1   0  -3   26.88    2.51
   1   0   4  220.33    5.62
  -1   0  -4  217.83    5.55
   1   0   4  222.42    6.64
  -1   0  -4  222.15    6.67
   1   0   4  216.09    4.82
  -1   0  -4  209.78    6.70
   1   0   5  181.11    4.56
  -1   0  -5  177.57    6.01
  -1   0  -5  173.01    4.50
   1   0   5  182.94    4.46
   1   0   5  189.82    6.04
  -1   0  -5  193.25    6.15
  -1   0  -6   16.14    1.91
   1   0   6   13.07    0.99
  -1   0  -6   13.67    1.71
  -1   0  -6   17.11    2.77
  -1   0  -6   13.85    1.41
   1   0   6   15.37    1.85
  -1   0  -7  281.80    6.56
  -1   0  -7  330.07   11.88
  -1   0  -7  306.70   12.11
  -1   0  -7  269.42    6.37
  -1   0  -7  262.42    4.71
  -1   0  -8  204.34    9.49
  -1   0  -8  202.98   10.49
  -1   0  -9  986.08   22.08
  -1   0  -9  972.35   24.07
  -1   0 -10    4.21    1.93
  -1   0 -10    7.91    2.49
  -1   0 -11   60.76    6.02
  -1   0 -11   57.95    6.37
   1   0  12   11.26    1.79
   1   0  12    9.81    1.66
   1   0  12   11.39    1.72
   1   0  12   11.06    1.85
   1   0  12   10.31    1.69
   1   0  12   10.93    1.74
   1   0  12   11.14    1.62
  -1   0 -12   12.00    3.11
   1   0  12   10.03    1.49
   1   0  12   10.90    1.75
  -1   0 -12    9.48    2.54
   1   0  12   10.35    1.60
   1   0  12    9.96    1.54
   1   0  13   30.37    2.81
   1   0  13   29.79    2.28
   1   0  13   28.13    2.60
   1   0  13   28.08    2.22
   1   0  13   30.87    2.87
   1   0  13   32.04    2.97
   1   0  13   29.11    2.70
   1   0  13   28.96    2.83
   1   0  13   31.14    2.89
   1   0  13   32.29    2.83
  -1   0 -13   27.23    4.21
   1   0  13   28.59    2.36
  -1   0 -13   26.04    3.75
   1   0  13   31.14    2.88
   1   0  13   34.91    3.19
   1   0  13   31.72    2.45
   1   0  13   30.27    2.71
   1   0  14  124.80    5.14
   1   0  14  114.48    5.86
   1   0  14  120.04    5.57
   1   0  14  110.27    4.74
   1   0  14  121.98    5.68
   1   0  14  123.24    6.21
   1   0  14  122.62    5.74
   1   0  14  112.51    4.74
   1   0  14  117.30    5.53
   1   0  14  119.28    6.02
   1   0  14  135.33    6.58
   1   0  14  121.84    5.62
   1   0  14  113.75    5.10
   1   0  14  122.60    6.07
   1   0  14  113.38    5.78
   1   0  15    4.52    1.34
   1   0  15    6.59    1.79
   1   0  15    3.95    1.11
   1   0  15    5.01    1.42
   1   0  15    5.62    1.62
   1   0  15    4.29    1.18
   1   0  15    4.67    1.57
   1   0  15    5.19    1.61
   1   0  15    4.86    1.66
   1   0  15    5.76    1.57
   1   0  15    6.31    1.62
   1   0  15    5.39    1.39
   1   0  15    5.55    1.50
   1   0  15    4.67    1.47
   1   0  15    4.87    1.49
   1   0  16   12.89    1.91
   1   0  16   13.13    2.04
   1   0  16   13.94    1.81
   1   0  16   12.28    2.15
   1   0  16   14.15    2.26
   1   0  16   14.04    2.51
   1   0  16   12.92    2.40
   1   0  16   15.55    2.45
   1   0  16   15.32    2.32
   1   0  16   15.18    2.51
   1   0  16   16.77    2.82
   1   0  16   14.58    2.28
   1   0  16   14.26    2.06
   1   0  16   14.57    2.50
   1   0  16   15.84    2.58
   1   0  17  117.18    5.54
   1   0  17  114.71    6.34
   1   0  17  122.79    6.91
   1   0  17  116.21    6.14
   1   0  17  122.80    7.01
   1   0  17  122.81    6.91
   1   0  17  133.23    7.72
   1   0  17  112.46    6.28
   1   0  17  110.81    5.46
   1   0  17  115.88    6.90
   1   0  17  112.46    5.85
   1   0  17  119.98    6.41
   1   0  17  117.93    6.77
   1   0  17  124.77    6.77
   1   0  17  103.25    4.95
   1   0  18   38.10    3.98
   1   0  18   31.68    3.04
   1   0  18   32.09    3.30
   1   0  18   39.47    4.38
   1   0  18   35.70    3.69
   1   0  18   34.23    3.88
   1   0  18   33.22    3.58
   1   0  18   35.99    3.93
   1   0  18   39.64    4.54
   1   0  18   37.22    4.21
   1   0  18   37.55    3.66
   1   0  18   35.43    3.27
   1   0  18   39.45    4.11
   1   0  18   35.78    4.13
   1   0  18   29.60    2.70
   1   0  19   16.59    2.81
   1   0  19   16.22    2.91
   1   0  19   16.43    3.11
   1   0  19   15.34    2.94
   1   0  19   19.32    2.95
   1   0  19   14.82    2.60
   1   0  19   17.05    2.57
   1   0  19   13.62    2.09
   1   0  19   14.27    2.88
   1   0  19   17.76    2.72
   1   0  19   13.33    1.72
   1   0  19   13.77    2.33
   1   0  19   20.21    2.56
   1   0  19   15.65    3.03
   1   0  20   34.62    3.68
   1   0  20   34.95    4.17
   1   0  20   32.28    3.65
   1   0  20   42.18    4.28
   1   0  20   31.14    3.34
   1   0  20   26.63    2.79
   1   0  20   35.48    4.34
   1   0  20   39.31    4.34
   1   0  20   37.05    4.23
   1   0  20   34.41    3.27
   1   0  20   33.83    3.89
   1   0  20   33.67    3.47
   1   0  20   36.32    4.22
   1   0  21    0.07    1.09
   1   0  21    0.07    1.03
   1   0  21    0.50    1.13
   1   0  21   -0.11    1.34
   1   0  21    0.53    0.87
   1   0  21   -0.45    1.60
   1   0  21    0.92    1.05
   1   0  21   -1.53    2.16
   1   0  21   -0.30    1.35
   1   0  21   -2.01    1.65
   1   0  21    0.89    1.32
   1   0  21    0.44    1.32
   1   0  22   11.17    2.04
   1   0  22    3.20    2.06
   1   0  22   10.60    2.00
   1   0  22    9.86    1.96
   1   0  22    9.97    2.22
   1   0  22   11.84    2.39
   1   0  22    9.36    1.71
   1   0  22   10.91    2.33
   1   0  22    8.56    2.01
   1   0  22    3.67    3.01
   1   0  22   10.37    2.30
   1   0  22    9.82    1.43
   1   0  23    0.71    1.23
   1   0  23   -0.90    1.90
   1   0  23    1.87    1.33
   1   0  23    0.49    1.00
   1   0  23    0.38    0.83
   1   0  23    0.36    0.89
   1   0  23    1.58    1.30
   1   0  23    1.11    0.73
   1   0  24   90.46    4.18
   1   0  24   92.72    4.54
   1   0  24   94.84    5.46
   1   0  24   81.58    4.62
   1   0  24   98.86    5.41
   1   0  24  100.53    5.44
   1   0  24  100.91    5.43
   1   0  25    8.73    1.53
   1   0  25    8.56    1.57
   1   0  26   13.02    1.56
   1   0  26   11.01    1.38
  -1  -1  26    1.40    0.58
  -1  -1  26    2.17    0.68
  -1  -1  26    2.70    0.77
  -1  -1  25    3.03    1.00
  -1  -1  25    1.93    0.89
  -1  -1  25    2.36    0.93
  -1  -1  25    2.32    0.76
  -1  -1  25    1.81    0.74
  -1  -1  24   98.59    5.15
  -1  -1  24  103.29    5.36
  -1  -1  24  102.10    4.72
  -1  -1  24   93.60    4.74
  -1  -1  24   98.02    4.92
  -1  -1  24   86.31    4.30
  -1  -1  23    8.62    1.96
  -1  -1  23    7.21    1.64
  -1  -1  23    5.90    1.49
  -1  -1  23    7.90    1.76
  -1  -1  23    7.62    1.67
  -1  -1  23    7.85    1.65
  -1  -1  22    1.24    1.31
  -1  -1  22    0.97    1.33
  -1  -1  22    0.61    1.01
  -1  -1  22    1.36    1.25
  -1  -1  22   -3.73    2.32
  -1  -1  22    0.00    1.07
  -1  -1  22    0.69    1.16
  -1  -1  22    1.54    1.58
  -1  -1  21   24.47    3.56
  -1  -1  21   26.29    3.46
  -1  -1  21   27.16    3.44
  -1  -1  21   22.69    3.03
  -1  -1  21   27.00    3.32
  -1  -1  21   23.91    3.16
  -1  -1  21   27.28    3.36
  -1  -1  21   23.60    3.32
  -1  -1  21   23.87    3.13
  -1  -1  21   10.57    3.04
  -1  -1  20   27.48    2.85
  -1  -1  20   40.18    4.28
  -1  -1  20   35.47    3.94
  -1  -1  20   36.21    3.84
  -1  -1  20   30.10    2.63
  -1  -1  20   37.16    3.98
  -1  -1  20   34.27    3.83
  -1  -1  20   41.85    4.47
  -1  -1  20   37.42    3.89
  -1  -1  20   36.77    3.87
  -1  -1  20   43.86    4.34
  -1  -1  19   83.94    7.63
  -1  -1  19   79.26    5.65
  -1  -1  19   80.35    6.02
  -1  -1  19   67.69    4.78
  -1  -1  19   77.37    5.65
  -1  -1  19   72.00    5.33
  -1  -1  19   81.07    5.71
  -1  -1  19   72.83    5.77
  -1  -1  19   73.92    5.46
  -1  -1  19   76.45    5.84
  -1  -1  19   71.94    5.34
  -1  -1  19   62.33    3.91
  -1  -1  18  108.78    6.82
  -1  -1  18  109.12    6.63
  -1  -1  18  110.22    8.24
  -1  -1  18  114.17    7.20
  -1  -1  18  117.50    7.08
  -1  -1  18  111.99    6.71
  -1  -1  18  100.61    6.15
  -1  -1  18  112.82    6.71
  -1  -1  18   97.64    5.01
  -1  -1  18  109.54    6.51
  -1  -1  18  109.44    6.56
  -1  -1  18  110.13    6.51
  -1  -1  18  113.86    6.17
  -1  -1  18  115.65    6.89
  -1  -1  17  312.53    7.61
  -1  -1  17  356.81   11.49
  -1  -1  17  373.27   11.62
  -1  -1  17  367.21   11.63
  -1  -1  17  359.22   11.25
  -1  -1  17  359.49   12.19
  -1  -1  17  370.99   11.42
  -1  -1  17  316.91    8.87
  -1  -1  17  373.69   11.67
  -1  -1  17  376.43   12.50
  -1  -1  17  383.30   10.77
  -1  -1  17  369.60   12.14
  -1  -1  17  377.66   11.63
  -1  -1  17  377.45   12.14
  -1  -1  17  360.11   10.19
  -1  -1  16   14.01    2.27
  -1  -1  16   14.83    2.37
  -1  -1  16   10.25    1.65
  -1  -1  16   14.61    2.27
  -1  -1  16   13.31    2.40
  -1  -1  16   11.48    1.91
  -1  -1  16   14.86    2.34
  -1  -1  16   13.62    2.46
  -1  -1  16   14.09    2.35
  -1  -1  16   12.13    2.15
  -1  -1  16    7.03    3.38
  -1  -1  16   15.07    2.41
  -1  -1  16   13.46    1.86
  -1  -1  16   14.52    2.38
  -1  -1  16   14.44    1.75
  -1  -1  15   32.27    3.06
  -1  -1  15   33.55    3.35
  -1  -1  15   33.95    3.16
  -1  -1  15   27.59    2.38
  -1  -1  15   27.53    2.61
  -1  -1  15   31.82    3.43
  -1  -1  15   28.27    2.60
  -1  -1  15   35.36    3.49
  -1  -1  15   32.28    3.32
  -1  -1  15   24.74    2.90
  -1  -1  15   29.69    3.16
  -1  -1  15   31.86    3.43
  -1  -1  15   32.79    3.42
  -1  -1  15   29.92    3.18
  -1  -1  15   30.26    3.42
  -1  -1  15   28.87    2.95
  -1  -1  14   41.72    3.39
  -1  -1  14   46.08    3.73
  -1  -1  14   46.61    3.32
  -1  -1  14   44.38    3.49
  -1  -1  14   44.27    3.79
  -1  -1  14   48.14    3.78
  -1  -1  14   40.92    2.84
  -1  -1  14   46.32    3.75
  -1  -1  14   46.20    3.36
  -1  -1  14   42.15    3.60
  -1  -1  14   45.46    3.53
  -1  -1  14   42.40    3.55
  -1  -1  14   40.04    2.66
  -1  -1  14   46.02    3.55
  -1  -1  14   46.83    3.39
  -1  -1  14   39.15    2.84
  -1  -1  13   26.79    2.58
  -1  -1  13   24.81    2.03
  -1  -1  13   22.84    2.68
  -1  -1  13   28.33    2.78
  -1  -1  13   27.37    2.79
  -1  -1  13   27.26    2.67
  -1  -1  13   29.58    2.77
  -1  -1  13   27.16    2.79
  -1  -1  13   24.48    2.05
  -1  -1  13   28.04    2.66
  -1  -1  13   28.05    2.61
  -1  -1  13   26.85    2.64
  -1  -1  13   24.77    2.60
  -1  -1  13   24.32    2.35
  -1  -1  13   25.26    2.53
  -1  -1  13   25.66    2.18
   1   1 -12    3.30    1.55
  -1  -1  12    3.69    1.08
  -1  -1  12    4.22    1.24
  -1  -1  12    4.22    1.27
  -1  -1  12    4.07    1.22
  -1  -1  12    4.67    1.34
  -1  -1  12    3.53    1.14
  -1  -1  12    4.48    1.29
  -1  -1  12    3.30    1.10
  -1  -1  12    3.72    1.04
  -1  -1  12    4.41    1.17
  -1  -1  12    3.57    1.07
  -1  -1  12    4.25    1.37
   1   1 -12    3.39    1.94
   1   1 -11  118.14    7.05
   1   1 -11  104.38    9.15
  -1  -1  11  102.76    8.32
   1   1 -10   23.15    3.40
   1   1 -10   18.96    4.34
  -1  -1  10   19.81    3.91
  -1  -1  10   19.26    3.11
   1   1 -10   23.13    3.21
  -1  -1  10   19.75    2.26
  -1  -1   9  673.43   16.01
  -1  -1   9  710.30   12.79
   1   1  -9  689.92   21.27
  -1  -1   9  743.64   11.36
   1   1  -9  724.49   15.95
   1   1  -9  733.82   16.11
  -1  -1   9  697.22   20.25
  -1  -1   8  501.63   13.79
  -1  -1   8  518.73   16.59
  -1  -1   8  544.36   11.47
   1   1  -8  535.65   13.86
  -1  -1   8  502.38    8.88
   1   1  -8  532.54   12.94
  -1  -1   8  516.71    7.67
   1   1  -8  544.04   18.13
  -1  -1   7 1397.77   18.65
   1   1  -7 1352.25   14.56
   1   1  -7 1421.48   19.17
  -1  -1   7 1388.32   14.66
  -1  -1   7 1342.45   24.65
  -1  -1   7 1327.04   22.14
   1   1  -7 1392.28   21.90
  -1  -1   7 1294.54   12.82
   1   1  -7 1446.44   27.29
   1   1  -6    4.21    1.68
   1   1  -6    8.27    2.37
  -1  -1   6    8.72    2.20
   1   1  -6    7.03    1.37
   1   1  -6    6.05    1.29
  -1  -1   6    7.11    1.59
   1   1  -6    6.71    1.69
  -1  -1   6    9.13    1.50
  -1  -1   6    6.49    1.45
  -1  -1   6    9.33    2.23
   1   1  -5 1029.59   12.30
   1   1  -5 1051.20   20.01
  -1  -1   5 1065.16   18.90
   1   1  -5  990.28   18.00
  -1  -1   5  919.72   14.22
  -1  -1   5 1017.70   15.94
   1   1  -5  884.24   15.81
   1   1  -5  955.85   14.11
  -1  -1   5  996.23   14.09
  -1  -1   5  987.67   18.40
  -1  -1   4    6.87    1.76
  -1  -1   4    6.30    1.99
  -1  -1   4    5.87    1.57
  -1  -1   4    6.49    1.04
   1   1  -4    4.76    1.49
   1   1  -4    6.36    1.81
  -1  -1   4    7.16    1.63
   1   1  -4    6.23    1.50
   1   1  -4    6.28    1.81
  -1  -1   3  280.44    4.90
  -1  -1   3  292.97    9.50
   1   1  -3  271.18    8.69
   1   1  -3  271.68    7.94
   1   1  -3  287.81    9.34
  -1  -1   3  309.08    8.82
   1   1  -3  294.78    9.28
  -1  -1   3  276.24    8.28
  -1  -1   3  289.59    8.42
  -1  -1   2  180.31    6.51
   1   1  -2  167.62    6.92
  -1  -1   2  172.54    6.45
  -1  -1   2  188.35    3.89
   1   1  -2  166.17    6.58
   1   1  -2  174.43    6.78
   1   1  -2  166.53    6.33
   1   1  -2  168.87    6.12
  -1  -1   2  171.57    6.61
   1   1  -1  306.48    8.62
  -1  -1   1  315.92    9.06
   1   1  -1  307.88    8.01
  -1  -1   1  315.42    8.25
  -1  -1   1  340.04    8.79
   1   1  -1  318.35    8.93
   1   1   0  129.79    5.55
  -1  -1   0  118.65    4.98
   1   1   0  124.61    5.48
  -1  -1   0  121.97    5.25
  -1  -1  -1   75.56    4.06
  -1  -1  -1   73.01    3.88
  -1  -1  -1   76.59    4.13
   1   1   1   74.42    4.02
   1   1   1   79.65    4.06
   1   1   1   80.13    4.47
  -1  -1  -2  452.47   10.00
   1   1   2  442.99    9.27
   1   1   2  427.59   10.13
  -1  -1  -2  425.96    8.65
  -1  -1  -2  422.95   10.19
   1   1   2  423.84    8.64
  -1  -1  -2  440.48    9.48
   1   1   2  435.08    9.81
  -1  -1  -3  382.00    8.46
   1   1   3  385.68    9.49
   1   1   3  395.26    9.58
  -1  -1  -3  399.19    9.69
   1   1   3  385.67    8.34
  -1  -1  -3  371.29    7.32
   1   1   3  372.81    7.34
  -1  -1  -3  410.97   10.03
   1   1   4  144.74    6.24
  -1  -1  -4  129.61    3.87
  -1  -1  -4  139.18    6.32
   1   1   4  121.39    5.52
  -1  -1  -4  119.98    4.71
   1   1   4  109.89    3.62
  -1  -1  -4  129.01    5.69
  -1  -1  -5  130.82    5.28
  -1  -1  -5  144.57    5.78
   1   1   5  147.82    6.43
  -1  -1  -5  125.68    4.36
   1   1   5  132.97    5.44
  -1  -1  -5  149.65    6.81
  -1  -1  -6   79.47    3.96
  -1  -1  -6   83.29    4.33
  -1  -1  -6   74.54    3.02
   1   1   6   76.79    4.03
   1   1   6   85.79    5.11
  -1  -1  -6   90.79    5.58
  -1  -1  -6   92.38    7.01
   1   1   7  487.46    9.21
  -1  -1  -7  509.34   13.46
  -1  -1  -7  515.42   16.98
  -1  -1  -7  472.10    8.87
  -1  -1  -8 1482.21   13.58
  -1  -1  -8 1505.24   23.56
  -1  -1  -8 1506.06   30.32
  -1  -1  -8 1559.36   30.31
  -1  -1  -9   20.93    4.28
  -1  -1  -9   15.48    3.44
  -1  -1  -9   16.50    2.56
  -1  -1 -10   96.89    8.42
  -1  -1 -10   95.06    6.11
  -1  -1 -10  100.93    8.47
  -1  -1 -11  130.16    9.95
  -1  -1 -11  125.91    7.11
  -1  -1 -11  136.00   10.21
   1   1  12   17.84    2.05
   1   1  12   15.21    1.91
   1   1  12   16.41    2.13
  -1  -1 -12   14.40    3.56
   1   1  12   18.29    2.14
   1   1  12   15.73    2.02
   1   1  12   15.06    2.02
   1   1  12   13.66    1.73
   1   1  12   17.46    2.09
  -1  -1 -12   15.93    3.70
   1   1  12   18.11    2.05
  -1  -1 -12   13.74    2.27
   1   1  12   16.78    2.16
   1   1  13   43.13    3.13
   1   1  13   47.52    3.78
   1   1  13   45.99    3.09
   1   1  13   45.33    3.42
   1   1  13   47.35    3.50
   1   1  13   50.29    3.68
   1   1  13   45.92    2.90
   1   1  13   46.87    3.73
   1   1  13   44.77    3.34
   1   1  13   47.42    3.27
   1   1  13   45.48    3.07
   1   1  13   45.91    3.35
   1   1  13   44.53    3.52
   1   1  14   23.22    1.90
   1   1  14   29.22    2.99
   1   1  14   23.18    2.36
   1   1  14   24.99    2.69
   1   1  14   23.72    2.55
   1   1  14   23.95    2.49
   1   1  14   24.31    2.69
   1   1  14   27.16    2.78
   1   1  14   24.37    2.27
   1   1  14   27.02    2.57
   1   1  14   29.08    3.17
   1   1  14   25.42    2.71
   1   1  14   25.31    2.56
   1   1  14   25.06    2.79
   1   1  14   23.10    1.99
   1   1  14   24.35    1.92
   1   1  15  288.33    8.84
   1   1  15  329.19   10.21
   1   1  15  294.85    8.85
   1   1  15  293.88    9.62
   1   1  15  312.74    8.71
   1   1  15  291.26    8.52
   1   1  15  266.71    6.68
   1   1  15  310.10    9.81
   1   1  15  318.42    9.68
   1   1  15  307.81    9.65
   1   1  15  326.79    9.24
   1   1  15  271.53    6.48
   1   1  15  315.28   10.10
   1   1  15  265.30    7.09
   1   1  15  298.18    9.71
   1   1  16   40.65    3.99
   1   1  16   39.43    3.59
   1   1  16   41.30    3.48
   1   1  16   37.91    3.43
   1   1  16   42.75    3.98
   1   1  16   41.08    3.90
   1   1  16   42.25    3.32
   1   1  16   37.48    3.91
   1   1  16   39.62    3.77
   1   1  16   37.59    3.27
   1   1  16   36.28    2.86
   1   1  16   47.13    4.03
   1   1  16   41.09    3.97
   1   1  17  234.77    9.53
   1   1  17  234.61    9.54
   1   1  17  236.72    8.64
   1   1  17  200.45    6.84
   1   1  17  239.76    9.48
   1   1  17  219.65    8.38
   1   1  17  229.51    9.12
   1   1  17  218.07    7.76
   1   1  17  222.21    8.42
   1   1  17  215.68    7.76
   1   1  17  224.12    9.23
   1   1  17  243.31    9.18
   1   1  17  228.58    9.34
   1   1  18  288.33   10.35
   1   1  18  240.04    7.65
   1   1  18  264.28    9.48
   1   1  18  275.09   10.46
   1   1  18  282.07   10.62
   1   1  18  250.86    8.50
   1   1  18  275.68    9.54
   1   1  18  281.57   10.75
   1   1  18  258.63    9.62
   1   1  18  286.28   10.69
   1   1  18  279.75   10.68
   1   1  18  248.82    8.57
   1   1  18  284.80   10.46
   1   1  19  327.63    8.91
   1   1  19  364.05   10.32
   1   1  19  407.79   13.00
   1   1  19  402.77   13.07
   1   1  19  347.29   10.09
   1   1  19  422.05   13.27
   1   1  19  427.83   12.98
   1   1  19  388.02   12.41
   1   1  19  406.20   13.07
   1   1  19  382.03   12.81
   1   1  19  396.83   11.58
   1   1  19  376.69   11.49
   1   1  19  373.49   11.69
   1   1  20   32.70    2.75
   1   1  20   37.47    3.32
   1   1  20   33.89    3.18
   1   1  20   35.02    3.67
   1   1  20   40.26    4.30
   1   1  20   37.00    3.68
   1   1  20   38.02    4.13
   1   1  20   40.21    4.43
   1   1  20   38.72    3.81
   1   1  20   37.92    4.17
   1   1  20   40.22    3.80
   1   1  20   38.11    4.14
   1   1  20   39.50    4.24
   1   1  21   -0.29    3.56
   1   1  21    6.39    1.40
   1   1  21    9.62    2.29
   1   1  21    6.63    1.69
   1   1  21   10.00    2.55
   1   1  21    9.42    2.21
   1   1  21    9.51    2.01
   1   1  21    8.17    1.76
   1   1  21    8.27    1.80
   1   1  21    9.07    2.26
   1   1  21    7.10    1.62
   1   1  21   11.25    2.38
   1   1  22  136.07    7.34
   1   1  22  129.73    6.50
   1   1  22  123.77    6.23
   1   1  22  111.16    4.72
   1   1  22  124.11    7.05
   1   1  22  124.28    6.36
   1   1  22  114.96    5.16
   1   1  22  138.11    7.09
   1   1  22  125.68    6.54
   1   1  22  119.63    5.90
   1   1  22  125.29    5.98
   1   1  22  136.59    7.34
   1   1  23    0.59    5.56
   1   1  23   -3.17    2.96
   1   1  23    1.75    1.06
   1   1  23    1.97    1.43
   1   1  23  -17.56    5.07
   1   1  23    1.08    1.23
   1   1  23    3.63    1.60
   1   1  23  -12.46    4.91
   1   1  23    2.07    1.33
   1   1  23    1.63    1.09
   1   1  24    2.41    1.24
   1   1  24    9.27    4.90
   1   1  24    1.60    0.88
   1   1  24    1.55    1.18
   1   1  24   19.60    4.65
   1   1  24   29.04    6.93
   1   1  24   39.96    7.19
   1   1  24    1.07    0.80
   1   1  24    0.41    0.89
   1   1  24    1.40    1.10
   1   1  25    4.19    1.06
   1   1  25    5.52    1.36
   1   1  25    6.23    1.19
   1   1  25    3.62    1.20
   1   1  25    5.57    1.34
   1   1  26   19.53    2.14
   1   1  26   25.14    2.12
   1   1  26   26.46    2.12
  -1  -2  25    5.96    0.97
  -1  -2  25    5.01    0.92
  -1  -2  25    5.63    1.08
  -1  -2  25    5.18    1.01
  -1  -2  24   12.55    1.71
  -1  -2  24   14.01    1.83
  -1  -2  24   14.03    2.01
  -1  -2  24   13.79    1.85
  -1  -2  24   13.29    1.70
  -1  -2  23  107.70    5.21
  -1  -2  23  106.35    5.26
  -1  -2  23  116.78    6.02
  -1  -2  23   95.80    4.76
  -1  -2  23  117.95    5.69
   1   2 -23   98.43    4.09
  -1  -2  23  112.98    5.73
  -1  -2  22   10.41    2.20
  -1  -2  22    8.46    2.14
  -1  -2  22   11.25    2.16
  -1  -2  22    8.90    1.96
  -1  -2  22    9.18    2.14
  -1  -2  22   12.42    2.39
  -1  -2  22    5.35    1.54
  -1  -2  21   82.52    4.46
  -1  -2  21  103.04    6.31
  -1  -2  21   94.76    5.67
  -1  -2  21  102.32    6.66
  -1  -2  21  101.87    6.48
  -1  -2  21  101.63    5.79
  -1  -2  21  106.57    7.98
  -1  -2  21  101.85    6.16
  -1  -2  21   87.03    5.76
  -1  -2  21   80.81    4.18
  -1  -2  20   35.08    3.01
  -1  -2  20   38.03    3.30
  -1  -2  20   40.12    4.21
  -1  -2  20   41.83    4.04
  -1  -2  20   41.84    4.02
  -1  -2  20   29.44    3.27
  -1  -2  20   44.00    4.46
  -1  -2  20   42.01    4.52
  -1  -2  20   49.41    4.60
  -1  -2  20   44.29    4.53
  -1  -2  19   40.32    5.81
  -1  -2  19   31.90    3.91
  -1  -2  19   26.85    3.59
  -1  -2  19   23.08    2.78
  -1  -2  19   25.82    2.89
  -1  -2  19   28.68    3.44
  -1  -2  19   30.40    3.99
  -1  -2  19   27.53    3.43
  -1  -2  19   30.00    3.63
  -1  -2  19   28.32    3.67
  -1  -2  19   20.07    2.79
  -1  -2  19   28.66    3.78
  -1  -2  18  214.55    7.90
  -1  -2  18  225.80    9.97
  -1  -2  18  239.64    9.96
  -1  -2  18  216.34    9.09
  -1  -2  18  242.88   10.54
  -1  -2  18  229.61    8.68
  -1  -2  18  211.77    8.16
  -1  -2  18  222.59    9.53
  -1  -2  18  236.15    9.76
  -1  -2  18  236.65   10.26
  -1  -2  18  223.29    9.84
  -1  -2  18  194.39    6.73
  -1  -2  18  223.18    9.02
  -1  -2  18  250.07   12.10
  -1  -2  17   21.49    2.65
  -1  -2  17   21.49    2.42
  -1  -2  17   22.11    2.83
  -1  -2  17   24.87    3.56
  -1  -2  17   24.58    3.08
  -1  -2  17   27.74    3.50
  -1  -2  17   25.77    3.45
  -1  -2  17   26.01    3.64
  -1  -2  17   23.23    2.31
  -1  -2  17   25.77    3.26
  -1  -2  17   16.34    2.62
  -1  -2  17   24.59    3.28
  -1  -2  17   24.65    3.45
  -1  -2  17   27.70    3.52
  -1  -2  16    6.63    2.11
  -1  -2  16    4.96    1.82
  -1  -2  16    6.96    1.95
  -1  -2  16    4.43    1.36
  -1  -2  16    5.95    1.85
  -1  -2  16    5.65    1.25
  -1  -2  16    4.76    1.77
  -1  -2  16    5.89    1.89
  -1  -2  16    5.98    1.58
  -1  -2  16    4.03    1.20
  -1  -2  16    4.55    1.58
  -1  -2  16    5.29    1.51
  -1  -2  16   -0.06    2.09
  -1  -2  16    6.38    1.84
  -1  -2  15  200.04    7.77
  -1  -2  15  202.79    7.94
  -1  -2  15  208.97    8.69
  -1  -2  15  219.69    9.15
  -1  -2  15  203.60    7.31
  -1  -2  15  221.76    8.89
  -1  -2  15  244.79   11.48
  -1  -2  15  214.39    8.50
  -1  -2  15  177.49    5.51
  -1  -2  15  201.27    7.16
  -1  -2  15  200.47    8.23
  -1  -2  15  214.53    8.85
  -1  -2  15  195.57    6.67
  -1  -2  15  192.86    7.52
   1   2 -15  189.60    6.20
  -1  -2  15  207.95    8.69
  -1  -2  15  193.30    6.89
  -1  -2  14    4.59    0.95
  -1  -2  14    4.27    1.23
  -1  -2  14    4.40    1.24
  -1  -2  14    3.60    1.29
  -1  -2  14    4.74    1.51
  -1  -2  14    4.51    1.26
  -1  -2  14    5.39    1.68
  -1  -2  14    4.72    1.45
  -1  -2  14   10.10    4.55
  -1  -2  14    4.19    1.17
  -1  -2  14    3.69    0.89
  -1  -2  14    5.63    1.61
  -1  -2  14    4.28    1.21
  -1  -2  14    5.03    1.51
  -1  -2  14    5.06    1.40
  -1  -2  14    4.15    1.46
  -1  -2  13  142.12    5.97
  -1  -2  13  142.12    5.27
  -1  -2  13  150.58    6.54
  -1  -2  13  155.20    6.79
  -1  -2  13  151.52    6.62
  -1  -2  13  144.70    6.79
  -1  -2  13  139.64    5.40
  -1  -2  13  144.70    7.34
  -1  -2  13  151.61    6.66
  -1  -2  13  152.79    6.54
  -1  -2  13  149.22    6.02
  -1  -2  13  139.93    5.63
  -1  -2  13  160.88    7.02
  -1  -2  13  150.10    6.52
  -1  -2  13  146.80    6.02
  -1  -2  13  137.29    5.31
   1   2 -12   12.58    3.38
  -1  -2  12    8.08    2.40
  -1  -2  12   14.88    2.14
  -1  -2  12   15.03    2.33
  -1  -2  12   13.75    1.99
  -1  -2  12   12.04    1.71
  -1  -2  12   14.49    2.12
  -1  -2  12   13.50    1.97
  -1  -2  12   13.47    2.10
  -1  -2  12   14.81    2.22
  -1  -2  12   13.44    1.79
  -1  -2  12   11.38    1.48
  -1  -2  12   13.29    2.06
  -1  -2  12   15.84    2.29
  -1  -2  12   11.68    1.44
  -1  -2  12   15.79    2.18
  -1  -2  11  274.13    8.04
  -1  -2  11  266.16    7.89
  -1  -2  11  299.38    7.94
  -1  -2  11  292.63    8.32
   1   2 -11  274.71   13.31
  -1  -2  11  249.19   11.85
  -1  -2  11  305.03    9.24
   1   2 -11  283.14   10.94
  -1  -2  11  289.59    8.38
  -1  -2  11  301.55    8.42
  -1  -2  11  296.46    8.52
  -1  -2  11  305.17    8.89
  -1  -2  11  271.48    6.89
  -1  -2  11  278.06    8.58
  -1  -2  10  745.86   11.26
  -1  -2  10  804.11   11.45
   1   2 -10  800.93   22.88
  -1  -2  10  746.63   20.85
   1   2 -10  737.13   10.67
  -1  -2  10  827.79   13.29
   1   2 -10  833.30   20.09
  -1  -2  10  844.62   16.00
  -1  -2   9    0.98    1.11
   1   2  -9    0.23    1.35
  -1  -2   9    1.55    1.07
   1   2  -9    3.21    1.97
  -1  -2   9   -0.44    1.40
   1   2  -9    1.02    1.34
   1   2  -9    0.93    0.94
  -1  -2   9    3.10    1.53
   1   2  -8  365.18    9.90
  -1  -2   8  438.15   12.52
  -1  -2   8  397.77   13.55
  -1  -2   8  400.30    8.04
   1   2  -8  409.18   11.07
   1   2  -8  438.32   14.82
  -1  -2   8  406.47    8.54
   1   2  -8  409.94   14.74
   1   2  -7  766.38   19.38
  -1  -2   7  687.54   16.58
   1   2  -7  713.46   18.27
  -1  -2   7  720.74   10.60
  -1  -2   7  702.43    9.99
   1   2  -7  770.81   16.12
   1   2  -7  704.93   14.11
  -1  -2   7  765.46   16.94
   1   2  -6  290.82   11.10
   1   2  -6  284.01    9.18
   1   2  -6  297.28   10.32
  -1  -2   6  286.19   10.07
  -1  -2   6  287.16   12.16
  -1  -2   6  297.56   10.77
   1   2  -6  308.93   12.43
  -1  -2   6  286.88    5.97
  -1  -2   6  277.19    6.07
  -1  -2   5  899.09   20.84
  -1  -2   5  894.94    9.73
   1   2  -5  927.26   20.76
   1   2  -5  893.12   16.30
  -1  -2   5  927.00   17.33
   1   2  -5  896.58   18.57
  -1  -2   5  876.85   10.02
   1   2  -5  921.36   18.63
  -1  -2   5  920.13   18.79
   1   2  -4  749.46   18.44
  -1  -2   4  702.04   18.35
  -1  -2   4  753.15   14.94
   1   2  -4  720.44   16.85
   1   2  -4  727.01   14.65
  -1  -2   4  740.67   16.93
   1   2  -3  621.37   13.79
   1   2  -3  614.84   16.07
   1   2  -3  630.68   17.05
  -1  -2   3  636.28   17.37
  -1  -2   3  604.03   15.41
  -1  -2   3  672.13   13.90
   1   2  -2    8.67    2.88
  -1  -2   2   10.20    2.65
   1   2  -2    9.69    2.38
  -1  -2   2   10.73    1.11
   1   2  -2    7.71    2.67
  -1  -2   2   10.35    2.19
  -1  -2   2    8.95    2.09
   1   2  -1   76.49    5.42
  -1  -2   1   81.46    6.30
   1   2  -1   80.25    6.63
  -1  -2   1   82.72    4.04
  -1  -2   1   72.03    5.33
   1   2  -1   76.37    6.35
  -1  -2   1   69.78    5.12
   1   2   0 1680.81   23.56
   1   2   0 1626.69   25.81
   1   2   0 1793.34   28.88
  -1  -2   0 1735.19   19.78
  -1  -2   0 1699.94   26.23
  -1  -2   0 1697.17   23.89
  -1  -2  -1  214.38   10.11
   1   2   1  229.27   10.87
   1   2   1  239.14   10.44
  -1  -2  -1  242.90    8.62
  -1  -2  -1  228.55    9.39
  -1  -2  -2  270.19    9.94
   1   2   2  273.14   10.42
   1   2   2  273.58   11.28
  -1  -2  -2  263.51   10.44
  -1  -2  -2  268.20   10.77
  -1  -2  -2  242.53   10.66
   1   2   3   66.52    5.28
  -1  -2  -3   71.82    5.77
  -1  -2  -3   69.64    5.94
   1   2   3   68.05    5.89
  -1  -2  -3   74.24    5.97
  -1  -2  -4    3.62    2.32
  -1  -2  -4    4.52    2.26
   1   2   4    4.42    1.79
   1   2   4    3.43    1.85
  -1  -2  -4    2.24    1.58
   1   2   4    3.26    1.97
  -1  -2  -5  365.58   13.42
  -1  -2  -5  320.61   10.77
   1   2   5  336.52    9.81
  -1  -2  -5  343.88   13.88
   1   2   5  315.89   12.19
   1   2   5  339.75   11.79
   1   2   5  319.94    6.16
   1   2   6   16.11    1.53
   1   2   6   15.56    2.03
   1   2   6   19.72    2.84
  -1  -2  -6   16.68    3.31
  -1  -2  -6   16.47    2.44
  -1  -2  -6   19.09    3.56
   1   2   7  133.64    5.26
  -1  -2  -7  172.73   10.85
   1   2   7  143.56    4.88
  -1  -2  -7  155.25    6.81
   1   2   7  161.98    7.67
  -1  -2  -7  143.28    6.93
   1   2   7  140.20    3.89
   1   2   8   47.98    4.07
  -1  -2  -8   52.74    6.54
  -1  -2  -8   50.19    3.68
  -1  -2  -8   60.03    6.58
   1   2   8   51.29    2.50
   1   2   8   51.82    3.04
  -1  -2  -8   44.66    3.65
  -1  -2  -8   60.58    6.15
  -1  -2  -9   96.73    8.94
  -1  -2  -9   78.50    4.23
  -1  -2  -9   83.82    4.98
  -1  -2  -9   96.94    7.67
  -1  -2  -9  101.27    8.96
   1   2   9   91.54    5.24
   1   2   9   97.03    4.22
  -1  -2  -9   79.54    4.23
  -1  -2 -10   24.07    1.90
   1   2  10   26.20    2.60
  -1  -2 -10   34.60    5.83
  -1  -2 -10   22.43    1.99
  -1  -2 -10   27.36    2.65
  -1  -2 -10   30.55    4.48
  -1  -2 -10   28.96    5.27
  -1  -2 -10   25.91    2.56
  -1  -2 -11  105.08    3.52
  -1  -2 -11  138.26   11.11
   1   2  11  140.99    5.45
  -1  -2 -11  139.79   11.02
   1   2  11  139.51    5.46
   1   2  11  140.06    5.43
   1   2  11  106.35    3.83
  -1  -2 -11  136.54    9.02
   1   2  11  137.00    5.12
   1   2  12  115.29    4.90
  -1  -2 -12   99.49    7.46
   1   2  12  115.50    5.31
   1   2  12  121.78    5.68
   1   2  12  117.13    5.14
   1   2  12  106.70    4.40
   1   2  12  113.92    4.94
   1   2  12  121.82    5.11
   1   2  12  117.03    5.34
   1   2  12  116.30    5.37
   1   2  12  125.61    5.33
   1   2  12  106.00    5.21
   1   2  13   22.87    2.50
   1   2  13   20.53    2.38
   1   2  13   19.40    2.36
   1   2  13   18.07    2.04
   1   2  13   22.22    2.48
   1   2  13   20.27    1.91
   1   2  13   18.92    2.10
   1   2  13   19.47    2.30
   1   2  13   18.82    2.26
   1   2  13   19.56    2.28
   1   2  13   19.65    2.33
   1   2  13   20.36    2.25
   1   2  14  167.04    6.56
   1   2  14  162.30    6.21
   1   2  14  179.57    7.14
   1   2  14  169.90    7.13
   1   2  14  165.03    5.66
   1   2  14  163.63    6.34
   1   2  14  159.99    6.64
   1   2  14  164.42    6.79
   1   2  14  174.98    7.07
   1   2  14  165.73    6.93
   1   2  14  167.48    7.22
   1   2  14  166.06    6.68
   1   2  15    8.37    1.72
   1   2  15    9.14    1.79
   1   2  15    8.74    1.83
   1   2  15   11.10    2.12
   1   2  15    9.34    1.79
   1   2  15   10.27    1.93
   1   2  15    9.35    1.63
   1   2  15   10.34    2.04
   1   2  15    8.29    1.86
   1   2  15    8.82    1.82
   1   2  15   12.29    2.01
   1   2  15    9.56    1.60
   1   2  16   59.52    4.71
   1   2  16   55.12    3.65
   1   2  16   64.65    4.66
   1   2  16   60.46    4.58
   1   2  16   63.72    5.00
   1   2  16   61.05    4.66
   1   2  16   64.78    4.74
   1   2  16   57.62    3.96
   1   2  16   61.06    4.55
   1   2  16   55.28    4.04
   1   2  16   64.54    4.65
   1   2  16   62.45    4.70
   1   2  17   91.06    5.96
   1   2  17   93.18    5.98
   1   2  17   85.90    5.58
   1   2  17   82.52    4.53
   1   2  17   84.63    4.86
   1   2  17   93.94    5.88
   1   2  17   91.68    5.66
   1   2  17   82.92    5.56
   1   2  17   92.77    5.72
   1   2  17   82.09    5.19
   1   2  17   92.19    6.02
   1   2  17   84.99    5.66
   1   2  18   55.76    5.09
   1   2  18   59.58    5.06
   1   2  18   60.07    4.49
   1   2  18   62.25    5.08
   1   2  18   61.77    4.96
   1   2  18   61.87    5.33
   1   2  18   50.20    3.85
   1   2  18   65.54    5.29
   1   2  18   50.71    3.56
   1   2  18   63.16    5.03
   1   2  18   70.53    5.27
   1   2  18   57.06    4.79
   1   2  19   53.35    4.72
   1   2  19   49.20    4.54
   1   2  19   50.28    4.62
   1   2  19   45.36    4.46
   1   2  19   46.57    4.61
   1   2  19   49.52    4.63
   1   2  19   40.19    3.81
   1   2  19   42.32    3.94
   1   2  19   46.23    4.60
   1   2  19   46.05    4.35
   1   2  19   36.40    3.21
   1   2  20    0.70    1.10
   1   2  20    0.04    0.97
   1   2  20    1.32    1.50
   1   2  20    0.40    1.30
   1   2  20    1.28    1.39
   1   2  20    2.20    1.66
   1   2  20    1.32    1.41
   1   2  20    0.97    1.08
   1   2  20    2.28    1.70
   1   2  21    4.51    1.46
   1   2  21    4.80    1.92
   1   2  21    5.22    1.66
   1   2  21    5.89    1.78
   1   2  21    5.28    1.67
   1   2  21    5.95    1.80
   1   2  21    5.14    2.07
   1   2  21    6.00    2.02
   1   2  22  272.09    9.66
   1   2  22  271.50    9.31
   1   2  22  289.61    9.89
   1   2  22  282.97   12.80
   1   2  22  255.74    8.41
   1   2  22  283.50   11.13
   1   2  22  285.58   10.18
   1   2  22  295.14   10.49
   1   2  22  275.38    9.49
   1   2  22  278.04    9.74
   1   2  23   32.15    3.40
   1   2  23   25.50    2.54
   1   2  23   30.44    3.26
   1   2  23   29.51    3.03
   1   2  23   19.08    2.01
   1   2  23   25.59    2.84
   1   2  23   26.43    2.96
   1   2  23   26.07    2.73
   1   2  24   37.80    3.33
   1   2  24   30.30    2.32
   1   2  24   31.13    2.82
   1   2  24   33.64    2.92
   1   2  24   26.14    3.47
   1   2  24   35.03    3.11
   1   2  24   36.86    3.17
   1   2  24   31.43    3.85
   1   2  25   12.51    1.85
   1   2  25   11.84    1.67
   1   2  25   10.18    1.45
   1   2  25    9.65    1.40
   1   2  26   12.22    1.25
   1   2  26    9.36    1.11
   1   2  26   11.67    1.38
   1   2  26    9.15    1.21
  -1  -3  25    9.95    1.15
  -1  -3  25   10.50    1.12
  -1  -3  24   21.15    2.05
  -1  -3  24   18.01    1.67
  -1  -3  24   19.78    1.95
  -1  -3  23    1.22    0.57
  -1  -3  23    3.54    1.18
  -1  -3  23    2.82    1.05
  -1  -3  23    3.00    1.05
  -1  -3  22   55.55    4.52
  -1  -3  22   48.67    3.09
  -1  -3  22   52.61    4.13
  -1  -3  22   58.56    4.17
  -1  -3  22   45.89    3.17
  -1  -3  22   54.76    3.98
  -1  -3  22   59.11    4.46
  -1  -3  21    1.59    1.35
  -1  -3  21    2.40    1.27
  -1  -3  21    1.38    0.91
  -1  -3  21    2.35    1.41
  -1  -3  21    3.08    1.44
  -1  -3  21    1.74    1.00
  -1  -3  21    2.76    1.39
  -1  -3  20   19.02    3.00
  -1  -3  20   26.70    3.90
  -1  -3  20   19.53    3.14
  -1  -3  20   19.93    3.13
  -1  -3  20   17.94    2.34
  -1  -3  20   20.47    2.60
  -1  -3  20   20.00    3.11
  -1  -3  20   20.67    3.15
  -1  -3  19   75.44    4.09
  -1  -3  19   93.90    6.49
  -1  -3  19   99.59    6.48
  -1  -3  19  100.15    6.87
  -1  -3  19   96.57    6.57
  -1  -3  19   87.39    5.59
  -1  -3  19   88.97    5.15
  -1  -3  19   80.78    5.19
  -1  -3  19  108.48    6.87
  -1  -3  18    6.66    2.28
  -1  -3  18    8.98    2.57
  -1  -3  18    6.65    2.08
  -1  -3  18    5.26    1.51
  -1  -3  18    8.41    2.30
  -1  -3  18    5.70    1.78
  -1  -3  18    4.94    1.86
  -1  -3  18    4.02    1.31
  -1  -3  18    4.45    1.24
  -1  -3  18    4.59    1.12
  -1  -3  18    4.95    1.26
  -1  -3  17   26.32    2.65
  -1  -3  17   30.78    3.80
   1   3 -17   26.06    2.65
  -1  -3  17   27.25    3.37
  -1  -3  17   31.14    4.06
  -1  -3  17   27.42    3.00
  -1  -3  17   26.91    2.89
  -1  -3  17   32.22    3.88
  -1  -3  17   26.59    2.68
  -1  -3  17   26.14    2.84
  -1  -3  17   29.91    3.83
  -1  -3  17   26.33    3.11
  -1  -3  17   28.83    3.90
  -1  -3  16   65.08    4.65
  -1  -3  16   60.89    5.34
  -1  -3  16   67.85    5.53
  -1  -3  16   66.90    5.47
  -1  -3  16   54.50    3.77
  -1  -3  16   60.35    4.31
  -1  -3  16   62.33    5.03
  -1  -3  16   67.58    5.22
   1   3 -16   60.09    4.18
  -1  -3  16   56.90    3.83
  -1  -3  16   58.87    4.24
  -1  -3  16   71.65    5.63
  -1  -3  16   63.38    4.44
  -1  -3  15   13.45    2.09
  -1  -3  15   11.07    1.83
  -1  -3  15   12.99    2.18
  -1  -3  15   12.98    2.02
   1   3 -15   11.84    2.00
  -1  -3  15   14.54    2.69
  -1  -3  15   14.43    2.58
  -1  -3  15   15.63    2.67
  -1  -3  15   13.17    2.41
  -1  -3  15   11.18    1.77
  -1  -3  15   15.49    2.28
  -1  -3  15   17.41    3.09
  -1  -3  15   15.71    2.90
  -1  -3  14    9.70    1.67
  -1  -3  14    7.80    1.72
  -1  -3  14    8.62    2.09
  -1  -3  14    8.47    2.18
  -1  -3  14   10.15    2.12
  -1  -3  14   10.08    2.24
  -1  -3  14    8.63    1.85
   1   3 -14    7.76    1.78
  -1  -3  14    7.99    1.82
  -1  -3  14    9.76    1.70
  -1  -3  14    9.69    4.16
  -1  -3  14    9.77    2.18
  -1  -3  14    7.87    1.96
  -1  -3  13   44.81    3.61
  -1  -3  13   49.74    5.01
  -1  -3  13   47.19    3.71
  -1  -3  13   45.87    4.50
  -1  -3  13   53.94    4.48
  -1  -3  13   47.73    3.46
  -1  -3  13   49.23    4.38
  -1  -3  13   43.59    2.94
  -1  -3  13   53.03    4.57
  -1  -3  13   49.31    3.80
   1   3 -13   45.19    3.92
  -1  -3  13   45.48    4.07
  -1  -3  13   51.10    4.28
  -1  -3  12   21.40    2.67
  -1  -3  12   23.03    2.88
  -1  -3  12   24.57    2.60
  -1  -3  12   18.51    2.87
  -1  -3  12   23.19    2.64
  -1  -3  12   21.51    2.43
  -1  -3  12   26.59    3.14
  -1  -3  12   22.30    2.56
  -1  -3  12   24.03    2.68
  -1  -3  12   22.92    2.84
  -1  -3  12   22.47    2.12
  -1  -3  11    1.85    1.17
  -1  -3  11    1.52    1.04
  -1  -3  11    2.05    1.28
  -1  -3  11    0.72    1.90
  -1  -3  11    1.51    0.96
  -1  -3  11    2.19    1.27
  -1  -3  11    2.97    0.93
  -1  -3  11    0.99    0.68
  -1  -3  11    1.23    0.87
  -1  -3  11    1.78    1.15
  -1  -3  11    2.06    0.99
  -1  -3  10  124.48    6.00
  -1  -3  10  124.17    6.02
  -1  -3  10  126.96    6.07
  -1  -3  10  132.47    5.92
  -1  -3  10  129.80    5.92
  -1  -3  10  119.65    4.42
  -1  -3  10  126.97    5.47
  -1  -3  10  120.03    5.38
  -1  -3  10  114.64    5.28
  -1  -3  10  137.53    6.25
  -1  -3  10  121.32    5.37
  -1  -3  10  119.62    5.48
   1   3 -10  112.71    8.00
  -1  -3   9  240.80    7.34
  -1  -3   9  259.13    7.57
   1   3  -9  242.49    9.91
  -1  -3   9  250.52    7.35
  -1  -3   9  216.12    9.40
   1   3  -9  240.73   12.27
  -1  -3   9  211.81    9.64
  -1  -3   9  251.05    7.31
  -1  -3   9  240.94    6.82
  -1  -3   9  239.75    7.22
  -1  -3   9  266.97    8.16
  -1  -3   9  260.42    7.72
  -1  -3   9  258.17    7.55
   1   3  -9  249.67    5.94
  -1  -3   9  260.12    8.25
  -1  -3   9  245.77   10.61
  -1  -3   9  245.10    7.80
   1   3  -8  131.10    8.24
   1   3  -8  143.57    9.96
   1   3  -8  103.13    4.90
  -1  -3   8  124.96    8.15
  -1  -3   8  137.61    5.16
   1   3  -8  128.84    4.35
  -1  -3   8  125.40    5.14
   1   3  -8  116.89    3.78
  -1  -3   8  143.03    8.86
  -1  -3   8  151.33    5.98
  -1  -3   8  104.00    6.69
   1   3  -7    1.72    0.99
  -1  -3   7    1.72    1.27
   1   3  -7    1.39    0.75
  -1  -3   7    2.31    0.98
   1   3  -7    1.56    0.89
   1   3  -7    2.58    1.85
  -1  -3   7    3.07    1.91
   1   3  -7    3.44    1.90
  -1  -3   7    1.99    1.03
  -1  -3   7    1.61    1.37
   1   3  -6   43.24    4.01
   1   3  -6   43.54    2.49
  -1  -3   6   43.47    3.86
   1   3  -6   47.93    5.31
  -1  -3   6   48.12    5.20
  -1  -3   6   49.24    2.79
  -1  -3   6   47.71    3.11
  -1  -3   6   48.13    3.20
   1   3  -6   44.27    2.51
   1   3  -6   48.41    5.77
   1   3  -5    3.89    0.94
   1   3  -5    2.01    1.77
   1   3  -5    4.04    1.66
  -1  -3   5    4.29    1.21
  -1  -3   5    4.20    1.44
   1   3  -5    5.20    2.33
  -1  -3   5    4.42    1.13
   1   3  -5    3.48    0.83
  -1  -3   5    3.82    0.99
  -1  -3   5    2.65    1.76
   1   3  -4  487.35   14.64
   1   3  -4  483.17    7.95
   1   3  -4  557.69   19.06
   1   3  -4  479.60    8.40
  -1  -3   4  502.03   12.72
  -1  -3   4  517.61    8.28
   1   3  -4  512.23    9.60
   1   3  -4  534.11   18.00
  -1  -3   4  487.36    8.75
  -1  -3   4  506.82    8.95
  -1  -3   4  539.43   17.63
  -1  -3   3   21.18    1.84
  -1  -3   3   22.61    2.88
   1   3  -3   23.60    2.09
   1   3  -3   23.36    4.10
  -1  -3   3   22.04    3.75
   1   3  -3   20.83    1.72
   1   3  -3   21.02    3.31
  -1  -3   3   22.47    1.94
  -1  -3   3   21.79    1.81
   1   3  -3   23.33    1.93
   1   3  -3   23.99    4.23
  -1  -3   3   23.59    3.24
  -1  -3   2   51.60    2.66
  -1  -3   2   49.83    5.83
   1   3  -2   51.11    6.24
  -1  -3   2   50.83    2.75
  -1  -3   2   52.08    3.23
  -1  -3   2   56.60    5.21
  -1  -3   2   59.89    4.84
   1   3  -2   48.91    5.04
  -1  -3   2   47.17    2.56
   1   3  -2   46.22    2.65
   1   3  -2   53.13    2.93
   1   3  -2   46.29    2.80
   1   3  -2   54.02    6.31
   1   3  -1   45.39    2.60
  -1  -3   1   38.25    2.38
   1   3  -1   47.32    5.61
  -1  -3   1   48.32    4.82
   1   3  -1   41.70    2.41
  -1  -3   1   44.67    4.33
  -1  -3   1   39.00    2.14
   1   3  -1   42.08    4.66
   1   3  -1   41.54    3.71
   1   3  -1   41.43    2.61
   1   3  -1   46.72    5.85
  -1  -3   1   41.01    5.19
  -1  -3   1   43.21    2.42
  -1  -3   1   47.89    3.47
  -1  -3   0   21.23    4.14
   1   3   0   23.22    3.82
   1   3   0   24.04    4.25
   1   3   0   28.22    4.98
  -1  -3   0   21.33    1.83
  -1  -3   0   23.60    3.89
   1   3   0   17.37    3.10
  -1  -3   0   25.44    3.01
   1   3   0   24.22    2.13
   1   3   0   20.96    1.93
  -1  -3   0   22.11    1.81
   1   3   0   22.47    1.95
   1   3   1   99.40    8.71
   1   3   1   89.01    7.10
   1   3   1   96.82    3.68
   1   3   1   98.11    3.76
   1   3   1  109.18    8.44
  -1  -3  -1   86.54    3.40
  -1  -3  -1   96.01    7.33
  -1  -3  -1   97.36    6.23
  -1  -3  -1   82.85    3.52
   1   3   1   93.76    6.90
  -1  -3  -1   95.99    7.96
   1   3   1   96.76    3.98
  -1  -3  -2   27.94    2.08
  -1  -3  -2   32.47    4.72
  -1  -3  -2   31.05    4.35
   1   3   2   30.92    4.93
   1   3   2   31.30    2.24
   1   3   2   29.38    2.15
   1   3   2   33.30    4.87
  -1  -3  -2   31.55    3.94
   1   3   2   31.01    4.21
   1   3   2   33.29    2.21
   1   3   2   32.77    4.50
  -1  -3  -2   28.55    1.96
  -1  -3  -3   20.51    2.06
   1   3   3   25.71    5.28
  -1  -3  -3   26.42    4.79
   1   3   3   22.48    4.69
  -1  -3  -3   28.36    5.28
   1   3   3   26.73    2.27
  -1  -3  -3   32.61    5.30
   1   3   3   31.08    5.13
   1   3   3   27.16    5.23
   1   3   3   30.55    2.53
   1   3   3   28.61    2.56
   1   3   4 1003.42   24.06
  -1  -3  -4  982.85   25.07
  -1  -3  -4  891.22   11.33
  -1  -3  -4  961.62   24.02
   1   3   4 1007.61   12.67
   1   3   4  930.31   23.44
   1   3   4  964.12   25.34
   1   3   4  994.21   25.13
   1   3   4  962.77   11.31
   1   3   4  968.32   11.79
  -1  -3  -4  981.93   24.22
  -1  -3  -5  406.44   15.23
  -1  -3  -5  402.18   16.35
   1   3   5  402.11   14.61
   1   3   5  395.53   16.83
   1   3   5  400.69    7.34
  -1  -3  -5  351.39    7.26
  -1  -3  -5  379.06   14.02
  -1  -3  -5  424.86   17.16
   1   3   5  401.01    7.52
   1   3   5  415.98   15.94
   1   3   5  413.35    8.46
   1   3   6    2.70    1.54
  -1  -3  -6    1.44    1.64
   1   3   6    2.20    0.78
   1   3   6    2.11    2.44
  -1  -3  -6    0.54    1.78
   1   3   6    1.57    0.79
   1   3   6    1.77    1.82
   1   3   6    2.18    1.04
  -1  -3  -6    2.82    1.73
  -1  -3  -6    0.32    1.73
  -1  -3  -6    1.65    0.88
   1   3   7   87.37    3.63
   1   3   7  102.07    7.63
  -1  -3  -7   97.17    7.12
  -1  -3  -7   87.83    6.74
  -1  -3  -7  100.91    9.13
   1   3   7   98.55    6.59
  -1  -3  -7   82.52    2.85
   1   3   7   94.58    3.60
   1   3   7  102.77    4.85
  -1  -3  -7  111.06    9.63
   1   3   8  374.62    6.92
   1   3   8  369.73    7.35
  -1  -3  -8  405.86   18.57
  -1  -3  -8  345.75   13.44
  -1  -3  -8  426.41   18.70
  -1  -3  -8  365.86    6.17
  -1  -3  -8  409.02   18.18
   1   3   8  414.23   14.99
  -1  -3  -8  375.07   13.56
  -1  -3  -8  353.83   12.84
   1   3   8  386.57   12.10
   1   3   8  407.92    9.49
  -1  -3  -9   13.24    4.05
   1   3   9    7.77    1.89
  -1  -3  -9   15.54    4.69
  -1  -3  -9   12.91    1.53
   1   3   9    8.26    1.64
  -1  -3  -9   11.10    2.77
  -1  -3  -9    8.15    2.50
  -1  -3  -9    7.45    3.57
   1   3   9    5.88    2.44
  -1  -3  -9    7.19    2.27
   1   3   9    9.26    1.35
   1   3   9    9.31    2.32
  -1  -3 -10  112.45    6.69
   1   3  10  136.51    5.64
  -1  -3 -10  118.98    6.70
   1   3  10  135.87    5.97
  -1  -3 -10  130.44   10.11
   1   3  10  116.30    7.13
   1   3  10  133.03    5.01
   1   3  10  127.35    4.40
  -1  -3 -10  128.09    4.13
   1   3  10  121.18    4.72
   1   3  10  138.34    5.92
  -1  -3 -10  110.92    6.36
   1   3  10  121.51    5.20
   1   3  11    0.90    0.87
   1   3  11   -0.75    0.80
   1   3  11    1.60    0.82
   1   3  11    0.15    0.75
   1   3  11    0.14    0.80
   1   3  11    0.50    0.92
   1   3  11    0.78    0.98
   1   3  11   -2.11    1.67
  -1  -3 -11    0.26    0.58
   1   3  11    1.22    1.18
   1   3  11    0.21    1.02
   1   3  12    4.14    0.97
   1   3  12    5.72    1.15
   1   3  12    4.94    1.38
   1   3  12    5.53    1.23
  -1  -3 -12    4.16    0.95
   1   3  12    2.52    1.80
   1   3  12    5.39    1.49
   1   3  12    5.89    1.02
   1   3  12    5.10    1.26
   1   3  12    4.73    1.20
   1   3  12    4.24    1.29
   1   3  12    4.77    1.31
   1   3  12    4.98    1.42
   1   3  13  164.44    6.63
   1   3  13  168.81    7.43
   1   3  13  152.96    6.28
   1   3  13  153.59    6.48
   1   3  13  170.73    6.15
   1   3  13  156.03    6.92
   1   3  13  157.28    7.07
   1   3  13  168.08    6.97
   1   3  13  164.26    6.66
   1   3  13  162.78    6.29
   1   3  13  154.78    7.09
   1   3  14  143.55    6.34
   1   3  14  135.55    7.23
   1   3  14  134.82    6.13
   1   3  14  139.37    7.08
   1   3  14  132.21    6.54
   1   3  14  141.46    6.98
   1   3  14  133.79    6.68
   1   3  14  150.26    6.18
   1   3  14  137.98    6.42
   1   3  14  133.96    6.26
   1   3  14  136.73    6.66
   1   3  15   52.58    4.30
   1   3  15   48.87    4.21
   1   3  15   49.21    3.81
   1   3  15   52.17    4.57
   1   3  15   49.38    3.87
   1   3  15   49.04    4.02
   1   3  15   48.32    4.13
   1   3  15   45.62    3.56
   1   3  15   50.30    3.78
   1   3  15   44.67    3.97
   1   3  15   45.64    3.51
   1   3  15   56.44    4.16
   1   3  16   96.79    5.96
   1   3  16   83.90    4.84
   1   3  16   98.15    6.08
   1   3  16  102.99    6.61
   1   3  16  105.62    5.73
   1   3  16   92.40    5.62
   1   3  16  101.11    5.50
   1   3  16  101.55    6.31
   1   3  16   95.00    5.40
   1   3  16   91.72    6.45
   1   3  16  106.92    6.31
   1   3  16   96.14    5.41
   1   3  17  343.07   11.72
   1   3  17  295.20   11.86
   1   3  17  340.88   10.50
   1   3  17  312.99    9.92
   1   3  17  331.36   10.12
   1   3  17  341.43   10.70
   1   3  17  328.85   10.84
   1   3  17  290.50    8.63
   1   3  17  360.40   12.30
   1   3  17  355.15   11.45
   1   3  17  351.94   11.54
   1   3  17  351.69   10.62
   1   3  18  118.96    6.33
   1   3  18  136.84    9.92
   1   3  18  113.72    6.21
   1   3  18  111.14    5.97
   1   3  18  122.96    7.08
   1   3  18  122.96    7.32
   1   3  18  111.70    6.35
   1   3  18  121.63    6.45
   1   3  18  101.96    6.38
   1   3  18  114.60    7.01
   1   3  18  120.87    7.00
   1   3  19   41.33    4.22
   1   3  19   43.08    3.89
   1   3  19   40.77    4.00
   1   3  19   41.42    4.26
   1   3  19   38.63    3.69
   1   3  19   43.82    4.45
   1   3  19   39.34    6.22
   1   3  19   40.87    3.82
   1   3  19   39.42    3.64
   1   3  19   48.25    4.49
   1   3  20  107.05    6.53
   1   3  20   95.17    5.34
   1   3  20   99.16    5.61
   1   3  20  102.43    5.96
   1   3  20  106.76    6.70
   1   3  20  109.18    6.46
   1   3  20   95.11    5.38
   1   3  20   94.63    5.47
   1   3  20  117.80    6.52
   1   3  21   15.47    2.37
   1   3  21   16.88    2.62
   1   3  21   17.77    2.31
   1   3  21   17.25    2.37
   1   3  21   18.51    2.90
   1   3  21   18.77    2.80
   1   3  21   17.04    2.58
  -1  -3 -21   15.01    1.92
   1   3  21   15.20    2.18
   1   3  22    2.51    1.36
   1   3  22    1.59    0.85
   1   3  22    1.79    1.18
   1   3  22    3.77    1.42
   1   3  22    4.00    1.34
   1   3  22    2.97    1.01
   1   3  22    4.04    1.61
   1   3  23    2.13    1.10
   1   3  23    3.95    1.35
   1   3  23    2.47    1.14
   1   3  23    1.99    0.94
   1   3  23    2.88    2.96
   1   3  24   30.89    2.82
   1   3  24   25.95    2.08
   1   3  24   28.08    2.60
   1   3  24   26.87    2.53
   1   3  24   27.51    3.35
   1   3  25    1.92    0.74
   1   3  25    1.44    0.79
   1   3  25    1.91    0.77
   1   3  26    7.68    0.94
   1   3  26    6.41    0.89
  -1  -4  23   33.90    2.20
  -1  -4  23   36.34    2.24
  -1  -4  23   36.93    2.36
  -1  -4  22   57.00    3.50
  -1  -4  22   53.58    3.33
  -1  -4  22   51.17    2.88
  -1  -4  22   55.58    3.46
  -1  -4  22   57.42    3.89
  -1  -4  21    6.94    1.49
  -1  -4  21    6.36    1.29
  -1  -4  21    7.11    1.64
  -1  -4  21    6.48    1.69
  -1  -4  21    6.21    1.43
  -1  -4  20   -0.20    0.94
  -1  -4  20    1.28    1.17
  -1  -4  20    0.32    1.09
  -1  -4  20   -0.10    1.07
  -1  -4  20    0.51    1.02
  -1  -4  19   12.06    2.29
  -1  -4  19   11.34    2.34
  -1  -4  19    9.81    1.56
  -1  -4  19   10.56    2.16
  -1  -4  19   11.41    2.22
  -1  -4  19    8.29    1.52
  -1  -4  19   10.77    2.13
  -1  -4  18   22.81    3.17
  -1  -4  18   28.03    3.57
  -1  -4  18   24.74    3.16
  -1  -4  18   22.88    3.22
  -1  -4  18   19.16    2.29
  -1  -4  18   23.70    3.40
  -1  -4  18   21.75    2.60
  -1  -4  17    0.51    1.27
  -1  -4  17    0.50    1.27
  -1  -4  17    1.21    1.31
  -1  -4  17    1.51    1.43
  -1  -4  17   -0.89    1.56
  -1  -4  17    1.41    0.98
   1   4 -17    1.97    1.10
  -1  -4  17    0.59    0.91
  -1  -4  16   70.55    5.97
  -1  -4  16   67.54    5.51
  -1  -4  16   67.30    5.86
  -1  -4  16   63.80    4.52
  -1  -4  16   74.98    5.47
   1   4 -16   63.80    4.75
  -1  -4  16   65.50    4.84
  -1  -4  16   65.70    5.28
  -1  -4  16   73.73    5.89
  -1  -4  15   -0.14    1.10
  -1  -4  15    0.54    1.28
  -1  -4  15   -0.52    1.23
   1   4 -15    0.05    1.16
  -1  -4  15   -0.29    1.33
  -1  -4  15    0.82    1.40
  -1  -4  15   -0.32    1.23
  -1  -4  15   -0.82    1.22
  -1  -4  14   48.85    4.80
  -1  -4  14   47.72    4.71
  -1  -4  14   44.49    4.37
  -1  -4  14   49.18    4.26
  -1  -4  14   49.95    4.79
  -1  -4  14   50.34    4.46
   1   4 -14   43.79    4.21
  -1  -4  14   52.83    4.88
   1   4 -13   56.21    4.96
  -1  -4  13   57.45    4.66
  -1  -4  13   51.48    4.56
  -1  -4  13   58.64    5.22
  -1  -4  13   56.75    4.66
  -1  -4  13   55.54    4.61
  -1  -4  13   54.28    4.99
  -1  -4  13   59.27    5.20
  -1  -4  13   56.85    5.01
   1   4 -12  162.49    8.12
  -1  -4  12  150.07    7.42
  -1  -4  12  169.30    8.42
   1   4 -12  153.75    5.69
  -1  -4  12  165.49    7.56
  -1  -4  12  175.96    8.27
  -1  -4  12  162.88    8.25
  -1  -4  12  160.75    7.59
  -1  -4  12  149.13    5.76
  -1  -4  12  167.07    7.29
  -1  -4  12  147.01    6.51
  -1  -4  11   28.30    2.97
   1   4 -11   31.07    3.91
  -1  -4  11   30.99    3.63
  -1  -4  11   30.32    2.76
  -1  -4  11   33.95    3.71
  -1  -4  11   33.68    3.26
  -1  -4  11   35.66    3.77
  -1  -4  11   28.98    3.58
  -1  -4  11   26.09    2.52
  -1  -4  11   36.35    4.10
   1   4 -11   27.07    2.60
  -1  -4  11   36.17    3.95
  -1  -4  11   36.07    3.94
  -1  -4  10  262.96    7.64
  -1  -4  10  298.47    8.45
  -1  -4  10  329.34   10.09
  -1  -4  10  321.14   10.39
   1   4 -10  278.16    7.58
   1   4 -10  327.08   11.49
   1   4 -10  292.83    8.08
  -1  -4  10  331.97   10.75
  -1  -4  10  323.67   10.72
  -1  -4  10  291.96    9.62
  -1  -4  10  329.89   10.49
  -1  -4  10  327.79   10.05
  -1  -4  10  316.26    8.99
  -1  -4  10  296.84    8.83
  -1  -4   9   19.03    2.15
  -1  -4   9   19.15    2.63
  -1  -4   9   20.82    2.60
  -1  -4   9   20.19    2.54
   1   4  -9   18.91    2.14
  -1  -4   9   20.58    2.31
  -1  -4   9   21.73    2.64
  -1  -4   9   22.50    2.72
   1   4  -9   22.27    3.24
   1   4  -9   20.84    2.25
  -1  -4   9   22.38    2.71
   1   4  -9   19.89    1.90
  -1  -4   9   17.17    2.09
  -1  -4   9   20.51    2.86
  -1  -4   9   20.31    2.26
   1   4  -8  269.67    7.37
  -1  -4   8  286.58    9.06
  -1  -4   8  299.48    9.06
  -1  -4   8  271.82    8.55
  -1  -4   8  286.80    7.20
   1   4  -8  322.94   11.20
  -1  -4   8  260.44    7.73
  -1  -4   8  281.40    7.97
  -1  -4   8  302.46    9.02
  -1  -4   8  300.08    9.01
   1   4  -8  277.67    8.29
   1   4  -8  278.54    7.65
  -1  -4   8  311.09    9.59
  -1  -4   7  127.82    5.43
  -1  -4   7  127.32    5.84
  -1  -4   7  103.76    7.89
   1   4  -7  113.84    8.44
   1   4  -7  124.09    5.09
  -1  -4   7  131.02    5.90
   1   4  -7  104.43    4.29
  -1  -4   7  115.95    4.15
  -1  -4   7  129.03    4.29
   1   4  -7  130.09    5.21
  -1  -4   7  132.64    5.64
   1   4  -7  144.28    7.22
  -1  -4   7  133.73    5.33
   1   4  -7  132.25    5.61
  -1  -4   7  132.94    5.92
  -1  -4   7  140.58    6.52
  -1  -4   6  172.27   10.72
  -1  -4   6  191.04    6.55
  -1  -4   6  216.71    6.59
  -1  -4   6  201.32   11.79
   1   4  -6  191.12    6.13
   1   4  -6  226.89    8.63
  -1  -4   6  203.28    6.60
  -1  -4   6  189.60    6.61
   1   4  -6  187.64   11.49
  -1  -4   6  210.98    7.04
   1   4  -6  192.91    6.72
   1   4  -6  207.09    6.74
  -1  -4   6  212.60    7.73
  -1  -4   6  213.17    7.59
  -1  -4   6  169.79   10.97
  -1  -4   6  207.68    7.04
  -1  -4   5  195.23   12.25
   1   4  -5  217.86   12.92
  -1  -4   5  197.62    6.33
  -1  -4   5  231.71    7.67
  -1  -4   5  216.49    6.87
   1   4  -5  205.88    6.08
  -1  -4   5  235.30    6.77
  -1  -4   5  208.38    6.74
   1   4  -5  229.82    7.24
  -1  -4   5  216.87   12.73
  -1  -4   5  212.68    6.85
   1   4  -5  248.34    8.58
   1   4  -5  219.33    7.09
  -1  -4   5  195.28   11.89
  -1  -4   5  234.48    7.79
  -1  -4   5  170.83    7.03
  -1  -4   5  200.97    6.21
   1   4  -4   43.61    6.07
  -1  -4   4   41.61    3.19
   1   4  -4   40.76    3.05
  -1  -4   4   37.42    2.68
  -1  -4   4   46.51    3.35
   1   4  -4   39.17    3.45
  -1  -4   4   33.99    3.34
  -1  -4   4   40.96    5.70
  -1  -4   4   40.80    2.83
  -1  -4   4   38.29    2.84
  -1  -4   4   35.43    5.28
   1   4  -4   38.00    3.08
  -1  -4   4   39.31    2.90
   1   4  -4   41.75    6.14
  -1  -4   3   81.36    8.15
   1   4  -3   96.03    4.84
  -1  -4   3   95.10    4.58
   1   4  -3   90.84    9.18
  -1  -4   3   98.72    7.39
   1   4  -3   92.60    4.55
   1   4  -3   95.68    9.19
  -1  -4   3   88.93    5.76
  -1  -4   3   91.98    8.63
   1   4  -3   97.93    5.24
  -1  -4   3   96.32    4.25
  -1  -4   3  104.65    4.90
  -1  -4   2  154.72   11.52
   1   4  -2  158.01   12.42
   1   4  -2  162.51   12.25
  -1  -4   2  173.76    6.32
  -1  -4   2  173.09    5.61
  -1  -4   2  177.82   10.28
   1   4  -2  162.64    6.11
  -1  -4   2  162.88    5.72
   1   4  -2  187.95    6.77
  -1  -4   2  144.47   11.07
   1   4  -2  171.86    6.73
  -1  -4   2  158.92    8.21
   1   4  -1   70.98    8.03
  -1  -4   1   70.16    7.78
  -1  -4   1   70.37    6.60
   1   4  -1   60.09    7.87
   1   4  -1   82.59    4.45
  -1  -4   1   62.78    4.73
   1   4  -1   75.30    4.12
  -1  -4   1   73.38    3.82
  -1  -4   1   71.81    5.76
   1   4  -1   71.88    4.56
  -1  -4   1   76.28    3.81
  -1  -4   1   79.99    4.25
   1   4   0   15.74    3.15
  -1  -4   0   18.28    4.31
  -1  -4   0   15.38    3.19
  -1  -4   0   18.05    1.92
  -1  -4   0   14.35    2.47
   1   4   0   18.44    2.52
   1   4   0   17.16    4.36
  -1  -4   0   17.49    3.03
   1   4   0   17.82    2.22
  -1  -4   0   16.57    1.84
  -1  -4   0   17.90    2.16
   1   4   0   19.84    2.31
   1   4   0   16.41    3.96
  -1  -4  -1  886.17   12.18
   1   4   1  971.06   31.30
  -1  -4  -1  920.58   28.09
   1   4   1  934.04   14.06
  -1  -4  -1  876.06   25.81
  -1  -4  -1  949.50   14.16
  -1  -4  -1  818.58   19.96
   1   4   1  867.71   23.69
   1   4   1  987.99   16.24
  -1  -4  -1  922.60   13.20
   1   4   1  952.65   29.12
  -1  -4  -1  974.57   26.16
   1   4   1  950.86   14.45
  -1  -4  -2  299.52    8.05
  -1  -4  -2  274.67   14.44
   1   4   2  304.81   17.35
   1   4   2  328.87   17.09
  -1  -4  -2  315.64   15.30
  -1  -4  -2  303.83    7.93
  -1  -4  -2  271.19   12.13
   1   4   2  313.16    8.98
  -1  -4  -2  282.84    6.85
   1   4   2  300.74    8.44
  -1  -4  -2  298.81   16.30
   1   4   2  306.09    7.88
   1   4   2  319.56   15.38
  -1  -4  -3   75.37    6.96
   1   4   3   94.18    9.45
  -1  -4  -3   84.35    3.67
   1   4   3   91.86    9.02
  -1  -4  -3   77.63    7.76
  -1  -4  -3   88.12    4.46
   1   4   3   94.99    4.90
  -1  -4  -3   92.52    4.52
   1   4   3   90.86    4.29
   1   4   3   95.31    4.81
  -1  -4  -3   92.25    8.65
   1   4   3   87.40    8.46
  -1  -4  -3   83.15    8.95
  -1  -4  -4   32.53    5.67
   1   4   4   40.60    3.51
  -1  -4  -4   29.36    5.36
   1   4   4   35.63    5.82
  -1  -4  -4   37.17    5.93
  -1  -4  -4   35.21    2.49
   1   4   4   37.06    2.96
  -1  -4  -4   35.50    3.14
   1   4   4   38.80    3.47
  -1  -4  -4   30.30    4.87
   1   4   4   38.30    5.92
  -1  -4  -4   33.39    5.28
   1   4   4   28.47    5.35
   1   4   5  102.60    4.87
   1   4   5   95.83    9.17
  -1  -4  -5   96.05    9.42
   1   4   5   96.29    8.68
  -1  -4  -5   85.57    7.94
   1   4   5   96.30    9.12
   1   4   5   99.39    4.38
  -1  -4  -5   88.62    8.70
  -1  -4  -5   94.18    8.48
  -1  -4  -5   89.59    3.68
   1   4   5  103.42    5.27
  -1  -4  -5   76.69    7.77
  -1  -4  -5   95.95    4.71
   1   4   6   82.46    3.86
   1   4   6   80.80    4.79
   1   4   6   81.30    8.55
   1   4   6   81.51    7.54
  -1  -4  -6   69.17    7.32
   1   4   6   80.97    4.27
  -1  -4  -6   66.94    7.09
  -1  -4  -6   67.35    6.78
   1   4   6   67.98    3.77
  -1  -4  -6   68.46    3.31
   1   4   6   73.79    4.08
   1   4   6   77.60    3.78
  -1  -4  -6   79.35    4.35
  -1  -4  -6   81.42    8.16
   1   4   6   78.10    7.88
  -1  -4  -7    0.16    1.27
   1   4   7    0.93    0.89
  -1  -4  -7   -0.14    1.45
   1   4   7    0.57    1.37
  -1  -4  -7    0.87    1.03
  -1  -4  -7    1.49    1.51
   1   4   7    0.86    0.87
   1   4   7    1.00    0.88
   1   4   7    0.40    1.61
   1   4   7    1.87    1.19
   1   4   7    1.82    0.96
  -1  -4  -7    0.56    0.68
  -1  -4  -8   28.62    4.34
  -1  -4  -8   35.63    4.66
   1   4   8   40.81    4.74
  -1  -4  -8   47.14    3.85
   1   4   8   33.92    2.70
   1   4   8   38.98    5.26
   1   4   8   41.74    2.85
   1   4   8   41.48    2.58
   1   4   8   48.19    3.22
   1   4   8   51.21    4.08
  -1  -4  -8   41.28    2.57
   1   4   8   43.59    3.68
  -1  -4  -8   38.34    5.00
  -1  -4  -8   41.60    2.70
   1   4   8   47.88    3.24
   1   4   9   15.59    2.29
   1   4   9   14.93    1.81
  -1  -4  -9   14.79    1.64
   1   4   9   14.08    1.69
   1   4   9   16.25    1.93
  -1  -4  -9   16.89    2.38
  -1  -4  -9   15.05    1.56
   1   4   9   14.52    1.64
   1   4   9   15.32    1.72
   1   4   9   15.90    1.94
   1   4   9   16.28    2.42
   1   4  10  134.30    5.13
   1   4  10  149.43    7.14
   1   4  10  134.54    5.40
  -1  -4 -10  150.96    7.26
   1   4  10  133.90    5.42
   1   4  10  149.79    6.86
  -1  -4 -10  149.72    5.06
   1   4  10  142.28    5.98
   1   4  10  127.56    4.72
   1   4  10  123.36    4.91
   1   4  11   37.81    2.47
   1   4  11   27.47    3.13
   1   4  11   33.15    3.10
   1   4  11   29.28    2.57
   1   4  11   29.38    3.09
   1   4  11   26.69    2.50
  -1  -4 -11   31.97    3.29
   1   4  11   28.96    3.11
   1   4  11   28.64    2.74
   1   4  11   30.41    3.21
   1   4  11   29.90    2.88
   1   4  12  682.48   15.08
   1   4  12  681.89   15.50
  -1  -4 -12  708.90   16.05
   1   4  12  678.17   15.51
   1   4  12  699.35   15.34
   1   4  12  691.70   14.05
   1   4  12  637.89   11.80
   1   4  12  664.05   12.60
   1   4  12  646.36   12.13
   1   4  12  633.05   12.96
   1   4  13   99.18    6.10
   1   4  13   96.76    6.20
   1   4  13   95.69    5.50
   1   4  13   90.37    4.84
   1   4  13   96.68    6.11
   1   4  13   91.90    4.72
   1   4  13   99.38    5.98
   1   4  13   91.98    5.21
  -1  -4 -13   99.02    6.13
   1   4  14   49.15    3.75
   1   4  14   51.89    4.59
   1   4  14   67.50    5.96
   1   4  14   45.73    3.83
   1   4  14   50.31    4.31
   1   4  14   51.11    4.68
   1   4  14   49.87    4.86
  -1  -4 -14   56.26    4.82
   1   4  14   47.41    4.00
   1   4  15    3.28    1.70
   1   4  15    2.34    1.51
   1   4  15    2.98    1.52
   1   4  15    2.65    1.58
  -1  -4 -15    3.51    1.84
   1   4  15    3.93    1.87
   1   4  15    1.80    1.26
   1   4  15    2.54    1.77
   1   4  15    3.46    2.13
   1   4  16   31.24    3.74
   1   4  16   23.22    2.39
   1   4  16   28.12    3.70
   1   4  16   24.67    2.86
   1   4  16   26.23    2.82
   1   4  16   30.53    3.44
   1   4  16   27.07    3.22
   1   4  16   29.47    3.64
  -1  -4 -16   28.18    3.35
   1   4  16   24.16    3.13
   1   4  17  329.54   10.05
   1   4  17  319.29    8.92
   1   4  17  306.00   10.03
   1   4  17  353.63   12.10
   1   4  17  346.78   12.09
   1   4  17  339.03    9.72
  -1  -4 -17  344.47   11.03
   1   4  17  346.39   11.41
   1   4  17  355.44   11.39
   1   4  17  357.73   12.69
   1   4  18   76.21    5.74
   1   4  18   79.29    6.27
   1   4  18   74.46    5.69
   1   4  18   60.81    4.39
   1   4  18   71.82    5.66
   1   4  18   73.91    4.63
   1   4  18   80.61    5.61
   1   4  18   67.17    4.53
   1   4  18   75.29    4.36
  -1  -4 -18   71.91    5.03
   1   4  19    1.51    1.20
   1   4  19   -2.63    2.30
   1   4  19    0.40    0.67
   1   4  19    1.02    1.34
   1   4  19    0.92    0.96
   1   4  19    1.15    0.90
  -1  -4 -19   -0.17    0.97
   1   4  19    0.69    0.98
   1   4  19    0.14    1.31
   1   4  19    2.36    1.60
   1   4  20  167.25    7.36
   1   4  20  184.07    8.34
   1   4  20  148.62    6.06
   1   4  20  147.11    5.51
   1   4  20  152.94    7.20
   1   4  20  163.59    6.39
   1   4  20  177.78    7.78
   1   4  20  167.66    7.95
  -1  -4 -20  148.05    6.13
   1   4  21   13.59    1.77
   1   4  21   14.02    2.15
   1   4  21   12.53    2.17
   1   4  21   17.56    2.71
   1   4  21   11.23    1.68
  -1  -4 -21   13.92    1.67
   1   4  21   14.97    2.55
   1   4  22   30.46    2.07
   1   4  22   36.89    4.09
   1   4  22   38.97    3.51
   1   4  22   34.74    2.90
   1   4  22   38.88    3.38
   1   4  22   38.83    3.09
   1   4  23  162.63    6.21
   1   4  23  161.92    6.16
   1   4  23  157.34    4.71
   1   4  23  154.71    5.43
   1   4  24   27.93    2.27
   1   4  24   29.14    2.29
   1   4  24   26.62    1.90
   1   4  25    0.31    0.49
   1   4  25    0.53    0.49
  -1  -5  22   11.12    1.08
  -1  -5  21   19.50    1.48
  -1  -5  21   20.60    1.81
  -1  -5  21   22.55    1.98
  -1  -5  21   22.21    2.16
  -1  -5  21   21.61    1.70
  -1  -5  20   11.17    1.76
  -1  -5  20   10.55    1.65
  -1  -5  20    8.24    1.29
  -1  -5  20    9.44    1.51
  -1  -5  20    9.46    1.38
  -1  -5  19   46.56    3.25
  -1  -5  19   48.08    3.81
  -1  -5  19   40.43    2.61
  -1  -5  19   46.51    3.69
  -1  -5  19   51.69    3.95
  -1  -5  19   43.09    3.15
   1   5 -18    4.76    1.14
  -1  -5  18    5.46    1.71
  -1  -5  18    4.39    1.70
  -1  -5  18    5.25    1.66
  -1  -5  18    3.52    1.30
  -1  -5  18    3.53    1.33
  -1  -5  18    3.84    1.18
  -1  -5  17   53.60    4.52
  -1  -5  17   46.96    3.67
  -1  -5  17   47.33    3.77
  -1  -5  17   56.27    4.67
  -1  -5  17   49.32    3.86
  -1  -5  17   50.79    4.01
   1   5 -17   43.83    3.58
  -1  -5  17   48.56    4.36
  -1  -5  16    0.78    1.24
  -1  -5  16    2.71    1.64
   1   5 -16    0.64    1.06
  -1  -5  16    1.30    1.32
  -1  -5  16    1.11    1.15
  -1  -5  16    1.44    1.36
  -1  -5  16    1.06    1.18
  -1  -5  16    0.97    1.11
  -1  -5  15   41.39    3.84
  -1  -5  15   45.39    4.74
  -1  -5  15   42.63    3.69
  -1  -5  15   45.39    4.65
  -1  -5  15   45.32    4.19
   1   5 -15   39.54    4.06
  -1  -5  15   39.20    3.76
  -1  -5  15   47.26    4.45
  -1  -5  14    0.60    1.59
  -1  -5  14    0.31    1.17
  -1  -5  14    1.63    1.12
  -1  -5  14    2.00    1.60
   1   5 -14    1.74    1.67
  -1  -5  14    0.33    1.16
  -1  -5  14    1.00    1.40
  -1  -5  13   15.86    2.46
  -1  -5  13   17.64    3.02
  -1  -5  13   17.52    2.44
  -1  -5  13   13.80    3.06
  -1  -5  13   18.60    3.13
  -1  -5  13   16.63    2.19
   1   5 -13   17.27    3.27
  -1  -5  13   18.46    3.18
  -1  -5  12   15.85    2.25
  -1  -5  12   18.39    2.97
  -1  -5  12   16.82    2.45
   1   5 -12   17.91    2.06
  -1  -5  12   20.55    3.12
  -1  -5  12   18.14    3.28
  -1  -5  12   14.94    1.99
  -1  -5  12   21.01    2.97
   1   5 -12   17.91    3.27
  -1  -5  12   14.86    1.98
  -1  -5  12   18.62    3.21
  -1  -5  11    0.78    1.09
  -1  -5  11    0.53    0.99
  -1  -5  11    1.68    1.52
  -1  -5  11    1.56    1.08
  -1  -5  11    1.48    1.16
  -1  -5  11    0.11    1.42
  -1  -5  11    0.29    1.43
   1   5 -11   -0.51    1.65
  -1  -5  11    0.02    1.26
   1   5 -11    0.32    0.83
  -1  -5  11    0.91    0.87
  -1  -5  10   77.00    4.96
  -1  -5  10   91.99    6.37
   1   5 -10   93.79    7.00
  -1  -5  10   80.84    4.69
  -1  -5  10   86.79    6.02
  -1  -5  10   82.69    5.15
   1   5 -10   74.95    4.54
  -1  -5  10   79.18    6.01
   1   5 -10   73.51    4.41
  -1  -5  10   69.67    4.28
  -1  -5  10   78.23    4.96
  -1  -5  10   89.62    6.34
  -1  -5   9    1.06    1.17
  -1  -5   9    1.30    1.15
  -1  -5   9    2.03    1.48
  -1  -5   9    2.19    0.99
   1   5  -9   -0.16    2.02
  -1  -5   9    2.11    1.26
  -1  -5   9    2.29    1.23
  -1  -5   9    1.98    1.35
  -1  -5   9    1.64    0.94
  -1  -5   9    2.22    1.49
  -1  -5   9    1.67    1.49
   1   5  -9    0.12    1.02
   1   5  -9    1.23    0.95
   1   5  -9    1.53    1.11
  -1  -5   8   33.59    3.65
  -1  -5   8   30.33    3.53
  -1  -5   8   27.38    2.67
  -1  -5   8   28.04    3.03
   1   5  -8   32.00    3.19
   1   5  -8   36.09    4.67
  -1  -5   8   27.74    2.65
  -1  -5   8   32.46    3.43
  -1  -5   8   30.95    3.46
   1   5  -8   30.63    3.25
   1   5  -8   26.65    2.76
  -1  -5   8   35.72    4.04
  -1  -5   8   28.13    2.94
   1   5  -7   62.09    4.27
  -1  -5   7   66.29    4.68
  -1  -5   7   55.25    3.83
  -1  -5   7   61.66    4.52
  -1  -5   7   62.22    4.52
  -1  -5   7   63.58    4.74
  -1  -5   7   59.44    3.85
  -1  -5   7   58.78    4.50
   1   5  -7   74.06    6.00
  -1  -5   7   58.88    3.86
  -1  -5   7   65.24    5.13
   1   5  -7   58.82    4.16
   1   5  -7   62.21    4.60
   1   5  -6  172.30    8.78
   1   5  -6  143.55    7.04
  -1  -5   6  148.82    7.25
  -1  -5   6  122.83    5.22
  -1  -5   6  143.75    6.07
  -1  -5   6  131.18    6.31
  -1  -5   6  152.37    7.62
  -1  -5   6  156.53    7.76
  -1  -5   6  155.80    7.24
  -1  -5   6  145.66    6.76
  -1  -5   6  143.16    5.90
   1   5  -6  145.47    6.36
  -1  -5   6  141.75    7.07
   1   5  -6  146.58    6.81
  -1  -5   5   52.93    4.36
  -1  -5   5   46.03    3.53
  -1  -5   5   48.56    3.79
   1   5  -5   50.17    3.71
  -1  -5   5   49.69    3.52
  -1  -5   5   45.88    3.97
   1   5  -5   50.13    4.03
   1   5  -5   55.80    4.78
  -1  -5   5   47.14    3.66
  -1  -5   5   49.85    3.74
  -1  -5   5   50.74    4.37
  -1  -5   5   50.07    4.11
   1   5  -5   48.76    4.06
  -1  -5   4    7.43    1.63
  -1  -5   4    9.97    1.81
   1   5  -4    9.77    2.10
  -1  -5   4    9.12    2.05
  -1  -5   4    8.74    1.57
  -1  -5   4    8.64    1.87
  -1  -5   4    8.05    1.82
   1   5  -4    6.98    1.77
  -1  -5   4    9.01    2.10
   1   5  -4    7.48    1.64
  -1  -5   4   10.19    1.67
  -1  -5   4    8.45    1.74
   1   5  -4    9.94    2.29
  -1  -5   3   25.46    2.57
  -1  -5   3   27.28    2.70
   1   5  -3   36.20    3.73
  -1  -5   3   29.37    3.16
  -1  -5   3   44.26    3.75
  -1  -5   3   29.42    3.13
  -1  -5   3   30.97    2.81
   1   5  -3   32.48    3.41
   1   5  -3   29.12    2.87
  -1  -5   3   27.69    2.86
   1   5  -3   26.64    3.22
  -1  -5   3   28.70    2.71
   1   5  -3   32.35    3.41
  -1  -5   3   31.29    3.38
   1   5  -2    9.69    2.22
   1   5  -2   10.14    2.12
   1   5  -2    9.88    2.19
  -1  -5   2    8.67    1.65
  -1  -5   2    9.19    1.99
  -1  -5   2    8.46    1.54
   1   5  -2   11.67    2.36
  -1  -5   2    9.10    1.77
  -1  -5   2    9.47    1.77
  -1  -5   2    8.90    2.03
  -1  -5   2    9.53    2.00
   1   5  -2    8.66    1.69
  -1  -5   2    8.02    1.86
   1   5  -1   22.44    2.87
   1   5  -1   27.67    2.72
  -1  -5   1   25.02    2.77
  -1  -5   1   24.11    2.33
  -1  -5   1   24.35    2.31
  -1  -5   1   23.75    2.70
  -1  -5   1   25.60    2.77
   1   5  -1   25.50    3.07
   1   5  -1   26.48    3.15
  -1  -5   1   25.31    2.58
   1   5  -1   27.82    3.32
  -1  -5   1   26.09    2.97
  -1  -5   1   21.64    2.63
   1   5   0   61.06    5.03
  -1  -5   0   51.63    4.17
   1   5   0   47.51    4.26
  -1  -5   0   56.23    4.43
  -1  -5   0   51.43    3.75
   1   5   0   59.11    4.42
  -1  -5   0   53.16    4.11
  -1  -5   0   49.22    2.98
  -1  -5   0   52.87    4.15
   1   5   0   50.60    3.71
   1   5   0   57.31    4.44
  -1  -5   0   57.77    3.94
   1   5   1   23.12    3.59
  -1  -5  -1   19.33    2.42
  -1  -5  -1   19.04    2.42
  -1  -5  -1   23.66    3.11
   1   5   1   18.28    2.28
   1   5   1   15.69    2.73
  -1  -5  -1   18.12    2.47
   1   5   1   19.17    2.67
  -1  -5  -1   14.67    1.62
  -1  -5  -1   18.76    2.47
  -1  -5  -1   16.20    2.53
   1   5   1   25.40    3.21
   1   5   2  269.46   10.07
  -1  -5  -2  250.43    8.93
  -1  -5  -2  224.60    7.58
   1   5   2  228.95    7.76
  -1  -5  -2  247.55    8.31
  -1  -5  -2  224.73    8.08
   1   5   2  246.59    8.34
  -1  -5  -2  224.33    7.33
  -1  -5  -2  228.06    7.93
   1   5   2  209.81    8.56
   1   5   2  245.59    9.03
  -1  -5  -3   41.38    3.59
   1   5   3   52.01    4.79
  -1  -5  -3   48.19    3.77
  -1  -5  -3   38.39    3.69
   1   5   3   48.23    4.44
  -1  -5  -3   38.25    3.25
   1   5   3   40.67    3.46
   1   5   3   46.07    3.80
  -1  -5  -3   44.93    3.88
   1   5   3   31.22    2.61
  -1  -5  -3   47.04    4.20
   1   5   3   37.33    3.94
  -1  -5  -4    1.30    0.92
   1   5   4   -0.36    1.21
   1   5   4    0.97    1.07
  -1  -5  -4    2.05    1.21
  -1  -5  -4    1.11    1.08
   1   5   4    2.09    1.54
  -1  -5  -4    0.75    1.03
   1   5   4    0.59    1.44
  -1  -5  -4    2.00    1.43
   1   5   4    0.77    0.84
  -1  -5  -4    0.65    1.13
   1   5   4    1.53    1.10
   1   5   5  102.67    6.01
  -1  -5  -5  105.19    5.79
   1   5   5   98.48    5.09
   1   5   5   83.64    5.40
   1   5   5   91.50    4.90
   1   5   5  103.07    6.14
  -1  -5  -5   85.71    4.82
   1   5   5   84.70    4.89
  -1  -5  -5   90.12    4.44
  -1  -5  -5   87.44    4.99
  -1  -5  -5   94.82    4.59
  -1  -5  -5   96.16    5.65
   1   5   6    4.30    1.94
  -1  -5  -6    3.31    1.07
   1   5   6    4.12    1.32
   1   5   6    3.67    1.37
  -1  -5  -6    6.25    1.62
   1   5   6    4.63    1.79
  -1  -5  -6    3.79    1.69
   1   5   6    3.77    1.53
  -1  -5  -6    3.73    1.43
  -1  -5  -6    4.00    1.14
  -1  -5  -6    6.02    1.91
  -1  -5  -7    2.89    1.19
  -1  -5  -7    3.70    1.70
   1   5   7    3.81    1.16
   1   5   7    3.10    1.30
  -1  -5  -7    1.83    0.73
   1   5   7    3.94    1.79
   1   5   7    3.98    1.61
  -1  -5  -7    4.03    1.66
  -1  -5  -7    2.11    1.16
   1   5   7    2.77    1.32
   1   5   8  102.07    5.40
  -1  -5  -8   92.50    4.38
   1   5   8  103.10    5.58
   1   5   8   91.14    5.66
   1   5   8  105.46    6.34
  -1  -5  -8  107.38    6.13
  -1  -5  -8   95.77    4.97
   1   5   8   88.65    4.39
  -1  -5  -8   86.31    4.63
   1   5   9   60.08    3.54
   1   5   9   75.13    5.77
  -1  -5  -9   78.58    5.70
   1   5   9   71.51    4.77
   1   5   9   69.32    5.16
   1   5   9   72.27    4.59
  -1  -5  -9   61.27    4.00
  -1  -5  -9   68.27    3.76
   1   5   9   61.23    4.10
   1   5  10   18.72    2.44
   1   5  10   19.02    2.30
   1   5  10   23.01    3.11
   1   5  10   20.98    3.10
   1   5  10   22.09    2.68
  -1  -5 -10   19.88    2.15
   1   5  10   21.65    2.23
  -1  -5 -10   23.29    3.14
   1   5  11   60.90    3.91
   1   5  11   65.34    4.48
   1   5  11   65.88    5.25
   1   5  11   65.17    5.09
  -1  -5 -11   75.39    5.62
   1   5  11   63.54    4.40
   1   5  11   59.01    3.77
   1   5  11   62.33    5.13
   1   5  11   64.63    5.35
   1   5  12    2.84    2.05
   1   5  12    2.45    1.50
   1   5  12    1.02    1.44
   1   5  12    1.68    1.27
  -1  -5 -12    2.88    2.24
   1   5  12    0.65    1.50
   1   5  12    3.13    1.82
   1   5  12    2.24    2.17
   1   5  13   12.28    2.63
   1   5  13   11.19    1.95
   1   5  13   11.68    2.61
   1   5  13   11.92    2.04
   1   5  13   12.94    2.11
   1   5  13   12.90    2.55
   1   5  13   12.58    2.48
  -1  -5 -13   13.74    2.62
   1   5  14   78.96    5.96
   1   5  14   74.70    4.84
   1   5  14   78.73    5.75
   1   5  14   75.03    6.04
   1   5  14   73.07    5.04
  -1  -5 -14   81.19    6.11
   1   5  14   66.97    4.74
   1   5  15  228.08    8.77
   1   5  15  225.90    8.46
  -1  -5 -15  250.01   10.16
   1   5  15  245.49   10.47
   1   5  15  217.51    8.26
   1   5  15  217.97    9.67
   1   5  15  244.52   10.83
   1   5  15  249.66   10.10
   1   5  16    0.95    1.51
  -1  -5 -16    1.57    1.15
   1   5  16    0.84    1.03
   1   5  16    0.44    1.10
   1   5  16   -1.97    1.88
   1   5  16    1.74    1.73
   1   5  16    1.01    1.59
   1   5  16    1.59    1.51
   1   5  17    2.33    1.32
   1   5  17    1.78    1.13
   1   5  17    1.63    1.62
   1   5  17    2.18    1.12
  -1  -5 -17    0.84    1.25
   1   5  17   -0.54    2.18
   1   5  17    2.32    1.52
   1   5  17    3.55    1.97
  -1  -5 -18    1.96    1.32
   1   5  18    2.82    1.96
   1   5  18   -0.54    2.76
   1   5  18    1.82    1.38
   1   5  18    2.14    1.20
   1   5  18    1.60    1.01
   1   5  18    2.99    1.59
   1   5  18    3.31    1.67
   1   5  19   68.42    5.00
   1   5  19   67.62    4.28
   1   5  19   59.33    3.45
   1   5  19   72.45    5.14
   1   5  19   59.71    4.01
   1   5  19   65.17    4.82
   1   5  19   72.17    5.01
  -1  -5 -19   64.49    4.02
   1   5  20    0.45    0.97
  -1  -5 -20   -0.38    0.71
   1   5  20   -0.09    1.11
   1   5  20    0.30    0.69
   1   5  20    0.59    0.81
   1   5  21   15.22    2.08
   1   5  21   15.01    2.06
   1   5  21   15.68    2.10
   1   5  21   14.48    1.72
  -1  -5 -21   15.99    2.09
   1   5  22    9.71    1.59
   1   5  22    9.21    1.38
   1   5  22    9.95    1.24
   1   5  22   10.39    1.57
   1   5  23    6.33    1.13
   1   5  23    6.83    1.15
   1   5  23    5.65    0.92
  -1  -6  19    0.48    0.50
  -1  -6  18    2.81    0.98
  -1  -6  18    1.23    0.88
  -1  -6  18    1.83    0.80
  -1  -6  18    2.26    0.69
  -1  -6  17    0.93    0.78
  -1  -6  17    0.51    0.72
  -1  -6  17    0.99    1.00
  -1  -6  17    1.35    1.02
  -1  -6  16   29.67    2.82
  -1  -6  16   31.19    3.24
  -1  -6  16   35.55    3.48
   1   6 -16   28.11    2.67
  -1  -6  16   28.52    2.28
  -1  -6  16   30.85    2.86
  -1  -6  15   39.69    2.54
   1   6 -15   41.25    3.69
  -1  -6  15   45.25    4.17
  -1  -6  15   50.40    4.39
  -1  -6  15   47.19    3.73
  -1  -6  15   42.68    3.65
  -1  -6  14    3.42    1.71
  -1  -6  14    2.58    1.57
  -1  -6  14    2.39    1.48
  -1  -6  14    1.44    0.98
   1   6 -14    2.09    1.31
  -1  -6  14    3.03    1.40
  -1  -6  14    2.18    0.92
  -1  -6  13    0.61    0.81
  -1  -6  13    0.49    1.33
  -1  -6  13    0.20    0.92
  -1  -6  13   -0.01    1.45
  -1  -6  13    1.46    1.64
  -1  -6  13    0.58    0.83
   1   6 -13    1.73    1.51
  -1  -6  12   23.81    3.73
   1   6 -12   16.90    3.29
  -1  -6  12   21.84    2.66
  -1  -6  12   29.89    3.86
  -1  -6  12   22.31    2.94
  -1  -6  12   19.74    2.19
  -1  -6  12   25.87    3.64
  -1  -6  12   21.04    2.34
  -1  -6  11   -0.49    1.42
  -1  -6  11    0.74    1.22
   1   6 -11    0.92    1.67
  -1  -6  11    1.75    1.60
  -1  -6  11   -0.92    1.42
  -1  -6  11    0.59    0.98
  -1  -6  11    1.05    1.61
   1   6 -11   -0.20    0.80
  -1  -6  11   -0.72    1.15
  -1  -6  10  276.88    9.83
  -1  -6  10  261.70    9.60
   1   6 -10  285.69   12.32
  -1  -6  10  291.28   11.32
  -1  -6  10  286.76   11.14
  -1  -6  10  286.19   11.28
  -1  -6  10  238.41    8.90
   1   6 -10  242.99    7.70
  -1  -6   9  145.89    7.33
  -1  -6   9  143.42    5.87
  -1  -6   9  143.44    7.32
   1   6  -9  163.60    9.85
  -1  -6   9  155.92    8.34
  -1  -6   9  167.04    8.61
   1   6  -9  140.55    6.00
   1   6  -9  139.54    6.25
  -1  -6   9  159.63    7.83
   1   6  -9  126.29    6.12
  -1  -6   9  162.71    8.52
  -1  -6   8   -0.23    1.55
  -1  -6   8    1.33    1.71
   1   6  -8    0.99    1.35
  -1  -6   8    1.27    1.34
  -1  -6   8    0.24    1.34
  -1  -6   8    2.75    1.32
  -1  -6   8   -1.48    1.63
   1   6  -8   -0.40    2.11
  -1  -6   8    0.37    1.00
   1   6  -8    0.82    1.12
   1   6  -8    1.15    1.18
  -1  -6   7   72.70    5.40
   1   6  -7   72.06    5.32
   1   6  -7   73.28    4.99
  -1  -6   7   80.53    5.80
  -1  -6   7   73.46    4.74
  -1  -6   7   86.62    6.04
   1   6  -7   73.11    4.91
  -1  -6   7   73.46    5.62
   1   6  -7   90.96    7.24
  -1  -6   7   73.95    5.13
  -1  -6   7   86.89    6.25
   1   6  -6  159.91    7.64
  -1  -6   6  176.24    8.81
  -1  -6   6  161.20    8.01
  -1  -6   6  157.03    7.23
   1   6  -6  166.24    7.50
   1   6  -6  166.95    8.38
  -1  -6   6  161.41    8.33
  -1  -6   6  167.52    8.28
  -1  -6   6  172.76    7.45
  -1  -6   6  142.70    5.82
   1   6  -6  183.91    9.89
  -1  -6   6  172.09    8.46
  -1  -6   5   14.00    2.55
  -1  -6   5   18.53    2.53
  -1  -6   5   18.65    3.12
  -1  -6   5   24.89    3.46
   1   6  -5   27.08    4.22
  -1  -6   5   25.15    3.57
  -1  -6   5   25.32    3.14
   1   6  -5   25.23    3.32
   1   6  -5   15.85    2.66
  -1  -6   5   20.43    2.33
   1   6  -5   18.71    3.03
  -1  -6   5   20.93    2.28
  -1  -6   5   30.86    3.86
  -1  -6   5   27.47    3.71
  -1  -6   4   41.04    4.49
  -1  -6   4   30.33    3.07
  -1  -6   4   39.15    4.30
  -1  -6   4   36.27    3.81
  -1  -6   4   39.99    3.86
   1   6  -4   34.76    3.82
  -1  -6   4   39.91    4.60
   1   6  -4   44.36    4.88
  -1  -6   4   35.47    3.16
  -1  -6   4   34.17    3.62
   1   6  -4   41.24    4.30
  -1  -6   4   43.41    4.83
   1   6  -4   36.28    4.25
  -1  -6   3    4.19    1.63
  -1  -6   3    2.32    1.02
  -1  -6   3    5.71    1.56
  -1  -6   3    2.37    1.68
  -1  -6   3    2.25    1.32
  -1  -6   3    5.47    1.92
   1   6  -3    3.90    1.54
   1   6  -3    2.12    1.78
  -1  -6   3    4.04    1.38
   1   6  -3    5.06    2.04
   1   6  -3    2.25    1.30
  -1  -6   3    4.73    2.00
  -1  -6   2   75.34    4.62
  -1  -6   2   68.36    4.03
   1   6  -2   78.99    5.89
   1   6  -2   71.31    5.74
  -1  -6   2   83.97    5.97
  -1  -6   2   74.85    4.77
   1   6  -2   74.64    6.06
  -1  -6   2   79.69    5.60
   1   6  -2   77.27    5.24
  -1  -6   2   74.59    5.30
  -1  -6   2   72.70    5.82
  -1  -6   2   92.14    6.22
  -1  -6   1   48.38    5.06
  -1  -6   1   48.92    3.74
  -1  -6   1   50.68    3.89
  -1  -6   1   53.82    4.86
   1   6  -1   47.39    4.24
  -1  -6   1   52.03    4.79
  -1  -6   1   47.55    4.27
   1   6  -1   55.30    5.27
   1   6  -1   54.95    5.10
  -1  -6   1   51.20    4.96
   1   6  -1   62.87    5.55
  -1  -6   0   41.39    3.64
  -1  -6   0   40.84    3.94
  -1  -6   0   47.13    4.74
  -1  -6   0   52.06    4.74
   1   6   0   50.23    4.96
   1   6   0   45.08    4.10
   1   6   0   58.32    5.67
   1   6   0   50.72    4.80
  -1  -6   0   51.38    5.01
  -1  -6   0   49.50    4.65
  -1  -6  -1  291.43   10.99
  -1  -6  -1  253.06    9.02
  -1  -6  -1  271.83   10.13
   1   6   1  271.94    9.69
  -1  -6  -1  286.67   10.59
   1   6   1  272.75   11.33
  -1  -6  -1  259.44    8.97
  -1  -6  -1  261.65   10.34
   1   6   1  268.63   10.11
   1   6   2   60.63    6.01
  -1  -6  -2   47.68    4.62
   1   6   2   53.69    4.85
  -1  -6  -2   58.48    5.05
  -1  -6  -2   52.88    4.41
  -1  -6  -2   45.34    4.07
   1   6   2   49.46    4.39
  -1  -6  -2   49.97    4.20
  -1  -6  -2   59.96    5.42
   1   6   2   57.82    5.39
  -1  -6  -3    7.84    2.57
   1   6   3    6.38    2.03
  -1  -6  -3    5.40    1.98
  -1  -6  -3    5.79    1.66
  -1  -6  -3    4.39    1.66
  -1  -6  -3    6.58    2.19
   1   6   3    5.18    1.80
   1   6   3    6.67    2.66
  -1  -6  -3    5.80    1.72
   1   6   3    6.53    2.49
  -1  -6  -4    9.81    2.55
   1   6   4    7.74    1.82
   1   6   4    8.60    2.53
   1   6   4    8.21    2.17
   1   6   4    7.29    1.52
  -1  -6  -4    8.24    1.85
  -1  -6  -4    9.74    2.11
  -1  -6  -4   11.35    2.48
  -1  -6  -4   10.02    1.82
  -1  -6  -4   11.53    2.24
   1   6   4    8.96    2.60
  -1  -6  -5   28.48    2.85
  -1  -6  -5   28.94    3.37
   1   6   5   34.15    4.11
  -1  -6  -5   27.14    2.94
   1   6   5   26.98    2.88
   1   6   5   31.71    3.49
  -1  -6  -5   29.49    3.47
  -1  -6  -5   32.37    3.52
   1   6   5   27.11    2.93
   1   6   5   35.46    4.16
  -1  -6  -5   31.87    3.90
  -1  -6  -6    5.20    1.77
  -1  -6  -6    5.82    1.91
  -1  -6  -6    4.71    1.33
  -1  -6  -6    5.69    1.41
   1   6   6    5.66    2.13
   1   6   6    4.63    1.49
   1   6   6    6.26    1.88
   1   6   6    6.56    1.50
   1   6   6    4.30    1.85
  -1  -6  -6    5.49    1.76
  -1  -6  -6    6.90    1.81
   1   6   7   -0.07    1.33
   1   6   7    0.93    1.32
   1   6   7    0.86    0.93
   1   6   7    0.72    1.02
  -1  -6  -7    1.64    1.74
  -1  -6  -7    0.81    1.43
   1   6   7    1.34    1.67
  -1  -6  -7    1.24    0.88
  -1  -6  -7    0.10    1.10
  -1  -6  -7   -0.19    0.90
  -1  -6  -8    5.62    1.68
   1   6   8    4.75    1.72
  -1  -6  -8    5.79    2.11
   1   6   8    5.35    1.88
   1   6   8    4.69    1.60
  -1  -6  -8    5.23    1.91
  -1  -6  -8    3.79    1.10
   1   6   8    4.65    1.25
   1   6   8    7.19    2.34
  -1  -6  -9   11.44    2.65
  -1  -6  -9   11.40    2.11
   1   6   9    9.64    2.27
   1   6   9   13.83    2.89
  -1  -6  -9   12.29    2.82
   1   6   9    7.90    1.63
   1   6   9    8.31    2.30
   1   6   9   11.32    2.29
   1   6   9   11.41    2.79
   1   6  10  246.83    8.29
   1   6  10  262.52    9.04
   1   6  10  283.15   10.15
   1   6  10  303.51   11.56
   1   6  10  285.93   10.57
   1   6  10  311.72   10.51
  -1  -6 -10  263.93    8.50
  -1  -6 -10  299.45   11.39
  -1  -6 -10  332.08   12.18
  -1  -6 -11    3.77    1.22
   1   6  11    5.25    2.12
  -1  -6 -11    7.92    2.54
  -1  -6 -11    5.92    2.24
   1   6  11    4.85    2.06
   1   6  11    5.57    2.13
   1   6  11    5.43    1.98
   1   6  11    4.96    2.21
   1   6  11    4.63    1.39
   1   6  11    3.97    1.36
   1   6  12   51.50    4.74
  -1  -6 -12   55.25    5.17
   1   6  12   48.00    4.95
   1   6  12   53.85    4.41
   1   6  12   43.45    3.52
  -1  -6 -12   52.15    4.89
   1   6  12   52.45    4.57
   1   6  12   54.00    4.76
   1   6  13    9.19    1.75
  -1  -6 -13   11.86    2.57
   1   6  13   11.64    2.61
   1   6  13   12.59    2.58
   1   6  13   11.50    2.31
   1   6  13   11.93    2.30
   1   6  13   11.63    2.12
  -1  -6 -13   11.53    2.67
  -1  -6 -14   99.80    6.79
   1   6  14   75.95    4.62
   1   6  14   92.30    6.60
  -1  -6 -14   76.13    4.61
   1   6  14   95.70    5.94
   1   6  14   88.48    6.41
   1   6  14   87.73    6.15
   1   6  14   74.20    4.46
  -1  -6 -14   86.06    5.99
   1   6  15   23.69    2.56
  -1  -6 -15   23.24    2.42
   1   6  15   22.67    2.52
   1   6  15   29.28    3.91
   1   6  15   31.32    3.51
   1   6  15   31.66    3.91
  -1  -6 -15   32.03    3.98
  -1  -6 -15   30.95    3.52
   1   6  15   27.66    3.57
  -1  -6 -16  172.88    5.29
   1   6  16  215.96    9.06
   1   6  16  205.75    8.72
  -1  -6 -16  211.65    8.10
   1   6  16  216.06    8.30
   1   6  16  174.70    6.07
   1   6  16  212.87    9.14
  -1  -6 -16  238.21    9.65
   1   6  16  168.98    6.28
   1   6  17   16.21    2.64
  -1  -6 -17   15.55    2.32
  -1  -6 -17   19.70    2.95
   1   6  17   15.58    3.01
   1   6  17   16.48    2.44
   1   6  17   12.55    1.80
   1   6  17   15.86    2.57
  -1  -6 -18    1.30    0.74
   1   6  18    3.52    1.25
   1   6  18    2.03    1.03
   1   6  18    2.52    1.18
   1   6  18    3.48    1.37
  -1  -6 -18    4.36    1.45
   1   6  19    7.29    1.71
   1   6  19    7.15    1.55
  -1  -6 -19    8.39    1.63
   1   6  19    7.59    1.37
   1   6  19    7.93    1.53
   1   6  20   28.05    2.46
   1   6  20   28.25    2.51
   1   6  20   26.96    2.22
   1   6  21   86.49    3.67
   1   6  21   78.95    3.54
   1   6  21   79.48    3.20
   1   6  22    2.91    0.64
  -1  -7  16    0.84    0.64
  -1  -7  16    0.74    0.55
  -1  -7  15    0.64    0.66
  -1  -7  15    0.72    0.72
  -1  -7  15    0.31    0.46
  -1  -7  14    8.15    1.31
  -1  -7  14    8.17    1.55
  -1  -7  14    8.20    1.45
  -1  -7  13   49.83    3.72
  -1  -7  13   50.85    3.45
   1   7 -13   47.03    3.62
  -1  -7  13   49.68    3.67
  -1  -7  12   25.57    2.90
  -1  -7  12   24.34    2.25
   1   7 -12   25.61    2.99
  -1  -7  12   22.41    1.85
  -1  -7  12   25.57    2.85
  -1  -7  11    4.37    1.02
  -1  -7  11    6.11    1.57
   1   7 -11    6.36    1.84
  -1  -7  11    4.21    1.45
  -1  -7  10    0.27    0.73
  -1  -7  10    0.73    1.12
  -1  -7  10    1.03    1.12
   1   7 -10   -1.09    1.53
  -1  -7   9    1.85    0.86
  -1  -7   9    0.71    1.23
  -1  -7   9    0.88    1.22
   1   7  -9    0.67    0.74
  -1  -7   9    0.82    1.05
  -1  -7   9    1.04    1.19
  -1  -7   8   58.69    4.73
  -1  -7   8   54.01    4.64
  -1  -7   8   64.54    5.14
  -1  -7   8   55.41    3.68
   1   7  -8   51.02    3.52
  -1  -7   8   61.12    4.98
   1   7  -8   66.05    5.79
   1   7  -8   46.43    3.46
  -1  -7   7    0.85    1.36
   1   7  -7    1.08    1.17
  -1  -7   7    0.95    1.56
  -1  -7   7    3.24    1.66
   1   7  -7    1.40    1.12
  -1  -7   7    0.87    0.98
   1   7  -7   -0.03    1.01
   1   7  -7    1.39    1.64
  -1  -7   6   50.84    4.76
  -1  -7   6   50.11    4.10
   1   7  -6   42.86    3.94
  -1  -7   6   52.44    4.99
   1   7  -6   46.21    3.87
  -1  -7   6   47.27    4.75
   1   7  -6   54.62    5.33
   1   7  -5    1.49    1.30
  -1  -7   5    0.79    1.57
   1   7  -5    2.42    1.41
  -1  -7   5    0.58    0.75
  -1  -7   5    1.35    1.54
   1   7  -5    0.86    1.59
  -1  -7   5    1.01    1.11
  -1  -7   5    3.42    1.79
   1   7  -5    1.58    1.22
   1   7  -4   21.93    3.12
   1   7  -4   25.52    3.13
  -1  -7   4   23.15    3.66
  -1  -7   4   26.53    3.70
   1   7  -4   22.09    3.21
   1   7  -4   25.75    3.63
  -1  -7   4   23.84    3.49
  -1  -7   4   21.36    2.44
  -1  -7   4   25.20    3.19
   1   7  -3    3.07    1.66
  -1  -7   3    2.18    1.03
  -1  -7   3    2.84    1.73
  -1  -7   3    3.57    2.00
   1   7  -3    3.41    2.07
   1   7  -3    2.64    1.42
   1   7  -3    0.89    1.42
  -1  -7   3    1.74    1.39
  -1  -7   3    3.70    2.14
   1   7  -2  104.73    7.06
  -1  -7   2  109.35    7.58
   1   7  -2  110.82    7.08
   1   7  -2  112.73    7.44
  -1  -7   2  124.25    7.58
   1   7  -2  112.13    6.51
  -1  -7   2  116.42    7.06
  -1  -7   2  112.49    7.20
  -1  -7   2   99.93    6.11
  -1  -7   2  110.55    5.97
   1   7  -1   14.35    3.34
   1   7  -1   18.01    3.64
   1   7  -1   14.51    3.08
   1   7  -1   14.04    2.70
  -1  -7   1   15.03    3.14
  -1  -7   1   11.99    3.05
  -1  -7   1   16.59    3.16
  -1  -7   1   11.73    2.49
  -1  -7   1   10.94    1.66
  -1  -7   1   12.90    2.42
  -1  -7   1   14.59    3.10
  -1  -7   0    1.70    1.26
  -1  -7   0    0.23    1.73
   1   7   0    0.16    1.35
  -1  -7   0    0.41    0.86
  -1  -7   0    2.13    1.69
  -1  -7   0    0.17    1.61
   1   7   0    0.68    1.55
   1   7   0    1.79    1.78
  -1  -7   0    2.36    1.85
   1   7   0    2.98    2.07
   1   7   0    1.33    1.02
   1   7   1   34.48    4.26
  -1  -7  -1   37.04    4.05
  -1  -7  -1   30.98    3.28
   1   7   1   35.70    4.00
  -1  -7  -1   36.22    4.28
  -1  -7  -1   34.22    4.38
  -1  -7  -1   28.48    2.83
   1   7   1   43.37    5.11
   1   7   1   33.54    3.66
  -1  -7  -1   34.56    4.32
   1   7   2   35.85    3.71
  -1  -7  -2   33.49    3.18
   1   7   2   38.40    4.57
  -1  -7  -2   33.05    3.29
  -1  -7  -2   36.41    3.97
   1   7   2   41.31    4.18
  -1  -7  -2   36.90    4.39
  -1  -7  -2   36.25    4.35
  -1  -7  -2   40.90    4.47
   1   7   2   44.37    5.05
   1   7   3    6.74    2.52
  -1  -7  -3    5.39    2.18
   1   7   3    4.63    1.69
  -1  -7  -3    4.56    1.92
   1   7   3    6.80    2.57
  -1  -7  -3    2.95    1.34
   1   7   3    4.74    2.06
  -1  -7  -3    5.32    2.26
  -1  -7  -3    3.53    1.40
  -1  -7  -3    7.28    2.43
   1   7   4    6.11    2.29
  -1  -7  -4    5.21    1.92
  -1  -7  -4    7.47    2.32
   1   7   4    5.46    1.79
  -1  -7  -4    6.42    1.89
  -1  -7  -4    4.67    1.40
   1   7   4    3.64    1.41
  -1  -7  -4    5.29    1.45
   1   7   4    5.92    2.38
  -1  -7  -5   31.89    3.80
   1   7   5   30.98    3.69
   1   7   5   31.89    3.99
  -1  -7  -5   29.37    3.14
  -1  -7  -5   28.71    3.13
   1   7   5   29.53    4.03
  -1  -7  -5   33.36    3.81
   1   7   5   25.14    2.70
   1   7   6   22.97    2.36
  -1  -7  -6   31.87    3.82
   1   7   6   29.79    3.96
   1   7   6   30.68    3.65
  -1  -7  -6   28.11    3.14
  -1  -7  -6   27.13    2.96
   1   7   6   29.33    3.56
  -1  -7  -6   29.11    3.47
   1   7   7    8.59    2.31
   1   7   7    4.83    1.35
  -1  -7  -7    6.63    1.86
  -1  -7  -7    5.12    1.51
   1   7   7    5.49    1.51
   1   7   7    6.52    2.14
  -1  -7  -7    6.02    1.77
   1   7   7    6.73    2.23
  -1  -7  -7    7.35    2.28
  -1  -7  -8    6.01    2.08
   1   7   8    7.39    2.04
  -1  -7  -8    3.53    1.20
  -1  -7  -8    4.69    1.64
   1   7   8    4.18    1.35
   1   7   8    2.76    1.19
   1   7   8    5.84    2.21
   1   7   8    3.50    1.76
  -1  -7  -8    4.75    1.65
   1   7   9   50.60    4.10
   1   7   9   47.98    3.78
   1   7   9   49.77    3.96
  -1  -7  -9   52.51    4.35
   1   7   9   58.21    4.77
   1   7   9   52.58    4.78
  -1  -7  -9   60.34    5.06
  -1  -7  -9   53.39    4.05
  -1  -7 -10   62.09    4.71
   1   7  10   59.20    5.23
   1   7  10   59.40    4.39
   1   7  10   68.58    5.05
   1   7  10   59.66    4.05
  -1  -7 -10   60.36    3.91
   1   7  10   57.04    4.15
  -1  -7 -10   68.77    5.24
   1   7  10   62.85    5.03
   1   7  11   14.38    2.73
  -1  -7 -11   16.37    2.58
   1   7  11   13.71    2.05
   1   7  11   14.76    2.33
   1   7  11   14.91    2.53
   1   7  11   19.42    2.72
  -1  -7 -11   15.55    1.81
  -1  -7 -11   15.57    2.44
  -1  -7 -11   16.21    2.63
  -1  -7 -12   42.35    3.85
  -1  -7 -12   36.06    3.43
   1   7  12   37.95    3.56
   1   7  12   35.45    3.93
   1   7  12   40.51    3.68
   1   7  12   38.36    4.17
   1   7  12   36.09    3.13
   1   7  12   38.78    3.68
  -1  -7 -12   39.67    3.82
   1   7  13   32.12    3.66
   1   7  13   34.28    3.38
   1   7  13   36.41    3.90
  -1  -7 -13   35.97    3.47
   1   7  13   28.86    2.79
  -1  -7 -13   33.33    3.33
  -1  -7 -13   34.63    3.15
   1   7  14    0.22    0.81
  -1  -7 -14    0.53    0.99
   1   7  14    0.69    1.16
   1   7  14    0.14    1.17
  -1  -7 -14    0.85    1.00
  -1  -7 -14   -0.21    0.77
   1   7  14    1.09    1.04
   1   7  15   13.74    1.72
   1   7  15   14.87    2.09
  -1  -7 -15   14.25    2.02
   1   7  15   14.80    2.42
   1   7  15   12.60    2.11
  -1  -7 -15   12.05    1.79
  -1  -7 -15   13.51    1.56
   1   7  16    2.80    1.10
   1   7  16    3.35    1.23
   1   7  16    2.55    1.02
  -1  -7 -16    4.02    1.25
   1   7  16    3.11    0.91
   1   7  17    8.75    1.45
   1   7  17   10.54    1.56
   1   7  17    9.97    1.53
   1   7  17    8.15    1.15
   1   7  18    7.15    0.91
   1   7  18    7.72    1.28
   1   7  18    7.56    1.25
   1   7  18    7.65    1.19
   1   7  19   26.38    1.79
   1   7  19   23.15    1.64
  -1  -8  12   72.18    2.82
  -1  -8  12   60.60    2.71
   1   8 -11   31.47    2.07
  -1  -8  11   33.70    2.34
   1   8 -10    0.68    0.62
  -1  -8  10    0.44    0.49
  -1  -8  10    0.98    0.78
  -1  -8  10    0.09    0.60
  -1  -8  10    1.16    0.83
  -1  -8   9   34.08    2.75
  -1  -8   9   32.52    2.62
  -1  -8   9   24.51    1.96
  -1  -8   9   30.21    2.67
   1   8  -9   31.66    2.39
   1   8  -9   28.47    2.75
  -1  -8   8    0.72    0.59
   1   8  -8    1.13    0.77
  -1  -8   8    3.20    1.25
   1   8  -8    0.92    0.90
  -1  -8   7   18.14    1.84
   1   8  -7   18.05    1.48
  -1  -8   7   25.93    2.88
   1   8  -7   22.46    2.11
   1   8  -7   24.11    2.69
  -1  -8   7   22.86    2.45
  -1  -8   6    6.89    1.75
   1   8  -6    3.76    1.14
  -1  -8   6    5.74    1.24
  -1  -8   6    2.90    0.88
   1   8  -6    5.19    1.47
  -1  -8   6    6.38    1.53
   1   8  -6    4.01    1.06
  -1  -8   5    8.85    1.46
   1   8  -5    8.53    1.93
  -1  -8   5    6.14    1.10
   1   8  -5   10.66    1.81
  -1  -8   5    9.26    2.02
   1   8  -5    7.54    1.31
   1   8  -5    6.06    1.17
  -1  -8   5    6.92    1.61
  -1  -8   4   29.83    3.12
  -1  -8   4   32.93    3.71
  -1  -8   4   24.47    2.08
  -1  -8   4   35.32    3.17
   1   8  -4   28.89    2.78
   1   8  -4   32.98    3.30
   1   8  -4   25.26    2.76
   1   8  -4   31.83    3.02
   1   8  -3    1.91    1.39
   1   8  -3    0.27    0.97
   1   8  -3    0.23    1.03
  -1  -8   3   -0.31    1.06
  -1  -8   3    0.04    1.31
  -1  -8   3    0.15    0.97
   1   8  -3   -0.85    1.04
   1   8  -2    0.21    0.99
  -1  -8   2    1.14    1.15
  -1  -8   2   -0.62    1.15
  -1  -8   2   -0.01    0.77
  -1  -8   2    0.55    1.37
   1   8  -2    1.06    1.13
   1   8  -2    0.39    0.97
   1   8  -2   -0.61    1.07
   1   8  -1   14.67    2.11
   1   8  -1   16.70    2.47
   1   8  -1   15.70    2.53
   1   8  -1   13.52    2.39
  -1  -8   1   16.90    2.61
  -1  -8   1   21.51    3.08
  -1  -8   1   15.38    2.04
  -1  -8   1   18.32    2.64
   1   8   0   27.77    3.50
   1   8   0   24.74    2.99
   1   8   0   22.08    2.58
  -1  -8   0   27.73    3.45
  -1  -8   0   28.09    3.49
  -1  -8   0   27.18    2.95
   1   8   0   23.49    3.13
  -1  -8   0   22.92    2.98
   1   8   1   47.49    4.27
  -1  -8  -1   45.96    4.14
  -1  -8  -1   52.25    4.08
   1   8   1   41.05    3.30
   1   8   1   52.24    4.22
  -1  -8  -1   53.32    4.42
   1   8   1   52.55    4.69
  -1  -8  -1   59.17    4.75
   1   8   2    8.73    2.35
   1   8   2    9.61    2.44
   1   8   2   10.90    2.28
  -1  -8  -2    9.61    2.24
  -1  -8  -2    8.61    2.14
   1   8   2    7.05    1.51
  -1  -8  -2    9.42    2.31
  -1  -8  -2    7.67    2.03
   1   8   3   11.29    2.25
  -1  -8  -3   13.39    2.22
   1   8   3   12.21    2.38
   1   8   3   14.01    2.33
  -1  -8  -3   15.71    2.66
  -1  -8  -3   15.30    2.55
  -1  -8  -3   13.10    2.39
   1   8   4   -0.11    1.17
  -1  -8  -4   -0.53    1.00
   1   8   4   -1.24    1.18
  -1  -8  -4    1.19    1.40
  -1  -8  -4    0.39    1.15
   1   8   4    1.03    1.24
  -1  -8  -4    0.98    1.11
   1   8   5   -0.60    1.06
   1   8   5    0.14    1.31
  -1  -8  -5   -0.06    1.05
  -1  -8  -5    0.48    1.40
  -1  -8  -5   -0.22    0.83
  -1  -8  -5   -0.21    1.05
   1   8   5    0.82    1.16
  -1  -8  -6   25.43    2.42
  -1  -8  -6   32.88    3.17
  -1  -8  -6   30.96    3.52
   1   8   6   33.02    3.38
  -1  -8  -6   27.38    3.14
   1   8   6   28.36    3.30
   1   8   6   30.18    3.08
  -1  -8  -7    2.52    1.49
  -1  -8  -7    2.34    1.18
   1   8   7    1.94    1.13
  -1  -8  -7    0.46    0.70
  -1  -8  -7    1.43    0.99
   1   8   7    1.77    1.10
   1   8   7    2.74    1.34
   1   8   8    7.92    1.74
   1   8   8    5.83    1.67
  -1  -8  -8    8.16    1.86
   1   8   8    9.47    1.89
  -1  -8  -8    7.16    1.52
  -1  -8  -8    4.69    1.36
   1   8   8    7.97    1.92
  -1  -8  -9   52.04    4.01
   1   8   9   45.61    3.91
   1   8   9   41.05    3.70
   1   8   9   52.65    3.96
  -1  -8  -9   45.76    3.07
  -1  -8  -9   45.28    3.59
   1   8   9   43.73    3.47
   1   8  10   28.80    2.70
   1   8  10   28.37    2.96
  -1  -8 -10   24.07    2.47
  -1  -8 -10   33.06    2.95
   1   8  10   34.98    3.11
  -1  -8 -10   28.37    2.13
   1   8  10   30.81    3.14
  -1  -8 -11    8.57    1.49
   1   8  11    6.33    1.48
   1   8  11    6.87    1.54
  -1  -8 -11    6.26    1.32
   1   8  12   71.79    4.22
   1   8  12   63.21    3.83
  -1  -8 -12   66.32    3.51
   1   8  13   39.14    2.78
   1   8  13   45.62    3.18
  -1  -8 -13   40.72    2.42
   1   8  14   21.94    2.05
   1   8  14   18.57    1.80
   1   8  15    2.54    0.68
   1   8  15    2.85    0.77
  -1  -9   5    0.68    0.58
  -1  -9   4   12.39    1.43
  -1  -9   3   -0.24    0.65
  -1  -9   3    0.36    0.51
  -1  -9   2   21.63    2.05
  -1  -9   2   19.00    1.61
   1   9  -1    3.58    0.88
  -1  -9   1    3.54    1.02
  -1  -9   1    5.07    1.00
  -1  -9   0    1.69    0.79
   1   9   0    2.33    0.71
  -1  -9   0    2.68    0.90
   1   9   1   17.68    1.68
  -1  -9  -1   18.31    1.81
  -1  -9  -1   21.67    2.02
  -1  -9  -1   16.11    1.44
  -1  -9  -2    6.54    1.18
  -1  -9  -2    5.35    0.97
  -1  -9  -2    8.25    1.30
   1   9   2    6.93    1.20
  -1  -9  -3   16.95    1.68
   1   9   3   21.51    2.00
  -1  -9  -3   14.98    1.43
  -1  -9  -3   21.92    1.99
  -1  -9  -4    1.90    0.74
  -1  -9  -4    1.76    0.72
   1   9   4   -0.53    0.64
   1   9   4    1.38    0.76
   1   9   5   -0.09    0.59
  -1  -9  -5    1.23    0.68
  -1  -9  -5    0.75    0.57
   1   9   5   -1.01    0.67
  -1  -9  -6    5.03    1.02
  -1  -9  -6    4.56    0.82
  -1  -9  -7   13.66    1.42
  -1  -9  -7   11.54    1.06
  -1  -9  -8    0.51    0.45
   1   9   8    0.72    0.48
  -1  -9  -9    8.53    0.97
  -2   7  12   30.24    1.94
   2  -7 -12   48.11    2.45
  -2   7  11   33.63    2.02
  -2   7  11   24.54    2.00
   2  -7 -11   34.08    2.11
   2  -7 -11   35.85    2.40
  -2   7  11   18.92    1.45
  -2   7  11   21.97    1.53
  -2   7  10    4.77    0.95
  -2   7  10    2.13    0.78
  -2   7  10    2.83    0.75
   2  -7 -10    4.54    1.13
   2  -7 -10    4.80    1.07
  -2   7   9    2.53    0.85
   2  -7  -9    2.79    0.96
   2  -7  -9    3.23    0.93
  -2   7   9    2.80    0.67
  -2   7   9    1.27    0.79
  -2   7   8   11.17    1.58
   2  -7  -8   20.37    2.31
   2  -7  -8   18.77    2.15
  -2   7   8   10.52    1.54
   2  -7  -8   16.62    1.71
  -2   7   8   16.77    1.49
   2  -7  -7   30.34    2.81
  -2   7   7   17.34    1.99
   2  -7  -7   22.09    2.10
   2  -7  -7   21.35    1.93
   2  -7  -7   27.88    2.41
  -2   7   7   15.81    1.88
   2  -7  -7   29.43    2.64
  -2   7   6    5.45    1.17
   2  -7  -6    6.47    1.58
   2  -7  -6    6.39    1.44
   2  -7  -6    5.62    1.34
  -2   7   6    7.67    1.43
   2  -7  -6    4.86    1.14
   2  -7  -6    6.28    1.31
   2  -7  -6    6.44    1.44
   2  -7  -5    1.82    1.10
   2  -7  -5    1.20    1.08
   2  -7  -5    0.21    0.75
  -2   7   5    0.66    0.80
  -2   7   5   -0.25    0.84
   2  -7  -5    0.23    0.73
   2  -7  -5    0.25    0.73
   2  -7  -5    0.87    0.87
  -2   7   4    9.13    1.54
  -2   7   4   10.65    1.83
   2  -7  -4   12.06    1.99
   2  -7  -4   12.29    2.09
   2  -7  -4   11.58    1.79
   2  -7  -4   10.27    1.21
   2  -7  -4    8.30    1.81
   2  -7  -4    7.79    1.56
   2  -7  -4    8.06    1.49
   2  -7  -3   10.48    2.00
  -2   7   3    7.53    1.61
  -2   7   3    6.48    1.61
   2  -7  -3    8.22    1.54
   2  -7  -3    8.17    1.86
   2  -7  -3    8.86    1.39
   2  -7  -3   11.15    2.08
   2  -7  -3    6.76    1.58
   2  -7  -3    4.13    1.12
  -2   7   2   52.26    3.90
   2  -7  -2   51.59    3.36
   2  -7  -2   49.71    3.18
   2  -7  -2   42.98    3.38
  -2   7   2   45.89    2.94
  -2   7   2   47.49    3.61
   2  -7  -2   61.14    4.25
   2  -7  -2   49.00    4.17
   2  -7  -2   63.08    4.49
   2  -7  -2   38.55    2.81
   2  -7  -1   26.59    2.76
  -2   7   1   28.50    2.93
   2  -7  -1   30.29    2.82
   2  -7  -1   35.42    3.45
   2  -7  -1   30.53    2.92
   2  -7  -1   31.21    3.46
   2  -7  -1   21.57    2.01
  -2   7   1   27.48    2.42
  -2   7   1   24.81    2.74
  -2   7   0   14.96    2.14
  -2   7   0   18.28    2.37
  -2   7   0   16.22    2.02
   2  -7   0   15.57    2.18
   2  -7   0   23.64    2.84
   2  -7   0   20.81    2.93
   2  -7   0   21.45    2.42
   2  -7   0   13.05    1.59
   2  -7   0   18.57    2.31
  -2   7  -1   22.19    2.51
   2  -7   1   15.93    1.96
   2  -7   1   21.31    2.45
   2  -7   1   27.66    2.89
   2  -7   1   26.27    3.26
   2  -7   1   23.12    1.85
   2  -7   1   24.98    2.40
   2  -7   1   16.51    1.62
  -2   7  -1   22.50    2.56
   2  -7   1   26.27    2.79
  -2   7  -1   21.44    2.32
  -2   7  -2    0.48    0.85
  -2   7  -2    1.62    1.06
   2  -7   2    2.77    0.97
   2  -7   2    1.56    1.09
   2  -7   2    0.67    0.70
   2  -7   2    1.23    1.17
  -2   7  -2    1.08    0.96
   2  -7   2    1.47    1.15
   2  -7   2    1.04    0.70
   2  -7   2    1.62    1.00
  -2   7  -3   17.50    2.12
  -2   7  -3   14.80    1.90
   2  -7   3   14.62    2.04
  -2   7  -3   14.97    2.09
   2  -7   3   21.23    2.64
   2  -7   3   16.58    1.83
   2  -7   3   18.63    2.68
   2  -7   3   18.10    2.23
  -2   7  -4    4.00    1.03
  -2   7  -4    2.55    1.07
   2  -7   4    3.48    1.08
   2  -7   4    3.09    1.44
   2  -7   4    3.96    1.34
  -2   7  -4    3.98    1.22
   2  -7   4    3.59    1.05
  -2   7  -5    2.27    1.09
   2  -7   5    1.42    0.98
   2  -7   5    1.81    0.86
   2  -7   5    1.24    1.09
   2  -7   5    1.56    0.95
  -2   7  -5    0.12    0.85
   2  -7   6   -0.73    0.86
   2  -7   6   -0.04    0.70
   2  -7   6    0.27    0.86
  -2   7  -6    0.52    0.73
   2  -7   7    8.37    1.39
   2  -7   7    7.54    1.45
   2  -7   7    8.60    1.49
  -2   7  -7    8.70    1.45
   2  -7   8   -0.30    0.62
   2  -7   8   -0.26    0.57
   2  -7   8   -0.21    0.59
  -2   7  -8   -0.43    0.72
   2  -7   9   29.31    2.07
  -2   7  -9   28.89    2.11
   2  -7   9   28.42    2.03
   2  -7  10    1.98    0.57
  -2   7 -10    2.87    0.70
  -2   6  17   12.65    1.15
  -2   6  17   11.53    1.19
  -2   6  16    1.54    0.46
  -2   6  16    2.42    0.97
   2  -6 -16    1.65    0.54
  -2   6  16    2.71    0.78
  -2   6  16    1.00    0.53
  -2   6  16    1.75    0.75
  -2   6  15   -0.12    0.61
   2  -6 -15   -0.46    0.56
  -2   6  15    0.54    0.65
  -2   6  15    1.21    0.91
  -2   6  15    0.35    0.71
  -2   6  15    0.71    0.65
  -2   6  14   11.50    1.81
  -2   6  14    9.28    1.44
   2  -6 -14   11.44    1.66
  -2   6  14   11.25    1.59
  -2   6  14   10.69    1.72
  -2   6  14   12.55    2.08
   2  -6 -14   12.19    1.79
   2  -6 -14    9.57    1.10
   2  -6 -13   25.93    2.17
  -2   6  13   23.81    2.65
  -2   6  13   21.59    2.30
   2  -6 -13   27.39    2.75
  -2   6  13   26.14    2.39
   2  -6 -13   30.66    2.75
  -2   6  13   26.84    2.92
   2  -6 -13   22.59    1.94
  -2   6  12   -0.65    1.08
  -2   6  12   -0.63    0.78
   2  -6 -12   -0.27    1.08
   2  -6 -12   -0.22    0.94
   2  -6 -12   -0.93    0.88
   2  -6 -12    0.29    0.77
  -2   6  12    0.61    0.85
  -2   6  12   -0.21    1.00
  -2   6  11   87.49    5.53
   2  -6 -11   80.19    3.63
  -2   6  11   75.82    4.97
   2  -6 -11   89.54    4.96
  -2   6  11   83.27    4.38
   2  -6 -11   75.51    4.53
  -2   6  11   72.37    4.57
   2  -6 -11   86.02    5.20
  -2   6  10    0.88    0.76
   2  -6 -10   -0.39    1.13
   2  -6 -10    1.05    0.93
   2  -6 -10    0.57    1.02
  -2   6  10   -1.71    1.18
  -2   6  10   -0.11    0.81
  -2   6  10    0.19    0.87
  -2   6  10    0.64    1.18
  -2   6  10    1.29    1.30
   2  -6 -10   -0.84    1.31
   2  -6  -9   54.82    4.39
  -2   6   9   45.12    3.86
   2  -6  -9   43.45    3.29
   2  -6  -9   50.13    3.72
   2  -6  -9   51.32    4.33
  -2   6   9   55.45    4.56
   2  -6  -9   51.03    4.15
  -2   6   9   48.02    3.48
  -2   6   9   45.25    3.48
  -2   6   8   32.77    3.13
   2  -6  -8   27.36    3.04
  -2   6   8   28.02    2.34
   2  -6  -8   27.88    2.92
  -2   6   8   33.43    3.55
   2  -6  -8   35.00    3.35
  -2   6   8   27.71    2.86
   2  -6  -8   33.22    3.56
   2  -6  -8   37.51    3.88
   2  -6  -7   -0.79    1.19
  -2   6   7   -0.18    0.97
   2  -6  -7   -0.40    1.11
  -2   6   7   -0.10    0.77
  -2   6   7   -1.33    1.17
   2  -6  -7    0.07    1.26
   2  -6  -7    1.08    1.20
  -2   6   7   -0.11    1.14
   2  -6  -7   -0.32    1.10
   2  -6  -6   -0.01    1.09
   2  -6  -6    1.18    1.61
   2  -6  -6    0.36    1.21
   2  -6  -6   -0.72    1.32
  -2   6   6   -0.78    0.96
  -2   6   6   -0.53    1.15
   2  -6  -6   -0.49    1.22
  -2   6   6   -0.36    1.25
  -2   6   6    0.08    1.10
  -2   6   5   38.69    3.95
  -2   6   5   38.12    3.78
   2  -6  -5   40.47    4.15
   2  -6  -5   42.67    4.16
  -2   6   5   36.65    3.40
  -2   6   5   34.31    3.06
   2  -6  -5   36.76    3.98
   2  -6  -5   34.76    3.64
   2  -6  -5   36.93    3.00
   2  -6  -5   42.50    4.51
  -2   6   4    0.72    1.32
  -2   6   4   -0.32    1.45
   2  -6  -4   -0.20    1.25
   2  -6  -4   -0.36    1.29
  -2   6   4   -0.91    1.01
  -2   6   4   -0.15    1.29
   2  -6  -4    1.51    1.09
   2  -6  -4   -1.37    1.78
   2  -6  -4   -0.68    1.12
  -2   6   4    0.20    0.97
   2  -6  -4   -0.39    1.39
  -2   6   3    2.07    1.35
   2  -6  -3    3.32    1.73
   2  -6  -3    1.61    1.51
  -2   6   3    1.28    1.35
   2  -6  -3    2.18    1.28
   2  -6  -3    1.83    1.67
  -2   6   3    1.87    1.31
   2  -6  -3    1.50    1.36
  -2   6   3    2.91    1.56
   2  -6  -3    1.29    1.28
   2  -6  -2    5.18    1.99
   2  -6  -2    4.82    1.63
  -2   6   2    5.88    2.15
  -2   6   2    3.04    1.75
   2  -6  -2    3.53    1.71
  -2   6   2    3.41    1.43
   2  -6  -2    4.78    2.04
   2  -6  -2    6.20    2.14
   2  -6  -2    5.17    1.15
  -2   6   2    3.59    1.43
   2  -6  -1    3.97    2.10
  -2   6   1    5.06    2.16
   2  -6  -1    3.85    1.89
  -2   6   1    3.06    1.46
   2  -6  -1    5.98    2.29
   2  -6  -1    4.80    1.82
   2  -6  -1    2.68    1.29
  -2   6   1    5.60    2.36
   2  -6  -1    2.82    2.13
  -2   6   1    3.26    1.54
   2  -6   0   58.02    4.29
   2  -6   0   58.71    4.13
  -2   6   0   60.22    4.20
   2  -6   0   68.39    5.56
   2  -6   0   61.11    5.17
   2  -6   0   60.52    4.07
  -2   6   0   66.69    5.51
   2  -6   0   62.85    5.06
  -2   6   0   67.37    4.99
  -2   6   0   60.77    5.25
   2  -6   0   66.94    5.92
  -2   6  -1   32.47    2.95
  -2   6  -1   42.82    4.38
  -2   6  -1   41.74    4.06
   2  -6   1   33.24    3.32
   2  -6   1   35.10    3.05
   2  -6   1   45.00    4.57
   2  -6   1   37.90    3.57
  -2   6  -1   34.40    4.07
   2  -6   1   40.11    3.95
   2  -6   1   43.50    5.12
   2  -6   1   36.96    4.26
  -2   6  -2   16.71    2.73
  -2   6  -2   13.46    1.96
   2  -6   2   19.16    3.59
   2  -6   2   15.16    1.88
  -2   6  -2   16.85    3.01
   2  -6   2   15.97    2.36
   2  -6   2   16.52    2.58
   2  -6   2   12.18    2.72
   2  -6   2   17.27    2.96
  -2   6  -2   20.01    3.07
   2  -6   2   17.98    2.69
  -2   6  -3   20.51    2.97
   2  -6   3   15.32    2.00
   2  -6   3   16.42    2.26
  -2   6  -3   14.83    2.21
   2  -6   3   20.03    2.86
   2  -6   3   19.14    2.59
  -2   6  -3   18.55    2.98
   2  -6   3   18.84    3.33
   2  -6   3   19.29    2.83
  -2   6  -3   20.39    3.06
   2  -6   3   19.19    3.01
  -2   6  -4    3.54    1.72
   2  -6   4    4.21    1.35
  -2   6  -4    3.94    1.65
   2  -6   4    4.00    1.32
   2  -6   4    5.82    1.81
  -2   6  -4    3.10    1.27
   2  -6   4    7.05    1.99
   2  -6   4    3.69    1.23
   2  -6   4    3.55    2.04
  -2   6  -4    5.33    1.95
   2  -6   4    5.81    1.87
   2  -6   5    2.84    1.64
  -2   6  -5    1.31    1.23
   2  -6   5    2.37    1.80
   2  -6   5    1.18    0.82
  -2   6  -5    2.11    1.63
  -2   6  -5   -0.31    1.23
   2  -6   5   -0.15    1.10
   2  -6   5    0.78    0.89
  -2   6  -5    1.01    1.11
   2  -6   5    1.37    1.03
   2  -6   5    1.56    1.41
   2  -6   5    1.03    1.25
   2  -6   6   -0.25    0.92
   2  -6   6    0.06    0.71
  -2   6  -6    1.50    1.07
   2  -6   6    0.69    1.02
   2  -6   6    1.26    1.21
  -2   6  -6    0.61    1.25
  -2   6  -6   -0.49    1.26
   2  -6   6    0.50    1.40
   2  -6   6    0.54    1.30
   2  -6   6   -0.45    1.26
  -2   6  -6    0.74    1.43
   2  -6   7    1.83    1.01
  -2   6  -7    1.97    1.04
  -2   6  -7    1.66    1.38
   2  -6   7    2.68    1.60
  -2   6  -7    2.33    1.28
   2  -6   7    2.54    1.22
   2  -6   7    3.05    1.30
   2  -6   7    2.06    1.45
   2  -6   7    2.60    1.52
  -2   6  -7    1.66    1.40
   2  -6   8    0.48    0.91
  -2   6  -8    1.24    0.71
   2  -6   8    1.39    1.01
   2  -6   8    1.06    1.15
   2  -6   8    1.00    1.08
  -2   6  -8    0.19    1.27
   2  -6   8    0.79    0.65
  -2   6  -8    1.61    1.07
   2  -6   8   -0.64    1.12
  -2   6  -8    0.96    1.09
   2  -6   9   18.98    2.46
   2  -6   9   22.45    2.87
   2  -6   9   18.73    2.20
   2  -6   9   20.00    2.45
  -2   6  -9   23.83    3.15
   2  -6   9   25.37    3.02
  -2   6  -9   20.94    2.64
  -2   6  -9   22.22    2.71
  -2   6 -10   38.70    3.26
   2  -6  10   33.38    2.65
   2  -6  10   40.59    3.31
   2  -6  10   48.65    3.84
   2  -6  10   47.23    3.69
  -2   6 -10   39.27    3.47
   2  -6  10   38.62    2.94
  -2   6 -10   45.38    4.00
   2  -6  11    7.60    1.58
  -2   6 -11    9.69    1.97
   2  -6  11    9.54    1.81
   2  -6  11    8.60    1.54
  -2   6 -11    7.81    1.61
  -2   6 -11    7.37    1.35
  -2   6 -12   41.21    3.18
   2  -6  12   50.99    3.49
   2  -6  12   45.32    2.90
  -2   6 -12   45.65    3.49
   2  -6  12   43.50    3.10
   2  -6  13   17.18    1.86
  -2   6 -13   16.46    2.00
   2  -6  13   17.74    1.93
   2  -6  14    2.45    0.78
  -2   6 -14    1.78    0.71
   2  -6  14    2.15    0.80
   2  -6  15    1.61    0.58
  -2   6 -15    1.00    0.56
  -2   5  20    2.75    0.66
  -2   5  20    2.42    0.73
  -2   5  20    1.78    0.54
  -2   5  19    0.70    0.67
  -2   5  19    0.61    0.43
  -2   5  19    0.47    0.64
  -2   5  19    1.12    0.76
  -2   5  18   74.68    4.14
  -2   5  18   63.04    3.14
  -2   5  18   78.09    4.40
   2  -5 -18   69.87    3.88
  -2   5  18   81.33    4.57
  -2   5  18   72.75    4.10
  -2   5  17   18.18    2.46
  -2   5  17   14.84    2.08
  -2   5  17   14.09    1.69
   2  -5 -17   14.62    1.48
  -2   5  17   15.02    2.11
  -2   5  17   13.38    1.64
   2  -5 -17   17.85    2.19
  -2   5  17   16.00    2.19
   2  -5 -16   51.85    4.11
  -2   5  16   47.44    3.98
   2  -5 -16   42.44    2.90
  -2   5  16   47.34    4.01
  -2   5  16   41.02    3.26
  -2   5  16   51.67    4.18
  -2   5  16   52.87    4.42
   2  -5 -16   39.75    2.85
  -2   5  15   13.75    2.41
   2  -5 -15   13.19    1.93
  -2   5  15   12.21    2.03
  -2   5  15   13.68    2.42
  -2   5  15   14.64    2.38
  -2   5  15   14.93    2.71
   2  -5 -15   10.80    1.90
   2  -5 -15   15.84    2.55
   2  -5 -14  123.53    6.84
   2  -5 -14  100.21    5.47
  -2   5  14  115.31    7.08
   2  -5 -14  105.58    5.53
  -2   5  14   97.17    5.57
  -2   5  14  113.36    6.50
   2  -5 -14  101.20    4.58
  -2   5  14  112.79    6.64
   2  -5 -13  110.05    5.40
   2  -5 -13  121.09    6.42
  -2   5  13  108.84    6.27
  -2   5  13  127.37    7.08
  -2   5  13  134.12    7.86
  -2   5  13  119.23    7.16
   2  -5 -13  128.80    7.53
  -2   5  12   64.90    4.96
  -2   5  12   65.27    5.48
  -2   5  12   71.11    5.36
  -2   5  12   74.30    5.97
   2  -5 -12   63.22    4.46
   2  -5 -12   76.96    5.42
   2  -5 -12   75.72    5.72
  -2   5  11   -0.09    0.76
   2  -5 -11    0.56    1.20
   2  -5 -11    0.50    1.52
  -2   5  11    0.79    1.71
  -2   5  11    0.87    0.85
  -2   5  11    1.31    1.37
  -2   5  11   -0.77    1.17
   2  -5 -11    1.77    1.02
   2  -5 -11    0.17    1.12
  -2   5  11   -0.49    0.87
  -2   5  10    2.34    1.26
   2  -5 -10    0.53    0.86
   2  -5 -10   -0.22    1.26
  -2   5  10    0.54    1.15
  -2   5  10    0.54    1.16
   2  -5 -10   -0.55    0.89
  -2   5  10   -0.06    1.34
  -2   5  10    1.62    1.08
   2  -5 -10    2.55    1.75
  -2   5  10    0.79    0.95
   2  -5 -10    1.08    1.62
  -2   5   9   31.34    3.20
  -2   5   9   32.84    3.49
   2  -5  -9   29.50    3.66
   2  -5  -9   34.59    3.31
   2  -5  -9   31.01    3.09
  -2   5   9   25.24    3.33
  -2   5   9   31.12    4.05
  -2   5   9   27.13    2.71
   2  -5  -9   34.17    3.97
  -2   5   9   27.72    3.06
   2  -5  -9   32.97    3.76
  -2   5   8    4.11    1.58
   2  -5  -8    3.48    1.88
   2  -5  -8    3.47    1.47
   2  -5  -8    4.43    1.67
  -2   5   8    3.54    1.38
  -2   5   8    4.35    1.91
  -2   5   8    4.32    2.10
  -2   5   8    3.34    1.57
  -2   5   8    3.35    1.37
   2  -5  -8    1.06    1.33
   2  -5  -8    2.03    1.51
  -2   5   7   68.49    5.58
  -2   5   7   63.37    5.08
  -2   5   7   72.08    5.52
  -2   5   7   62.73    4.37
  -2   5   7   66.11    4.45
   2  -5  -7   63.62    4.96
   2  -5  -7   68.89    5.53
   2  -5  -7   71.57    5.15
  -2   5   7   67.84    5.06
   2  -5  -7   68.30    5.42
  -2   5   7   64.57    4.89
   2  -5  -7   73.82    5.73
   2  -5  -6   16.45    2.95
  -2   5   6   15.16    2.63
  -2   5   6   15.32    2.39
  -2   5   6   14.01    2.53
  -2   5   6   15.39    2.11
   2  -5  -6   15.85    2.74
   2  -5  -6   13.72    2.82
   2  -5  -6   14.41    1.97
  -2   5   6   16.85    2.89
   2  -5  -6   16.09    2.71
  -2   5   6   14.88    2.77
  -2   5   6   13.56    2.66
   2  -5  -6   15.18    2.72
  -2   5   5    1.88    1.48
  -2   5   5    0.69    1.31
   2  -5  -5    0.59    1.26
  -2   5   5   -0.40    1.42
   2  -5  -5    2.00    1.90
   2  -5  -5    1.97    1.67
   2  -5  -5    1.77    1.66
  -2   5   5   -0.12    1.03
  -2   5   5    0.97    1.31
  -2   5   5    0.53    1.24
   2  -5  -5    2.67    1.86
  -2   5   4   58.41    4.64
  -2   5   4   66.56    5.75
   2  -5  -4   65.72    5.21
   2  -5  -4   75.45    5.98
   2  -5  -4   66.53    5.69
  -2   5   4   62.89    5.02
   2  -5  -4   68.89    5.42
  -2   5   4   60.44    4.82
   2  -5  -4   67.64    5.58
  -2   5   4   65.71    4.75
  -2   5   4   64.24    5.26
  -2   5   3   85.37    5.31
  -2   5   3   89.28    5.77
   2  -5  -3   97.16    6.70
  -2   5   3  106.49    7.00
   2  -5  -3   98.99    6.56
   2  -5  -3   99.81    6.74
  -2   5   3   91.84    5.62
   2  -5  -3   87.59    4.22
   2  -5  -3   93.59    6.60
  -2   5   3   95.15    5.78
  -2   5   3   94.27    6.27
   2  -5  -3   91.51    6.07
  -2   5   2   20.65    2.77
  -2   5   2   21.78    2.69
   2  -5  -2   24.48    3.81
  -2   5   2   23.15    3.09
   2  -5  -2   25.51    4.03
   2  -5  -2   25.90    3.69
  -2   5   2   29.61    4.22
   2  -5  -2   24.07    3.62
   2  -5  -2   22.38    2.51
   2  -5  -2   22.45    3.23
  -2   5   2   25.10    3.61
  -2   5   2   21.40    3.16
  -2   5   1   48.67    4.58
   2  -5  -1   44.36    3.55
  -2   5   1   48.34    4.78
  -2   5   1   39.74    3.61
  -2   5   1   44.27    3.93
   2  -5  -1   50.84    5.12
   2  -5  -1   50.41    5.03
  -2   5   1   40.25    3.12
   2  -5  -1   50.29    5.04
   2  -5  -1   46.21    4.66
   2  -5  -1   47.05    4.30
  -2   5   1   55.37    5.31
  -2   5   0   -0.60    1.77
  -2   5   0   -0.28    1.78
   2  -5   0   -0.08    1.04
  -2   5   0    0.11    1.34
   2  -5   0   -0.14    1.71
  -2   5   0   -0.35    0.90
   2  -5   0    0.74    1.55
  -2   5   0    0.61    1.11
   2  -5   0    0.66    1.71
   2  -5   0   -0.66    1.60
   2  -5   0    1.19    1.22
  -2   5  -1    6.33    2.41
   2  -5   1    3.92    1.53
  -2   5  -1    3.72    1.41
   2  -5   1    3.91    1.78
   2  -5   1    4.46    2.22
  -2   5  -1    4.13    1.99
  -2   5  -1    2.89    1.43
   2  -5   1    6.57    2.40
   2  -5   1    4.29    2.30
   2  -5   1    3.26    1.52
  -2   5  -1    4.67    2.56
  -2   5  -2   84.05    6.17
  -2   5  -2   69.60    4.78
   2  -5   2   70.33    4.94
  -2   5  -2   74.89    5.91
   2  -5   2   72.83    5.19
  -2   5  -2   70.12    4.36
   2  -5   2   79.09    6.40
   2  -5   2   72.32    5.51
   2  -5   2   75.64    5.99
  -2   5  -2   76.20    5.84
   2  -5   2   76.65    5.30
  -2   5  -3    2.27    2.09
   2  -5   3    1.11    1.08
   2  -5   3    0.81    0.79
   2  -5   3    0.65    1.58
   2  -5   3    0.97    1.47
   2  -5   3    1.08    1.20
  -2   5  -3   -0.26    1.46
  -2   5  -3   -0.10    1.13
   2  -5   3    1.24    1.92
   2  -5   3    0.57    1.29
   2  -5   4   61.68    4.93
   2  -5   4   56.79    4.96
   2  -5   4   60.99    5.53
  -2   5  -4   60.34    5.43
   2  -5   4   60.98    5.68
  -2   5  -4   56.26    4.65
  -2   5  -4   56.50    4.89
   2  -5   4   55.02    4.26
   2  -5   4   52.10    4.15
  -2   5  -5   28.92    3.63
   2  -5   5   23.52    2.92
  -2   5  -5   29.05    3.65
   2  -5   5   29.04    3.97
   2  -5   5   27.24    3.35
   2  -5   5   29.46    3.78
  -2   5  -5   30.76    4.00
   2  -5   5   27.53    3.85
   2  -5   5   27.74    3.03
   2  -5   5   26.61    2.88
  -2   5  -6   24.75    3.22
  -2   5  -6   24.28    3.70
   2  -5   6   24.68    3.04
   2  -5   6   25.05    3.80
   2  -5   6   22.54    3.02
   2  -5   6   25.41    3.69
   2  -5   6   26.42    3.71
  -2   5  -6   25.74    3.62
   2  -5   6   23.99    2.59
   2  -5   6   19.97    2.58
   2  -5   7   -0.42    0.89
   2  -5   7    1.25    0.88
   2  -5   7    1.61    1.57
   2  -5   7    1.48    1.48
   2  -5   7    2.61    1.83
   2  -5   7   -0.05    1.22
   2  -5   7    0.46    1.10
   2  -5   7    0.57    1.00
  -2   5  -7    0.12    1.41
  -2   5  -7   -0.09    1.67
   2  -5   7    1.61    1.64
  -2   5  -7    0.77    1.06
  -2   5  -8   45.18    3.62
   2  -5   8   56.27    5.05
   2  -5   8   44.41    4.33
  -2   5  -8   46.89    4.87
   2  -5   8   41.33    3.46
   2  -5   8   49.24    4.63
   2  -5   8   49.79    4.85
   2  -5   8   47.60    3.70
   2  -5   8   47.91    4.25
   2  -5   8   42.69    3.40
  -2   5  -8   50.13    5.05
  -2   5  -9   64.03    3.96
   2  -5   9   67.72    4.49
   2  -5   9   73.77    5.42
  -2   5  -9   76.28    6.28
   2  -5   9   70.83    5.24
   2  -5   9   74.45    5.27
   2  -5   9   72.17    4.20
   2  -5   9   82.78    6.11
  -2   5  -9   75.97    5.97
   2  -5   9   65.61    4.03
   2  -5  10    1.31    1.31
   2  -5  10    1.64    1.59
   2  -5  10    0.95    0.92
   2  -5  10    2.14    1.38
   2  -5  10    1.27    1.39
  -2   5 -10    0.53    1.60
  -2   5 -10   -0.14    1.29
   2  -5  11   50.71    4.24
  -2   5 -11   52.85    5.03
   2  -5  11   57.88    4.81
   2  -5  11   50.67    3.96
   2  -5  11   43.91    3.56
  -2   5 -11   51.28    4.47
   2  -5  11   54.64    4.41
   2  -5  11   56.23    4.67
   2  -5  12    1.28    1.16
  -2   5 -12    3.74    1.74
   2  -5  12    2.81    1.57
   2  -5  12    3.05    1.42
   2  -5  12    0.94    1.04
   2  -5  12    1.81    1.13
  -2   5 -12    2.32    1.30
  -2   5 -13   32.20    3.00
   2  -5  13   36.05    3.06
   2  -5  13   34.12    3.23
   2  -5  13   37.46    3.42
  -2   5 -13   36.66    3.84
   2  -5  13   42.11    3.91
   2  -5  13   44.76    3.88
   2  -5  14    1.66    1.07
   2  -5  14    1.77    0.84
   2  -5  14    1.89    0.95
  -2   5 -14    1.49    0.89
   2  -5  14    2.10    1.23
  -2   5 -14    2.10    1.28
   2  -5  14    2.16    1.32
   2  -5  15    2.54    1.16
  -2   5 -15    2.93    1.24
   2  -5  15    1.69    1.03
   2  -5  15    2.75    1.24
   2  -5  15    1.55    0.82
   2  -5  16   41.17    3.15
   2  -5  16   38.30    2.60
   2  -5  16   38.33    2.83
  -2   5 -16   40.36    3.09
  -2   5 -17    3.73    0.89
   2  -5  17    4.87    1.09
   2  -5  17    5.38    1.06
   2  -5  18    1.80    0.54
   2  -5  18    2.09    0.67
  -2   4  22   14.25    1.46
  -2   4  22   14.18    1.43
  -2   4  22   14.23    1.53
  -2   4  21  153.86    5.65
  -2   4  21  149.33    5.48
  -2   4  21  144.15    5.26
  -2   4  20   11.71    1.67
  -2   4  20   14.75    2.15
  -2   4  20   13.11    1.68
  -2   4  20   15.86    2.26
  -2   4  20   13.30    1.34
  -2   4  20   15.83    2.34
   2  -4 -20   13.11    1.89
  -2   4  19  112.45    5.96
  -2   4  19  114.11    6.13
   2  -4 -19   94.46    4.02
   2  -4 -19  108.95    5.55
  -2   4  19   97.23    4.75
  -2   4  19  112.24    5.87
  -2   4  19   95.29    4.61
  -2   4  19  102.55    4.09
  -2   4  19  109.33    5.85
  -2   4  18   30.68    2.50
  -2   4  18   34.61    3.69
  -2   4  18   33.44    3.55
  -2   4  18   33.49    3.64
   2  -4 -18   28.61    2.78
  -2   4  18   29.15    2.86
  -2   4  18   35.18    3.76
   2  -4 -18   34.25    3.55
  -2   4  18   29.68    3.03
   2  -4 -17    0.45    0.96
  -2   4  17    0.42    1.47
  -2   4  17    0.21    0.70
  -2   4  17   -0.13    0.96
  -2   4  17    0.02    1.16
   2  -4 -17   -0.44    0.69
   2  -4 -17    2.59    1.50
  -2   4  17    0.35    0.79
  -2   4  17    0.11    1.38
  -2   4  17    0.78    1.41
  -2   4  16    1.15    0.84
  -2   4  16    1.45    1.54
  -2   4  16    0.73    1.34
   2  -4 -16    3.71    1.65
  -2   4  16    2.71    1.63
  -2   4  16    1.87    1.25
   2  -4 -16    1.73    0.83
  -2   4  16    2.47    1.66
  -2   4  16    1.52    0.78
   2  -4 -16    1.53    1.48
  -2   4  15   18.07    2.28
  -2   4  15   21.16    3.41
  -2   4  15   22.43    3.46
  -2   4  15   19.05    2.79
  -2   4  15   23.68    3.51
  -2   4  15   21.13    2.33
  -2   4  15   22.33    3.43
   2  -4 -15   22.75    3.37
   2  -4 -15   21.62    2.93
   2  -4 -14   11.21    1.62
  -2   4  14   13.58    3.03
  -2   4  14   13.54    2.95
  -2   4  14   11.40    1.94
  -2   4  14   10.17    2.35
  -2   4  14   13.77    2.92
   2  -4 -14   14.51    2.80
  -2   4  14   14.35    1.90
   2  -4 -14   13.78    2.94
   2  -4 -13   80.40    6.32
  -2   4  13   65.30    4.26
  -2   4  13   73.08    5.27
  -2   4  13   80.16    6.35
  -2   4  13   70.59    3.97
  -2   4  13   72.59    6.01
   2  -4 -13   74.62    4.39
   2  -4 -13   79.12    5.74
  -2   4  13   80.77    6.12
  -2   4  12   39.71    4.50
  -2   4  12   31.85    2.96
  -2   4  12   27.49    2.86
  -2   4  12   29.13    3.57
  -2   4  12   32.93    4.11
   2  -4 -12   35.80    4.29
  -2   4  12   33.69    4.56
   2  -4 -12   29.73    3.14
   2  -4 -12   36.05    4.53
  -2   4  11    2.27    0.90
   2  -4 -11    2.91    1.25
  -2   4  11    3.84    1.97
  -2   4  11    2.69    1.20
   2  -4 -11    3.43    1.67
   2  -4 -11    4.12    1.14
  -2   4  11    2.13    1.17
  -2   4  11    3.13    1.15
  -2   4  11    3.27    1.68
   2  -4 -11    4.21    1.76
  -2   4  11    3.76    1.81
  -2   4  11    2.50    1.08
  -2   4  10  349.37    9.67
   2  -4 -10  361.22   11.13
   2  -4 -10  397.69   12.97
  -2   4  10  317.79    9.19
  -2   4  10  386.44   13.22
   2  -4 -10  353.32    9.48
  -2   4  10  427.75   13.59
  -2   4  10  321.01    9.43
   2  -4 -10  364.59    9.52
  -2   4  10  420.33   14.26
   2  -4 -10  423.29   13.53
  -2   4  10  368.22    9.78
  -2   4   9   87.87    6.05
   2  -4  -9   86.92    5.19
   2  -4  -9   86.11    4.94
  -2   4   9   84.28    5.05
  -2   4   9   95.52    6.82
  -2   4   9   93.49    5.12
  -2   4   9   75.30    4.80
   2  -4  -9   85.36    5.60
   2  -4  -9   94.74    6.36
  -2   4   9  101.85    6.90
   2  -4  -9   93.91    6.42
   2  -4  -8  119.55    7.17
  -2   4   8  107.90    5.54
   2  -4  -8  103.77    5.82
   2  -4  -8  103.19    5.64
  -2   4   8  109.20    6.37
  -2   4   8  109.78    6.93
  -2   4   8  112.70    7.03
   2  -4  -8  101.40    6.26
  -2   4   8   99.62    5.58
   2  -4  -8  117.92    7.02
  -2   4   8  114.30    6.01
  -2   4   8  108.18    7.00
   2  -4  -7    1.35    1.42
   2  -4  -7    1.48    1.21
   2  -4  -7    0.70    1.07
  -2   4   7    0.93    1.29
  -2   4   7    2.26    1.82
  -2   4   7    0.64    1.13
  -2   4   7    0.99    1.21
  -2   4   7    1.84    1.42
  -2   4   7    2.23    1.19
   2  -4  -7    4.12    1.89
  -2   4   7    2.13    1.29
   2  -4  -7    2.54    1.76
   2  -4  -6   44.86    4.34
  -2   4   6   43.67    4.00
  -2   4   6   39.32    3.68
  -2   4   6   43.21    4.23
  -2   4   6   40.32    3.45
  -2   4   6   41.85    3.51
  -2   4   6   55.46    4.49
   2  -4  -6   47.03    3.95
   2  -4  -6   45.50    4.19
  -2   4   6   44.30    4.15
   2  -4  -6   43.92    3.95
   2  -4  -6   46.32    4.23
   2  -4  -5    4.94    1.88
  -2   4   5    5.43    1.71
  -2   4   5    4.19    1.77
  -2   4   5    5.60    1.78
  -2   4   5    3.76    1.20
  -2   4   5    3.45    1.56
   2  -4  -5    4.73    1.74
  -2   4   5    5.74    1.95
  -2   4   5    5.31    1.59
   2  -4  -5    4.03    1.58
   2  -4  -5    4.83    1.80
   2  -4  -5    4.88    1.76
  -2   4   4    0.82    1.21
  -2   4   4    0.81    1.47
  -2   4   4    1.41    1.16
  -2   4   4    1.51    1.26
   2  -4  -4    1.08    1.13
   2  -4  -4    1.20    1.46
  -2   4   4    0.55    1.14
   2  -4  -4    0.63    1.14
   2  -4  -4    1.25    1.23
   2  -4  -4    2.18    1.52
  -2   4   4    0.74    0.96
  -2   4   4    1.26    0.85
   2  -4  -3   36.29    3.75
   2  -4  -3   32.28    2.43
  -2   4   3   31.52    3.39
  -2   4   3   33.36    3.40
  -2   4   3   36.81    3.69
  -2   4   3   36.08    3.38
   2  -4  -3   36.44    3.81
   2  -4  -3   38.48    4.21
  -2   4   3   43.70    4.27
   2  -4  -3   36.56    3.76
  -2   4   3   36.57    3.41
   2  -4  -3   37.35    3.56
   2  -4  -2    4.32    1.52
  -2   4   2    3.56    1.32
  -2   4   2    2.57    1.52
   2  -4  -2    3.83    1.88
  -2   4   2    4.88    1.66
   2  -4  -2    3.79    1.73
   2  -4  -2    2.62    1.36
  -2   4   2    3.66    1.01
   2  -4  -2    4.12    1.62
  -2   4   2    3.37    1.28
  -2   4   2    4.19    1.99
   2  -4  -2    2.37    0.99
  -2   4   2    2.77    1.45
   2  -4  -1   20.81    3.28
  -2   4   1   20.14    2.85
  -2   4   1   15.59    2.33
  -2   4   1   17.63    2.75
   2  -4  -1   20.58    3.34
   2  -4  -1   20.95    3.28
  -2   4   1   15.83    2.08
  -2   4   1   17.82    2.21
   2  -4  -1   18.84    2.84
  -2   4   1   22.91    3.65
   2  -4  -1   23.18    3.55
  -2   4   1   23.41    3.56
  -2   4   0  206.23    7.40
   2  -4   0  249.05    9.51
   2  -4   0  262.37   10.01
  -2   4   0  232.04    7.64
   2  -4   0  244.47    9.57
  -2   4   0  245.46    9.40
  -2   4   0  256.40   10.23
  -2   4   0  252.04    9.00
   2  -4   0  241.83    8.41
   2  -4   0  246.58    8.84
  -2   4   0  210.60    7.11
   2  -4   1   29.58    3.37
  -2   4  -1   30.69    3.80
   2  -4   1   27.64    3.04
  -2   4  -1   24.01    2.44
   2  -4   1   29.50    3.67
   2  -4   1   26.69    3.09
  -2   4  -1   22.68    2.53
  -2   4  -1   24.26    2.67
   2  -4   1   29.88    3.80
  -2   4  -1   29.71    3.68
  -2   4  -2   75.97    5.58
   2  -4   2   83.77    5.84
  -2   4  -2   84.84    5.77
   2  -4   2   75.38    4.65
  -2   4  -2   68.56    3.78
   2  -4   2   78.80    4.85
   2  -4   2   82.63    5.97
   2  -4   2   74.94    5.15
  -2   4  -2   67.88    3.95
  -2   4  -3   10.98    2.32
   2  -4   3   13.85    2.32
   2  -4   3   12.06    1.95
   2  -4   3   12.27    2.50
  -2   4  -3   12.08    2.63
   2  -4   3   11.46    1.92
   2  -4   3   13.28    2.67
   2  -4   4    6.20    1.48
  -2   4  -4    6.03    1.94
  -2   4  -4    6.69    2.00
   2  -4   4    6.26    1.55
   2  -4   4    6.00    1.73
   2  -4   4    5.25    1.65
   2  -4   4    8.43    2.20
  -2   4  -5    2.31    1.70
   2  -4   5    2.31    1.18
   2  -4   5    3.07    1.73
   2  -4   5    2.51    1.03
   2  -4   5    1.86    1.07
   2  -4   5    4.39    1.96
  -2   4  -5    3.68    1.67
   2  -4   5    2.76    1.12
   2  -4   6   26.31    2.92
  -2   4  -6   23.48    2.98
   2  -4   6   22.28    2.61
   2  -4   6   26.77    3.42
   2  -4   6   25.20    3.29
   2  -4   6   20.63    2.48
   2  -4   6   22.82    2.50
  -2   4  -6   24.46    3.64
   2  -4   7    3.06    1.61
   2  -4   7    2.53    1.21
   2  -4   7    1.05    0.95
  -2   4  -7    1.44    1.62
   2  -4   7    2.23    1.46
   2  -4   7    1.96    0.92
   2  -4   7    2.70    0.93
  -2   4  -7    2.29    1.29
   2  -4   7    1.61    1.46
  -2   4  -8   31.22    3.11
   2  -4   8   27.50    3.20
   2  -4   8   30.45    3.76
  -2   4  -8   36.33    4.31
   2  -4   8   30.38    3.54
   2  -4   8   30.09    2.92
   2  -4   8   31.69    3.00
   2  -4   8   34.24    3.93
   2  -4   8   30.90    3.63
   2  -4   8   28.84    3.60
   2  -4   8   36.53    4.16
  -2   4  -9   97.04    4.95
   2  -4   9  112.54    6.70
   2  -4   9   97.26    4.85
   2  -4   9  103.99    5.63
   2  -4   9  100.41    5.93
   2  -4   9  106.20    6.85
   2  -4   9  100.67    5.87
   2  -4   9   98.56    6.49
   2  -4   9   88.19    4.81
   2  -4   9  104.77    6.42
   2  -4   9  106.16    6.90
  -2   4  -9  109.83    7.18
   2  -4  10  167.12    7.84
  -2   4 -10  173.07    8.96
   2  -4  10  184.79    9.04
   2  -4  10  168.47    8.55
   2  -4  10  147.81    6.13
   2  -4  10  175.72    7.68
   2  -4  10  161.31    7.25
   2  -4  10  180.72    8.68
   2  -4  10  166.45    8.18
   2  -4  11  145.68    7.35
   2  -4  11  144.38    7.87
   2  -4  11  139.45    7.38
   2  -4  11  123.99    6.01
   2  -4  11  151.08    7.84
   2  -4  11  147.29    8.29
  -2   4 -11  138.53    7.88
   2  -4  11  139.30    7.88
   2  -4  12    1.23    1.60
   2  -4  12    0.86    1.53
   2  -4  12    1.68    1.39
   2  -4  12    0.43    1.53
   2  -4  12    1.27    1.27
   2  -4  12    1.04    1.25
   2  -4  12    1.72    1.70
  -2   4 -12    1.11    1.62
   2  -4  13   80.17    5.99
   2  -4  13   75.49    5.92
   2  -4  13   85.65    5.69
   2  -4  13   71.39    4.68
   2  -4  13   77.27    5.61
   2  -4  13   79.72    5.85
   2  -4  13   86.21    5.92
  -2   4 -13   75.00    5.45
   2  -4  14    2.63    1.66
   2  -4  14    3.23    1.31
   2  -4  14    1.95    1.29
   2  -4  14    3.15    1.49
   2  -4  14    0.70    1.13
   2  -4  14    4.04    1.82
  -2   4 -14    1.32    1.10
   2  -4  14    2.69    1.42
   2  -4  15    0.23    1.25
   2  -4  15    0.90    1.17
   2  -4  15    0.87    1.30
   2  -4  15    0.83    1.11
   2  -4  15    0.19    1.11
   2  -4  15    0.41    0.98
  -2   4 -15    1.28    0.95
   2  -4  16    3.67    1.50
  -2   4 -16    2.77    1.42
   2  -4  16    2.90    1.38
   2  -4  16    4.19    1.54
   2  -4  16    3.87    1.47
   2  -4  16    3.62    1.23
  -2   4 -16    3.35    1.08
   2  -4  17   44.07    3.87
   2  -4  17   41.48    3.27
   2  -4  17   44.96    3.78
  -2   4 -17   40.84    3.64
   2  -4  17   40.54    2.87
   2  -4  18    0.10    0.89
   2  -4  18    0.25    0.69
  -2   4 -18    0.89    0.84
   2  -4  18    1.16    1.02
   2  -4  19    9.65    1.65
   2  -4  19    7.35    1.09
   2  -4  19    9.42    1.46
   2  -4  20   23.38    2.04
   2  -4  20   23.23    1.84
   2  -4  21   35.94    1.98
  -2   3  24    9.37    1.08
  -2   3  24    9.84    1.14
  -2   3  23   19.40    1.73
  -2   3  23   19.10    1.60
  -2   3  23   21.46    1.99
  -2   3  23   23.50    2.18
  -2   3  22    7.25    1.17
  -2   3  22    8.95    1.38
  -2   3  22    9.47    1.46
  -2   3  22    8.83    1.54
  -2   3  22    9.05    1.67
   2  -3 -22    7.87    1.44
  -2   3  22    7.78    1.19
  -2   3  22    8.58    1.62
  -2   3  21   14.76    1.85
   2  -3 -21   12.98    1.56
  -2   3  21   14.30    1.92
  -2   3  21   14.79    1.95
  -2   3  21   14.72    2.23
  -2   3  21   13.62    1.75
  -2   3  21   14.37    2.18
   2  -3 -21   16.34    2.17
  -2   3  21   14.60    2.30
   2  -3 -20   55.99    3.65
   2  -3 -20   60.10    4.45
  -2   3  20   65.76    4.90
  -2   3  20   59.48    3.79
  -2   3  20   60.41    4.04
  -2   3  20   65.05    4.16
  -2   3  20   65.99    4.84
  -2   3  20   62.73    4.13
  -2   3  20   66.75    4.78
  -2   3  19   11.37    2.05
  -2   3  19   10.04    2.17
  -2   3  19   10.08    1.80
  -2   3  19   11.59    1.96
   2  -3 -19    9.45    1.78
  -2   3  19    9.20    2.16
  -2   3  19    9.10    1.81
   2  -3 -19   10.91    2.29
  -2   3  19    9.50    2.12
  -2   3  19   10.07    2.24
  -2   3  18  155.70    7.45
  -2   3  18  155.19    7.00
   2  -3 -18  158.03    7.19
  -2   3  18  171.73    8.54
  -2   3  18  168.21    8.33
  -2   3  18  149.37    6.91
  -2   3  18  166.53    7.23
  -2   3  18  165.55    8.60
  -2   3  18  175.93    8.44
  -2   3  17   37.05    4.26
  -2   3  17   33.65    4.25
   2  -3 -17   37.00    3.86
  -2   3  17   36.99    4.37
  -2   3  17   34.89    3.60
  -2   3  17   37.51    4.23
  -2   3  17   37.92    3.78
  -2   3  17   30.89    3.43
  -2   3  16    0.68    1.50
  -2   3  16   -0.85    1.10
   2  -3 -16   -0.37    1.29
  -2   3  16    1.08    1.11
  -2   3  16    1.23    1.55
  -2   3  16   -0.31    1.04
  -2   3  16    0.91    1.46
   2  -3 -16    1.00    0.80
  -2   3  16   -0.17    1.39
  -2   3  15   54.94    4.54
  -2   3  15   60.28    5.71
  -2   3  15   55.82    4.72
  -2   3  15   60.47    5.46
  -2   3  15   59.90    5.59
  -2   3  15   53.07    4.19
  -2   3  15   59.51    5.48
  -2   3  15   49.50    3.46
   2  -3 -15   59.01    5.34
  -2   3  14  290.33   10.26
  -2   3  14  283.61    9.97
  -2   3  14  288.56    9.23
  -2   3  14  295.44   11.78
  -2   3  14  295.42   11.74
  -2   3  14  309.07   11.78
  -2   3  14  283.00    8.21
   2  -3 -14  316.97   11.53
   2  -3 -13   -0.48    1.52
  -2   3  13   -0.51    1.58
  -2   3  13   -0.34    1.53
  -2   3  13    0.64    1.11
  -2   3  13   -0.61    1.13
  -2   3  13    0.84    0.92
  -2   3  13   -0.05    1.41
  -2   3  13    0.48    1.26
  -2   3  13    0.06    0.82
  -2   3  12   90.98    6.51
  -2   3  12   81.88    5.39
   2  -3 -12   70.34    4.12
  -2   3  12   76.45    5.20
  -2   3  12   80.74    6.15
  -2   3  12   87.89    4.79
   2  -3 -12   99.63    6.84
  -2   3  12   94.11    6.68
  -2   3  12   79.66    4.66
  -2   3  11   34.16    2.59
  -2   3  11   35.59    3.54
  -2   3  11   34.55    3.33
  -2   3  11   40.05    4.17
  -2   3  11   40.76    4.32
  -2   3  11   42.91    4.33
  -2   3  11   39.39    3.03
  -2   3  11   39.70    3.19
   2  -3 -11   40.17    4.10
   2  -3 -11   33.68    2.98
   2  -3 -10  173.60    8.15
  -2   3  10  163.13    8.17
  -2   3  10  163.35    6.29
  -2   3  10  162.71    7.86
  -2   3  10  130.86    5.29
   2  -3 -10  144.68    4.95
  -2   3  10  153.04    5.32
  -2   3  10  175.42    8.32
  -2   3  10  140.12    5.52
   2  -3 -10  143.96    6.12
  -2   3   9  317.99   10.89
  -2   3   9  273.73    7.71
   2  -3  -9  304.61    8.98
   2  -3  -9  314.52   10.46
  -2   3   9  324.27   10.56
   2  -3  -9  287.34    7.74
   2  -3  -9  290.79    7.48
  -2   3   9  311.99    8.62
  -2   3   9  288.90    8.07
  -2   3   9  325.71   10.94
   2  -3  -8   44.50    3.59
   2  -3  -8   52.36    4.56
  -2   3   8   53.03    4.25
  -2   3   8   53.63    4.29
  -2   3   8   42.18    3.22
  -2   3   8   53.82    4.55
  -2   3   8   48.40    3.59
   2  -3  -8   45.82    3.45
  -2   3   8   53.41    3.69
   2  -3  -8   42.82    3.14
  -2   3   8   52.09    4.47
   2  -3  -7  155.72    6.53
  -2   3   7  176.46    7.52
   2  -3  -7  166.54    7.19
  -2   3   7  165.16    6.92
  -2   3   7  164.36    6.71
   2  -3  -7  172.58    7.73
  -2   3   7  161.12    7.29
   2  -3  -7  156.53    5.91
  -2   3   7  169.59    6.52
  -2   3   7  163.10    6.14
   2  -3  -7  153.24    6.05
   2  -3  -7  168.33    6.94
  -2   3   7  153.40    5.91
  -2   3   6    0.09    0.98
  -2   3   6    0.54    1.24
  -2   3   6    0.65    1.32
  -2   3   6   -0.43    0.81
  -2   3   6    0.54    0.85
  -2   3   6    0.30    0.83
   2  -3  -6   -0.21    0.90
  -2   3   6    0.47    0.96
   2  -3  -6    0.13    0.79
   2  -3  -6   -0.33    1.12
   2  -3  -6   -0.22    1.14
   2  -3  -6    0.55    0.99
   2  -3  -6   -0.61    1.17
   2  -3  -5   82.95    5.07
   2  -3  -5   83.21    4.74
  -2   3   5   78.05    4.15
  -2   3   5   76.34    4.09
  -2   3   5   77.97    4.36
   2  -3  -5   77.35    4.40
   2  -3  -5   74.16    4.28
   2  -3  -5   80.65    4.75
   2  -3  -5   80.64    5.02
  -2   3   5   74.58    4.70
  -2   3   5   75.05    4.63
  -2   3   5   76.35    4.21
  -2   3   5   76.16    4.68
  -2   3   4  114.80    4.53
   2  -3  -4  137.09    6.81
  -2   3   4  122.34    5.76
   2  -3  -4  124.79    5.97
  -2   3   4  132.08    5.65
   2  -3  -4  138.73    5.80
   2  -3  -4  137.96    6.51
   2  -3  -4  134.50    5.92
  -2   3   4  131.56    6.00
  -2   3   4  129.90    5.56
  -2   3   4  144.01    6.37
  -2   3   4  131.81    5.62
   2  -3  -4  137.44    5.97
   2  -3  -3  175.90    6.47
   2  -3  -3  171.49    7.50
  -2   3   3  163.61    6.29
  -2   3   3  152.15    5.72
   2  -3  -3  165.01    6.62
   2  -3  -3  173.72    6.56
  -2   3   3  170.71    6.53
   2  -3  -3  176.79    7.15
  -2   3   3  181.33    7.24
   2  -3  -3  153.10    6.45
  -2   3   3  160.27    6.00
  -2   3   2  102.77    5.10
   2  -3  -2   98.64    5.16
   2  -3  -2  113.54    5.63
  -2   3   2   94.41    3.49
   2  -3  -2   92.99    8.16
   2  -3  -2  102.69    5.34
  -2   3   2   87.99    4.21
   2  -3  -2   96.98    4.95
  -2   3   2  113.74    5.91
  -2   3   2   99.47    4.85
   2  -3  -2   99.11    4.76
  -2   3   2   98.05    4.88
   2  -3  -2  109.91    6.09
  -2   3   1   29.80    2.75
   2  -3  -1   26.25    2.65
   2  -3  -1   31.66    3.51
  -2   3   1   25.62    2.21
   2  -3  -1   30.83    3.12
   2  -3  -1   30.05    2.94
   2  -3  -1   29.30    2.95
  -2   3   1   27.14    2.74
  -2   3   1   30.06    2.92
   2  -3  -1   23.50    4.13
  -2   3   1   31.54    3.49
   2  -3  -1   31.14    2.70
   2  -3   0   85.31    4.51
   2  -3   0   86.78    5.56
  -2   3   0   88.81    4.86
  -2   3   0   92.48    5.52
   2  -3   0   85.77    5.10
   2  -3   0   91.48    4.99
  -2   3   0   77.85    4.15
   2  -3   0   69.43    6.55
   2  -3   0   92.25    5.06
  -2   3   0   67.83    7.12
   2  -3   0   84.22    4.23
   2  -3   1  120.83    6.05
   2  -3   1  102.04    7.57
   2  -3   1  125.25    6.53
   2  -3   1  117.08    5.17
   2  -3   1  119.38    5.87
   2  -3   1  108.55    5.33
  -2   3  -1   97.68    8.18
  -2   3  -1  116.29    5.72
  -2   3  -1  112.78    4.79
  -2   3  -1  119.81    6.21
   2  -3   1  125.43    5.02
  -2   3  -2  110.26    5.60
   2  -3   2  108.59    5.93
   2  -3   2  108.05    5.53
  -2   3  -2  108.59    5.71
   2  -3   2  106.10    5.58
   2  -3   2   96.42    6.74
   2  -3   2  102.80    5.00
   2  -3   2  106.07    4.56
   2  -3   2  106.02    4.82
  -2   3  -2   96.94    4.35
   2  -3   3   54.95    4.20
  -2   3  -3   55.74    4.13
  -2   3  -3   52.73    4.13
   2  -3   3   60.66    4.41
   2  -3   3   55.68    3.32
   2  -3   3   56.05    4.15
   2  -3   3   50.99    3.65
  -2   3  -3   46.33    2.98
   2  -3   3   56.33    3.47
   2  -3   4  125.54    6.23
   2  -3   4  113.29    5.48
   2  -3   4  112.27    4.71
   2  -3   4  125.80    6.12
   2  -3   4  121.16    6.06
   2  -3   4  112.99    5.20
   2  -3   4  114.62    4.74
  -2   3  -4  106.16    4.35
  -2   3  -4  113.72    5.84
  -2   3  -4  119.81    6.02
  -2   3  -5    5.14    1.47
   2  -3   5    4.19    1.17
   2  -3   5    6.02    1.17
  -2   3  -5    4.98    1.10
   2  -3   5    5.08    1.46
   2  -3   5    5.53    1.26
   2  -3   5    5.14    1.23
   2  -3   5    4.22    1.33
   2  -3   5    5.57    1.63
   2  -3   5    4.70    1.14
   2  -3   5    4.36    1.46
  -2   3  -5    6.39    1.85
  -2   3  -6    7.32    1.67
   2  -3   6    7.75    1.47
   2  -3   6    5.32    1.03
   2  -3   6    7.32    1.29
   2  -3   6    6.73    1.43
   2  -3   6    7.55    1.67
   2  -3   6    6.36    1.47
   2  -3   6    7.53    1.80
   2  -3   6    6.88    1.68
   2  -3   6    7.61    1.39
  -2   3  -6    6.65    1.96
   2  -3   7   24.84    2.94
   2  -3   7   24.70    2.72
   2  -3   7   22.59    2.58
   2  -3   7   25.43    2.79
   2  -3   7   22.58    2.34
   2  -3   7   22.76    1.90
  -2   3  -7   23.02    2.62
   2  -3   7   21.79    1.97
   2  -3   7   28.77    3.25
   2  -3   7   22.54    2.30
  -2   3  -7   25.35    3.32
  -2   3  -8   20.87    2.30
   2  -3   8   22.82    2.91
   2  -3   8   18.96    1.98
   2  -3   8   17.43    2.49
   2  -3   8   20.76    2.19
   2  -3   8   20.56    2.48
   2  -3   8   20.35    2.84
   2  -3   8   21.49    2.07
  -2   3  -8   23.33    3.17
   2  -3   8   18.58    2.47
   2  -3   9  222.33    6.83
   2  -3   9  233.01    9.07
   2  -3   9  226.68    8.51
   2  -3   9  243.31    8.75
   2  -3   9  212.05    6.83
   2  -3   9  211.17    7.47
   2  -3   9  215.58    5.97
   2  -3   9  220.22    8.77
   2  -3   9  240.89    9.19
  -2   3  -9  214.15    6.85
   2  -3   9  231.49    9.09
  -2   3  -9  244.94    9.91
   2  -3  10    2.51    1.21
   2  -3  10    1.19    1.26
   2  -3  10    1.06    0.88
   2  -3  10    1.42    1.13
   2  -3  10    2.60    1.48
   2  -3  10    3.99    1.61
   2  -3  10    2.84    1.24
   2  -3  10    0.22    0.94
   2  -3  10    3.79    1.72
   2  -3  10    2.52    1.43
   2  -3  10    2.54    1.06
  -2   3 -10    1.33    1.48
   2  -3  11  143.17    7.38
   2  -3  11  138.75    7.05
   2  -3  11  132.01    5.75
  -2   3 -11  137.77    7.52
   2  -3  11  151.10    7.62
   2  -3  11  145.35    7.79
   2  -3  11  127.45    5.98
   2  -3  11  138.45    7.40
   2  -3  11  134.37    7.22
   2  -3  12   51.44    4.78
   2  -3  12   59.45    4.97
   2  -3  12   56.24    4.51
   2  -3  12   40.85    4.28
   2  -3  12   52.17    3.80
  -2   3 -12   56.29    5.02
   2  -3  12   58.99    5.31
   2  -3  12   35.46    4.36
   2  -3  12   52.81    4.00
   2  -3  12   48.77    3.94
   2  -3  13   29.29    3.62
   2  -3  13   26.76    3.03
   2  -3  13   29.95    3.82
   2  -3  13   31.80    4.00
   2  -3  13   32.24    3.87
  -2   3 -13   27.75    3.47
   2  -3  13   27.50    2.80
   2  -3  13   26.61    2.77
   2  -3  13   29.65    3.29
   2  -3  13   27.88    2.76
   2  -3  13   30.70    3.72
   2  -3  14   63.57    4.24
   2  -3  14   68.57    4.97
   2  -3  14   64.29    5.33
   2  -3  14   66.98    5.57
   2  -3  14   62.05    4.00
   2  -3  14   66.49    5.68
   2  -3  14   75.01    5.86
   2  -3  14   61.23    3.81
   2  -3  14   77.58    5.73
   2  -3  14   67.01    4.80
  -2   3 -14   61.22    4.97
   2  -3  15   25.82    3.18
   2  -3  15   24.58    3.21
   2  -3  15   28.25    3.80
   2  -3  15   26.16    3.02
   2  -3  15   23.81    2.46
   2  -3  15   27.78    3.74
   2  -3  15   29.11    3.63
   2  -3  15   24.70    2.75
   2  -3  15   29.71    3.82
  -2   3 -15   23.40    3.05
   2  -3  16    7.75    2.08
   2  -3  16    6.44    1.86
   2  -3  16    8.07    2.22
   2  -3  16    6.30    2.04
  -2   3 -16    4.99    1.48
   2  -3  16    7.48    1.48
   2  -3  16    8.40    2.36
   2  -3  16    6.88    1.60
   2  -3  16    7.18    1.92
   2  -3  16    6.66    1.64
   2  -3  17   36.15    3.21
   2  -3  17   42.26    4.30
   2  -3  17   29.42    2.50
   2  -3  17   41.23    4.35
   2  -3  17   39.10    3.97
   2  -3  17   31.53    2.72
   2  -3  17   35.51    3.92
   2  -3  17   32.88    3.35
  -2   3 -17   32.09    2.98
   2  -3  18   15.96    2.25
   2  -3  18   19.71    2.74
   2  -3  18   19.67    2.84
   2  -3  18   20.78    2.97
   2  -3  18   18.86    2.69
   2  -3  18   15.92    2.08
   2  -3  19   18.23    2.04
   2  -3  19   22.47    3.06
   2  -3  19   23.34    2.99
   2  -3  19   20.50    2.62
  -2   3 -19   17.93    2.32
   2  -3  19   19.41    2.18
   2  -3  19   20.65    2.63
   2  -3  20   76.75    4.22
   2  -3  20   84.15    5.02
   2  -3  20   68.50    3.51
   2  -3  20   82.19    4.83
  -2   3 -20   65.35    3.64
   2  -3  20   74.20    4.17
   2  -3  21    0.67    0.62
   2  -3  21   -0.34    0.61
   2  -3  21    1.12    0.92
   2  -3  21    0.72    0.68
   2  -3  22   44.96    2.15
   2  -3  22   46.59    2.12
   2  -3  23    3.08    0.68
  -2   2  25    5.22    0.90
  -2   2  25    5.22    0.82
  -2   2  25    5.30    0.89
  -2   2  24    0.17    0.58
  -2   2  24    0.60    0.72
  -2   2  24    0.15    0.66
  -2   2  24    0.86    0.78
  -2   2  23   97.75    4.76
  -2   2  23   81.55    3.53
  -2   2  23   90.87    4.82
  -2   2  23   82.96    3.76
  -2   2  23   86.84    4.38
  -2   2  23   90.48    4.65
  -2   2  22    6.62    1.61
  -2   2  22    3.03    1.25
  -2   2  22    2.51    1.02
  -2   2  22    4.85    1.53
   2  -2 -22    4.22    1.15
  -2   2  22    3.48    1.35
  -2   2  22    3.17    1.26
  -2   2  22    2.91    1.14
  -2   2  21  197.89    7.59
  -2   2  21  200.92    8.15
  -2   2  21  205.70    8.60
  -2   2  21  189.56    7.65
  -2   2  21  214.12    8.68
   2  -2 -21  183.46    6.85
  -2   2  21  218.49    8.33
  -2   2  21  202.70    7.09
  -2   2  20    1.84    1.31
  -2   2  20    0.78    1.08
   2  -2 -20    2.63    1.28
  -2   2  20    1.21    1.04
  -2   2  20    1.35    1.26
  -2   2  20    0.29    1.04
  -2   2  20    0.85    1.20
  -2   2  20    0.84    1.39
  -2   2  19  181.77    8.23
   2  -2 -19  179.43    8.13
  -2   2  19  179.99    7.60
  -2   2  19  203.57    9.32
  -2   2  19  181.95    8.29
  -2   2  19  186.94    8.46
  -2   2  19  176.00    8.28
  -2   2  19  188.77    8.93
  -2   2  19  180.00    8.60
  -2   2  18    3.32    1.77
  -2   2  18    3.61    1.90
  -2   2  18    3.04    1.54
  -2   2  18    1.72    1.20
  -2   2  18    2.70    1.64
  -2   2  18    4.29    2.05
  -2   2  18    1.54    1.51
   2  -2 -18    2.43    1.50
  -2   2  18    1.42    1.67
  -2   2  17    4.99    1.30
  -2   2  17    6.51    2.20
  -2   2  17    4.66    1.58
  -2   2  17    6.04    2.09
  -2   2  17    6.32    2.11
  -2   2  17    5.91    1.91
  -2   2  17    4.60    1.81
  -2   2  17    5.88    2.24
  -2   2  17    5.70    2.11
   2  -2 -17    4.95    2.09
  -2   2  16   14.33    2.59
  -2   2  16   16.25    2.57
  -2   2  16   16.54    2.42
  -2   2  16   13.56    2.65
   2  -2 -16   13.50    2.64
  -2   2  16   17.53    3.03
  -2   2  16   15.11    1.92
  -2   2  16   15.55    2.72
  -2   2  16   17.20    2.99
  -2   2  15   13.17    2.95
  -2   2  15   10.72    2.86
  -2   2  15   11.18    2.34
  -2   2  15   11.06    2.22
  -2   2  15   10.30    2.47
   2  -2 -15   13.21    3.08
  -2   2  15    9.34    1.85
  -2   2  15    8.71    2.56
  -2   2  15   10.42    3.07
  -2   2  14   16.43    2.63
  -2   2  14   15.96    2.85
  -2   2  14   16.09    2.84
  -2   2  14   16.62    2.91
  -2   2  14   16.71    2.80
  -2   2  14   15.28    2.70
  -2   2  14   15.44    2.04
   2  -2 -14   16.62    2.84
  -2   2  14   13.80    2.26
  -2   2  14   14.14    2.22
  -2   2  13    0.36    1.08
  -2   2  13    2.66    1.10
  -2   2  13    1.46    1.23
  -2   2  13    1.60    1.13
  -2   2  13    0.74    1.27
  -2   2  13    0.88    0.95
  -2   2  13    1.38    1.39
  -2   2  13    1.20    1.47
  -2   2  12  291.18   10.17
  -2   2  12  293.84   10.43
  -2   2  12  289.78    8.12
  -2   2  12  281.17    8.83
  -2   2  12  289.42    9.78
  -2   2  12  302.27   10.48
  -2   2  12  290.37    8.63
  -2   2  12  287.52   10.00
  -2   2  11  115.06    6.36
  -2   2  11  103.93    5.98
  -2   2  11   99.55    4.72
  -2   2  11  103.18    5.17
  -2   2  11  107.19    5.99
   2  -2 -11  113.18    6.41
  -2   2  11  105.83    4.84
  -2   2  10  550.80   10.64
  -2   2  10  621.71   13.86
  -2   2  10  581.69   13.27
  -2   2  10  547.27    9.90
  -2   2  10  536.26   10.89
  -2   2  10  495.42    8.44
  -2   2  10  574.91   13.29
   2  -2 -10  582.94   13.48
   2  -2 -10  488.09    8.45
  -2   2   9    2.93    0.80
  -2   2   9    4.29    1.04
   2  -2  -9    3.52    1.00
   2  -2  -9    4.42    1.68
   2  -2  -9    2.47    1.61
   2  -2  -9    3.42    0.88
  -2   2   9    4.33    1.85
  -2   2   9    3.98    1.38
  -2   2   9    4.82    1.55
  -2   2   9    3.75    1.59
  -2   2   9    4.28    1.17
  -2   2   9    4.75    1.59
   2  -2  -8    7.65    1.49
  -2   2   8    5.88    1.09
   2  -2  -8    3.68    1.45
   2  -2  -8    8.77    1.92
  -2   2   8    7.76    1.79
  -2   2   8    7.50    1.50
  -2   2   8   10.18    2.10
  -2   2   8    7.55    1.78
   2  -2  -8    4.71    2.51
  -2   2   8   12.56    1.69
   2  -2  -8    5.75    2.34
  -2   2   8    8.75    3.04
   2  -2  -7   29.79    2.51
   2  -2  -7   28.52    4.35
  -2   2   7   36.22    5.28
  -2   2   7   35.35    3.10
   2  -2  -7   32.53    4.97
  -2   2   7   30.16    2.80
  -2   2   7   31.40    2.67
  -2   2   7   31.72    2.45
  -2   2   7   29.15    2.71
  -2   2   7   30.07    2.14
   2  -2  -7   34.51    3.12
   2  -2  -7   27.58    4.72
  -2   2   6   15.72    2.05
  -2   2   6   15.98    2.21
  -2   2   6   12.81    1.66
   2  -2  -6   16.71    3.95
   2  -2  -6   14.71    3.37
  -2   2   6   14.56    3.55
   2  -2  -6   14.11    3.31
  -2   2   6    7.98    2.64
  -2   2   6   12.29    1.41
   2  -2  -6   13.88    1.95
   2  -2  -6   10.24    2.73
   2  -2  -6   13.65    1.81
  -2   2   5  160.51    4.90
  -2   2   5  157.62   11.02
   2  -2  -5  163.98   11.73
   2  -2  -5  169.05   11.02
  -2   2   5  192.84    6.33
  -2   2   5  179.47    6.58
  -2   2   5  171.91   11.52
   2  -2  -5  146.03    3.68
   2  -2  -5  170.24   10.31
  -2   2   5  178.79    5.87
   2  -2  -5  183.06   11.91
   2  -2  -5  174.32    6.21
   2  -2  -5  162.87    5.94
   2  -2  -4  115.03    9.49
   2  -2  -4   94.31    3.04
   2  -2  -4  105.41    8.91
   2  -2  -4  109.53    7.63
  -2   2   4  116.32    5.08
  -2   2   4  116.26    4.87
  -2   2   4  122.37    4.87
  -2   2   4   97.30    8.43
  -2   2   4  123.81    9.81
   2  -2  -4  108.67    5.00
  -2   2   4  107.93    4.06
   2  -2  -4  108.82    5.03
  -2   2   3   35.59    2.81
   2  -2  -3   38.23    5.66
   2  -2  -3   35.01    3.00
   2  -2  -3   39.12    4.26
   2  -2  -3   37.53    2.61
  -2   2   3   40.58    2.82
   2  -2  -3   31.75    1.92
  -2   2   3   35.57    5.17
  -2   2   3   43.65    3.15
  -2   2   3   41.96    5.90
   2  -2  -3   36.59    2.96
   2  -2  -3   39.31    5.62
  -2   2   3   34.75    2.45
   2  -2  -2   48.28    6.21
   2  -2  -2   43.77    3.36
   2  -2  -2   54.48    6.45
  -2   2   2   48.55    6.02
   2  -2  -2   49.31    3.05
  -2   2   2   45.48    2.89
   2  -2  -2   47.90    4.19
  -2   2   2   45.12    5.56
  -2   2   2   48.18    2.92
   2  -2  -2   48.03    2.68
   2  -2  -2   41.05    2.31
  -2   2   2   49.79    3.29
  -2   2   2   47.19    2.74
   2  -2  -1  193.46    7.40
  -2   2   1  193.91    5.54
  -2   2   1  186.43   11.58
  -2   2   1  202.17    6.46
   2  -2  -1  188.38    5.93
  -2   2   1  184.97    5.52
  -2   2   1  174.54    5.22
   2  -2  -1  169.95    4.80
  -2   2   1  194.01   12.18
  -2   2   1  174.06   10.61
   2  -2  -1  188.34    6.53
   2  -2  -1  200.08   12.25
   2  -2  -1  183.62    5.08
   2  -2  -1  192.54   12.39
  -2   2   0  508.71   10.34
   2  -2   0  510.86   10.74
   2  -2   0  546.50   20.74
  -2   2   0  523.74   18.75
  -2   2   0  447.04    7.69
   2  -2   0  521.32   20.41
  -2   2   0  466.83   17.20
  -2   2   0  466.30    8.53
   2  -2   0  503.95    9.42
   2  -2   0  479.10    7.94
   2  -2   0  492.71    9.67
   2  -2   0  445.79    8.13
  -2   2   0  486.32    8.97
  -2   2   0  518.86   19.76
  -2   2  -1   35.80    3.07
  -2   2  -1   29.98    5.09
   2  -2   1   28.86    2.39
  -2   2  -1   29.45    2.37
  -2   2  -1   29.55    4.67
   2  -2   1   31.95    5.50
   2  -2   1   34.89    5.61
   2  -2   1   30.49    2.13
   2  -2   1   33.14    2.76
   2  -2   1   28.24    2.79
  -2   2  -1   31.65    2.56
   2  -2   2  114.11    9.41
   2  -2   2  107.53    9.13
  -2   2  -2   87.70    7.53
  -2   2  -2   98.12    3.94
   2  -2   2  109.41    4.58
   2  -2   2  108.60    4.96
   2  -2   2   93.79    4.10
  -2   2  -2  103.69    4.86
   2  -2   2  102.58    3.56
   2  -2   2   92.29    6.43
   2  -2   3   80.78    5.74
  -2   2  -3   79.38    7.31
   2  -2   3   96.81    8.39
  -2   2  -3   86.66    4.37
  -2   2  -3   86.30    3.67
   2  -2   3   91.59    4.58
   2  -2   3   90.65    4.35
   2  -2   3  103.27    4.44
   2  -2   3   98.43    8.75
   2  -2   3   90.75    3.32
   2  -2   4   13.59    3.27
   2  -2   4   14.12    2.25
   2  -2   4   17.77    2.01
   2  -2   4   12.79    3.28
  -2   2  -4   11.05    2.91
   2  -2   4   12.65    1.91
  -2   2  -4   14.67    1.61
  -2   2  -4   15.92    2.05
   2  -2   4   15.60    1.47
  -2   2  -5    2.57    1.10
   2  -2   5    2.70    0.85
   2  -2   5    3.08    1.09
   2  -2   5    1.62    1.59
  -2   2  -5    3.91    1.89
   2  -2   5    1.84    1.05
  -2   2  -5    1.95    0.81
   2  -2   5    2.87    1.74
   2  -2   5    2.62    0.70
  -2   2  -6  166.26    5.73
   2  -2   6  185.92   10.68
   2  -2   6  187.21    6.34
   2  -2   6  167.60    6.04
  -2   2  -6  158.66   10.18
  -2   2  -6  168.81    5.10
   2  -2   6  172.99   10.74
   2  -2   6  165.01    4.67
  -2   2  -7    6.89    1.35
   2  -2   7   10.00    1.70
   2  -2   7    7.32    1.39
  -2   2  -7    4.60    1.99
   2  -2   7    8.26    1.51
   2  -2   7    6.56    1.40
   2  -2   7    5.79    1.32
   2  -2   7    6.72    2.06
   2  -2   7    7.45    2.53
   2  -2   7    8.89    1.28
  -2   2  -7    7.61    1.28
   2  -2   8   90.82    4.32
  -2   2  -8   86.28    7.08
   2  -2   8   87.88    6.31
  -2   2  -8   97.37    3.82
   2  -2   8  102.88    4.79
   2  -2   8   92.59    4.88
   2  -2   8   93.92    3.86
   2  -2   8   98.68    5.13
  -2   2  -8   88.83    4.08
   2  -2   8  100.03    4.28
   2  -2   8   94.80    4.96
  -2   2  -8   79.45    7.09
   2  -2   8   87.54    6.75
  -2   2  -8   75.29    6.55
   2  -2   8  104.77    5.09
   2  -2   8   98.26    4.78
   2  -2   9  123.98    5.01
   2  -2   9  124.15    4.53
   2  -2   9  127.87    5.84
   2  -2   9  135.12    5.88
   2  -2   9  127.30    4.66
   2  -2   9  126.79    5.17
   2  -2   9  134.14    5.82
   2  -2   9  132.59    6.06
   2  -2   9  137.37    6.25
  -2   2  -9  118.04    4.23
   2  -2   9  133.28    5.70
   2  -2   9  133.57    6.20
   2  -2   9  128.21    5.81
   2  -2  10    4.96    1.28
   2  -2  10    4.88    1.47
   2  -2  10    5.14    1.29
   2  -2  10    3.96    1.52
   2  -2  10    4.30    1.31
   2  -2  10    4.30    1.43
   2  -2  10    4.05    1.37
   2  -2  10    5.45    1.37
   2  -2  10    4.50    1.52
   2  -2  10    4.92    1.46
   2  -2  10    6.46    1.68
   2  -2  11  163.20    6.54
   2  -2  11  183.23    7.30
   2  -2  11  183.84    7.00
   2  -2  11  173.93    7.57
   2  -2  11  180.35    7.76
   2  -2  11  173.32    7.15
   2  -2  11  179.17    8.05
   2  -2  11  185.72    8.21
   2  -2  11  182.86    6.99
   2  -2  11  173.79    7.66
   2  -2  12   57.22    4.40
   2  -2  12   52.51    3.35
   2  -2  12   55.20    4.46
   2  -2  12   56.93    4.48
   2  -2  12   61.38    4.84
   2  -2  12   61.92    4.92
   2  -2  12   59.55    4.36
   2  -2  12   52.99    3.99
   2  -2  12   58.49    4.05
   2  -2  12   57.11    4.18
   2  -2  12   59.23    5.05
   2  -2  13  190.48    8.93
   2  -2  13  187.37    8.05
   2  -2  13  190.59    8.38
   2  -2  13  183.39    8.61
   2  -2  13  186.92    7.37
   2  -2  13  191.67    8.96
   2  -2  13  160.57    5.93
   2  -2  13  178.68    6.95
   2  -2  13  194.44    7.89
   2  -2  13  183.60    7.58
   2  -2  13  181.86    8.16
   2  -2  14   56.08    4.99
   2  -2  14   53.73    4.13
   2  -2  14   51.78    4.29
   2  -2  14   51.82    4.69
   2  -2  14   53.36    5.05
   2  -2  14   57.17    5.03
   2  -2  14   41.84    3.12
   2  -2  14   50.12    4.23
   2  -2  14   53.75    4.68
   2  -2  14   55.21    4.66
   2  -2  14   51.61    3.80
   2  -2  15    5.88    1.89
   2  -2  15    5.94    1.77
   2  -2  15    6.11    1.78
   2  -2  15    8.84    2.50
   2  -2  15    7.98    2.38
   2  -2  15    6.93    2.18
   2  -2  15    6.32    1.45
   2  -2  15    7.38    1.83
   2  -2  15    5.67    1.78
   2  -2  15    7.77    2.10
   2  -2  16   58.66    5.16
   2  -2  16   65.67    5.39
   2  -2  16   55.73    4.44
   2  -2  16   68.33    5.58
   2  -2  16   62.15    5.55
   2  -2  16   58.18    5.35
   2  -2  16   49.60    4.81
   2  -2  16   53.03    3.64
   2  -2  16   59.26    5.06
   2  -2  16   59.94    4.51
   2  -2  16   62.32    4.90
   2  -2  17   18.45    3.19
   2  -2  17   17.43    2.78
   2  -2  17   20.42    3.32
   2  -2  17   20.04    2.58
   2  -2  17   22.17    3.52
   2  -2  17   18.34    2.54
   2  -2  17   21.60    3.29
   2  -2  17   22.32    3.08
   2  -2  17   17.20    1.95
   2  -2  17   22.41    3.09
   2  -2  18   54.12    5.02
   2  -2  18   53.46    4.49
   2  -2  18   48.55    4.85
   2  -2  18   54.45    5.18
   2  -2  18   55.29    4.86
   2  -2  18   48.02    3.80
   2  -2  18   47.56    3.84
  -2   2 -18   37.31    3.21
   2  -2  18   51.61    4.39
   2  -2  19    6.34    1.54
   2  -2  19    7.66    1.54
   2  -2  19    8.88    2.32
   2  -2  19    8.86    2.29
   2  -2  19    8.59    1.96
   2  -2  19   10.73    2.24
   2  -2  19    9.33    2.03
   2  -2  20   27.74    2.48
   2  -2  20   37.60    3.84
   2  -2  20   38.57    3.72
   2  -2  20   36.29    2.97
   2  -2  20   39.37    4.05
   2  -2  20   34.51    3.26
   2  -2  20   35.91    3.40
   2  -2  21   19.85    1.95
   2  -2  21   24.41    2.70
   2  -2  21   22.91    2.72
   2  -2  21   28.98    3.27
   2  -2  21   28.79    3.14
   2  -2  21   23.96    2.45
   2  -2  22   15.57    1.93
   2  -2  22   18.50    2.35
   2  -2  22   19.41    2.15
   2  -2  22   16.20    2.14
   2  -2  22   15.33    1.61
   2  -2  23    9.97    1.35
   2  -2  23   10.75    1.52
   2  -2  23   10.89    1.40
   2  -2  24   68.24    2.79
  -2   1  26   -0.04    0.35
  -2   1  25   19.05    1.80
  -2   1  25   19.01    1.85
  -2   1  25   17.00    1.60
  -2   1  25   16.38    1.25
  -2   1  24   80.97    4.32
  -2   1  24   76.50    4.20
  -2   1  24   66.81    2.88
  -2   1  24   68.23    3.40
  -2   1  24   75.01    4.07
  -2   1  24   82.80    4.47
  -2   1  23   28.59    2.40
  -2   1  23   32.72    3.19
  -2   1  23   31.19    3.05
  -2   1  23   32.21    2.81
  -2   1  23   32.95    3.21
  -2   1  23   34.55    3.28
   2  -1 -23   24.77    2.28
  -2   1  22   20.71    2.94
  -2   1  22   18.22    2.47
  -2   1  22   19.50    2.84
  -2   1  22   17.56    2.19
  -2   1  22   19.32    2.73
   2  -1 -22   16.84    2.27
  -2   1  22   21.91    2.89
  -2   1  21   41.09    4.03
  -2   1  21   37.66    4.02
  -2   1  21   40.91    4.03
  -2   1  21   38.49    3.71
  -2   1  21   33.39    2.55
  -2   1  21   32.58    3.08
  -2   1  21   39.02    3.91
  -2   1  21   37.28    3.26
  -2   1  20   91.65    6.30
  -2   1  20   88.90    5.24
  -2   1  20   91.89    6.02
  -2   1  20   93.53    6.12
  -2   1  20   94.02    6.22
  -2   1  20   75.45    4.08
  -2   1  20   80.77    5.13
  -2   1  20   89.61    5.81
  -2   1  19  148.55    8.02
  -2   1  19  142.75    7.70
  -2   1  19  142.84    6.80
  -2   1  19  126.97    5.70
  -2   1  19  148.44    7.84
  -2   1  19  141.06    7.60
  -2   1  19  143.48    7.85
  -2   1  19  138.59    7.07
  -2   1  18  119.71    5.17
  -2   1  18  141.30    7.66
  -2   1  18  141.30    7.78
  -2   1  18  134.40    7.80
  -2   1  18  133.80    6.68
  -2   1  18  121.06    5.72
  -2   1  18  131.15    7.07
  -2   1  18  166.48    8.89
  -2   1  18  141.43    7.78
  -2   1  18  145.55    7.80
  -2   1  17   68.47    5.41
  -2   1  17   60.91    4.83
  -2   1  17   66.47    5.52
  -2   1  17   63.28    5.14
  -2   1  17   68.61    4.69
  -2   1  17   67.18    5.16
  -2   1  17   72.08    5.70
  -2   1  17   86.25    6.85
  -2   1  17   69.22    5.41
  -2   1  17   61.62    4.15
  -2   1  16  105.55    5.48
  -2   1  16  122.96    7.05
  -2   1  16  124.13    7.33
  -2   1  16  127.72    6.76
  -2   1  16  109.52    5.82
  -2   1  16  110.72    6.42
  -2   1  16  109.68    6.55
  -2   1  16  103.34    5.14
  -2   1  16  116.90    6.72
  -2   1  16  123.78    6.90
  -2   1  16  114.71    6.83
  -2   1  15    4.89    1.51
  -2   1  15    6.04    1.79
  -2   1  15    4.90    1.59
  -2   1  15    6.37    1.97
  -2   1  15    5.38    1.45
  -2   1  15    7.29    2.11
  -2   1  15    5.02    1.43
  -2   1  15    6.25    2.53
  -2   1  15    6.25    2.06
  -2   1  15    4.69    1.72
  -2   1  14  273.05   10.05
  -2   1  14  248.30    7.90
  -2   1  14  261.73    9.36
  -2   1  14  257.15    8.47
  -2   1  14  271.09    9.76
  -2   1  14  261.22    8.92
  -2   1  14  260.78    8.16
  -2   1  14  270.24    9.55
  -2   1  14  260.12    9.37
  -2   1  14  259.10    7.82
  -2   1  14  279.83   10.67
  -2   1  13   70.92    4.81
  -2   1  13   77.58    5.15
  -2   1  13   72.65    4.20
  -2   1  13   75.61    5.03
  -2   1  13   73.27    4.31
  -2   1  13   72.25    4.83
  -2   1  13   68.45    4.01
  -2   1  13   76.08    4.97
  -2   1  13   74.51    4.57
  -2   1  13   73.84    5.00
  -2   1  13   86.04    5.81
  -2   1  12   80.27    5.70
  -2   1  12   81.88    4.57
  -2   1  12   90.18    5.22
  -2   1  12   91.68    5.28
  -2   1  12   87.93    5.19
  -2   1  12   84.63    4.27
  -2   1  12   86.07    4.32
  -2   1  12   89.44    5.20
  -2   1  12   83.94    3.86
   2  -1 -12   87.02    3.77
  -2   1  12   86.58    5.11
  -2   1  12   91.77    5.05
   2  -1 -11    3.51    1.70
  -2   1  11    2.33    1.82
  -2   1  11    3.74    1.62
  -2   1  11    2.36    1.07
  -2   1  11    3.66    1.07
  -2   1  11    3.53    1.18
  -2   1  11    3.84    1.23
   2  -1 -11    4.11    1.03
  -2   1  11    3.18    1.35
  -2   1  11    3.83    1.01
  -2   1  11    3.96    1.29
  -2   1  11    3.55    1.28
   2  -1 -10   19.54    2.74
  -2   1  10   20.50    4.13
  -2   1  10   23.24    2.54
  -2   1  10   26.89    2.68
   2  -1 -10   20.28    1.81
  -2   1  10   22.64    2.54
  -2   1  10   22.98    2.14
  -2   1  10   21.05    3.36
   2  -1 -10   21.00    3.33
  -2   1  10   23.33    3.03
  -2   1  10   25.23    3.90
   2  -1 -10   19.18    4.49
  -2   1  10   20.29    2.80
  -2   1   9    1.13    1.67
  -2   1   9    0.54    0.53
   2  -1  -9    1.12    0.56
  -2   1   9    3.09    2.00
   2  -1  -9    0.57    1.72
   2  -1  -9    2.32    1.39
  -2   1   9    0.88    0.99
   2  -1  -9    2.86    2.52
  -2   1   9    0.59    1.14
  -2   1   9    1.47    1.16
   2  -1  -9    0.94    0.61
  -2   1   9    1.28    1.20
   2  -1  -9    2.10    1.43
  -2   1   8  141.14    9.93
   2  -1  -8  148.16    9.36
  -2   1   8  159.83    9.31
   2  -1  -8  164.18   12.03
  -2   1   8  165.75    9.98
  -2   1   8  171.91    5.83
  -2   1   8  180.01    6.59
   2  -1  -8  139.25   11.17
  -2   1   8  145.93    8.59
   2  -1  -8  132.05    4.03
  -2   1   8  139.39    3.95
   2  -1  -8  139.24    4.15
   2  -1  -8  138.69    8.33
  -2   1   7  301.32    7.35
  -2   1   7  295.22   12.63
  -2   1   7  278.11   11.35
   2  -1  -7  268.56   14.35
   2  -1  -7  285.01   14.86
  -2   1   7  262.60   13.65
  -2   1   7  262.48   13.10
  -2   1   7  271.64   11.92
   2  -1  -7  251.52   11.38
  -2   1   7  292.54   13.32
   2  -1  -7  247.74    5.78
  -2   1   7  295.79    8.09
  -2   1   7  260.07    5.54
   2  -1  -7  251.78    5.39
   2  -1  -7  267.63   12.58
  -2   1   6   98.24    3.50
   2  -1  -6   94.38    8.27
  -2   1   6  113.71    7.97
   2  -1  -6   98.55    7.24
  -2   1   6  105.82    7.12
  -2   1   6  102.99    4.67
  -2   1   6   96.41    7.76
  -2   1   6  116.58    4.39
   2  -1  -6   90.83    3.58
  -2   1   6  104.14    8.26
   2  -1  -6  111.63    8.88
   2  -1  -6   87.89    3.08
   2  -1  -6  105.71    7.92
  -2   1   6   99.08    7.36
  -2   1   6  111.64    8.39
  -2   1   5  802.79   10.76
   2  -1  -5  754.81   22.44
   2  -1  -5  768.70   21.14
  -2   1   5  788.49   19.57
   2  -1  -5  787.37   21.53
  -2   1   5  731.86   20.75
  -2   1   5  794.64   21.90
   2  -1  -5  728.38   19.89
  -2   1   5  750.72   11.05
  -2   1   5  752.28   20.84
   2  -1  -5  672.92    9.90
  -2   1   5  795.35   20.98
   2  -1  -4    4.65    1.13
  -2   1   4    4.56    2.02
   2  -1  -4    4.03    1.94
   2  -1  -4    5.26    2.46
   2  -1  -4    3.56    2.17
  -2   1   4    4.16    2.10
  -2   1   4    4.42    1.13
  -2   1   4    4.21    2.06
  -2   1   4    5.03    1.18
   2  -1  -4    1.70    1.51
  -2   1   4    1.99    1.97
   2  -1  -3   14.16    2.75
   2  -1  -3   15.04    3.35
  -2   1   3   14.07    3.27
  -2   1   3   13.20    3.07
   2  -1  -3   12.98    1.49
  -2   1   3   14.73    1.47
  -2   1   3   15.44    3.16
  -2   1   3   15.06    3.20
   2  -1  -3   13.61    1.57
  -2   1   3   13.35    1.45
   2  -1  -3   15.15    3.28
   2  -1  -2   30.86    2.34
   2  -1  -2   30.14    4.62
   2  -1  -2   37.50    3.93
  -2   1   2   32.95    3.97
  -2   1   2   31.86    2.10
  -2   1   2   33.82    2.03
  -2   1   2   32.79    4.29
   2  -1  -2   36.13    5.03
  -2   1   2   36.25    4.90
  -2   1   2   34.66    4.54
   2  -1  -2   30.61    2.11
  -2   1   1  523.54   16.78
   2  -1  -1  543.50   17.82
   2  -1  -1  530.09   17.98
  -2   1   1  582.82   17.90
  -2   1   1  531.25    7.66
   2  -1  -1  568.32   13.19
  -2   1   1  487.62   15.78
  -2   1   1  497.41   13.20
   2  -1  -1  504.72    7.58
   2  -1  -1  498.02    8.68
  -2   1   0    4.40    2.27
   2  -1   0    6.69    1.60
  -2   1   0    4.79    1.00
   2  -1   0    6.20    2.43
  -2   1   0    4.95    2.18
   2  -1   0    9.02    2.91
  -2   1   0    7.20    2.36
   2  -1   0    4.42    0.95
   2  -1   0    4.85    0.95
  -2   1   0    5.33    1.60
   2  -1   0    4.59    1.28
  -2   1  -1   -0.84    1.62
   2  -1   1    0.79    0.84
   2  -1   1    0.86    1.81
   2  -1   1    0.08    1.65
  -2   1  -1    1.03    1.70
  -2   1  -1    0.07    0.90
  -2   1  -1    0.85    1.47
   2  -1   1    1.02    0.70
  -2   1  -1    0.66    0.74
   2  -1   1    0.83    0.70
   2  -1   2  220.47    5.66
  -2   1  -2  236.68   11.15
  -2   1  -2  237.59   10.70
  -2   1  -2  198.25    5.33
   2  -1   2  211.57    5.33
   2  -1   2  251.34   12.12
   2  -1   2  227.15    5.01
  -2   1  -2  248.25   11.58
  -2   1  -2  231.03    5.02
   2  -1   2  251.29   12.12
   2  -1   3   12.20    1.31
   2  -1   3   14.75    3.18
  -2   1  -3   10.90    2.55
  -2   1  -3   13.17    3.08
  -2   1  -3   12.45    3.07
  -2   1  -3   10.55    1.26
   2  -1   3   13.22    3.10
   2  -1   3   11.48    1.46
   2  -1   3   11.45    1.50
   2  -1   4  104.12    7.56
   2  -1   4  111.14    7.46
  -2   1  -4   98.53    6.81
  -2   1  -4   95.28    7.27
  -2   1  -4   89.21    3.44
   2  -1   4   80.06    3.62
   2  -1   4   92.10    4.07
   2  -1   4   96.03    3.46
   2  -1   5   58.57    3.48
   2  -1   5   57.84    2.85
  -2   1  -5   60.32    5.79
  -2   1  -5   53.79    5.15
   2  -1   5   68.00    6.02
   2  -1   5   51.26    2.92
   2  -1   5   65.20    5.69
   2  -1   6    3.92    0.62
   2  -1   6    5.04    0.60
   2  -1   6    9.59    2.21
  -2   1  -6    8.59    2.47
  -2   1  -6    7.49    1.16
  -2   1  -6    6.91    2.22
   2  -1   6    7.82    1.58
   2  -1   6    9.12    1.28
   2  -1   6    7.38    2.06
   2  -1   6    6.74    1.13
   2  -1   7  138.53    4.27
  -2   1  -7  146.25    8.43
   2  -1   7  159.58    7.77
   2  -1   7  157.62    8.73
   2  -1   7  153.79    4.81
  -2   1  -7  147.72    8.74
  -2   1  -7  135.37    4.12
  -2   1  -8    0.79    1.08
  -2   1  -8    2.58    0.70
   2  -1   8    2.02    1.27
   2  -1   8    3.02    0.98
   2  -1   8    3.86    1.49
   2  -1   8    1.69    0.69
  -2   1  -9  460.32   13.01
   2  -1   9  455.42   10.89
   2  -1   9  465.97   13.66
   2  -1   9  507.96   10.11
   2  -1   9  492.06   10.80
   2  -1   9  527.47   10.95
   2  -1   9  504.16   10.84
  -2   1  -9  431.69   13.47
   2  -1   9  524.22   10.60
   2  -1   9  493.50    9.34
   2  -1   9  495.89   10.13
   2  -1  10 1423.20   17.57
   2  -1  10 1448.31   18.85
   2  -1  10 1409.25   17.68
   2  -1  10 1431.38   18.54
   2  -1  10 1418.03   16.59
   2  -1  10 1395.37   17.35
   2  -1  10 1392.70   18.86
   2  -1  10 1451.38   19.42
   2  -1  10 1434.85   17.64
   2  -1  10 1394.40   17.98
   2  -1  10 1417.88   19.10
   2  -1  10 1341.46   15.23
   2  -1  11    1.21    0.96
   2  -1  11    1.39    0.97
   2  -1  11    2.15    1.06
  -2   1 -11    2.59    1.82
   2  -1  11    0.66    0.83
   2  -1  11    1.21    1.02
   2  -1  11    1.81    0.94
   2  -1  11    0.67    0.70
   2  -1  11    0.16    1.09
   2  -1  11    1.51    1.11
   2  -1  11    1.17    1.03
   2  -1  11    1.24    0.99
   2  -1  11    1.23    1.01
   2  -1  11    0.55    0.82
   2  -1  11    1.02    1.07
   2  -1  12   93.53    5.62
   2  -1  12   86.54    4.16
   2  -1  12   88.22    5.07
   2  -1  12   85.40    4.95
   2  -1  12   94.65    5.48
   2  -1  12   88.64    4.94
   2  -1  12   92.73    5.50
   2  -1  12   94.01    5.37
   2  -1  12   90.98    5.81
   2  -1  12   88.02    4.30
   2  -1  12   89.30    5.55
   2  -1  12   90.62    5.30
   2  -1  12   87.97    4.50
   2  -1  12   87.23    5.05
   2  -1  13   26.68    3.43
   2  -1  13   30.08    3.06
   2  -1  13   31.33    3.30
   2  -1  13   32.80    3.56
   2  -1  13   29.98    3.20
   2  -1  13   29.78    3.46
   2  -1  13   30.12    3.52
   2  -1  13   32.97    3.66
   2  -1  13   31.16    2.81
   2  -1  13   30.09    3.56
   2  -1  13   28.52    2.45
   2  -1  13   28.29    3.21
   2  -1  13   28.61    2.85
   2  -1  13   30.51    3.10
   2  -1  14   46.69    4.42
   2  -1  14   50.08    4.55
   2  -1  14   49.80    3.96
   2  -1  14   43.87    3.53
   2  -1  14   44.04    4.36
   2  -1  14   44.60    4.08
   2  -1  14   39.16    2.77
   2  -1  14   45.67    4.35
   2  -1  14   44.97    3.56
   2  -1  14   48.26    4.02
   2  -1  14   50.08    4.56
   2  -1  14   47.54    4.46
   2  -1  14   47.53    4.04
   2  -1  14   48.33    4.16
   2  -1  15   96.56    6.42
   2  -1  15   78.43    4.72
   2  -1  15   84.42    6.09
   2  -1  15   82.91    5.47
   2  -1  15   84.37    5.80
   2  -1  15   83.60    5.48
   2  -1  15   91.36    6.15
   2  -1  15   91.00    6.20
   2  -1  15   72.73    3.67
   2  -1  15   84.62    5.47
   2  -1  15   88.71    5.13
   2  -1  15   92.97    6.33
   2  -1  15   92.59    6.25
   2  -1  15   82.63    5.96
   2  -1  16    4.25    1.80
   2  -1  16    7.72    2.17
   2  -1  16    5.84    2.17
   2  -1  16    6.36    2.10
   2  -1  16    5.32    1.43
   2  -1  16    6.57    2.00
   2  -1  16    3.05    1.73
   2  -1  16    5.72    1.94
   2  -1  16    7.27    2.06
   2  -1  16    6.97    2.32
   2  -1  16    6.31    1.83
   2  -1  16    7.14    1.86
   2  -1  16    4.78    1.71
   2  -1  17   81.09    6.01
   2  -1  17   87.69    6.69
   2  -1  17   79.77    5.60
   2  -1  17   79.84    6.03
   2  -1  17   80.92    6.15
   2  -1  17   79.06    5.52
   2  -1  17   72.45    5.57
   2  -1  17   80.13    6.10
   2  -1  17   85.64    6.25
   2  -1  17   87.83    6.18
   2  -1  17   67.81    4.47
   2  -1  17   77.17    5.16
   2  -1  17   81.63    5.44
   2  -1  18   63.56    5.05
   2  -1  18   73.29    5.80
   2  -1  18   80.04    5.91
   2  -1  18   71.63    4.74
   2  -1  18   77.36    6.00
   2  -1  18   72.03    5.21
   2  -1  18   81.83    5.90
   2  -1  18   70.15    5.77
   2  -1  18   64.55    4.23
   2  -1  18   69.99    5.81
   2  -1  18   69.15    5.19
   2  -1  18   71.95    5.05
   2  -1  19    2.72    2.23
   2  -1  19    0.88    1.04
   2  -1  19   -0.13    1.44
   2  -1  19   -0.51    0.87
   2  -1  19   -0.06    1.07
   2  -1  19    0.77    1.27
   2  -1  19   -0.78    1.89
   2  -1  19   -5.43    3.17
   2  -1  19   -0.46    1.45
   2  -1  19    0.45    1.23
   2  -1  20  244.66    8.85
   2  -1  20  233.32    9.71
   2  -1  20  247.82    9.96
   2  -1  20  204.15   10.61
   2  -1  20  206.12    8.17
   2  -1  20  241.70    9.78
   2  -1  20  238.57    9.58
   2  -1  20  173.37    6.01
   2  -1  20  223.52    9.78
   2  -1  20  204.56    8.26
   2  -1  20  219.78    9.69
   2  -1  20  198.98    7.59
   2  -1  21  176.47    8.23
   2  -1  21  175.23    7.91
   2  -1  21  229.66   10.65
   2  -1  21  181.63    8.05
   2  -1  21  184.39    8.18
   2  -1  21  211.87    9.59
   2  -1  21  153.25    6.01
   2  -1  21  185.59    7.36
   2  -1  21  180.32    8.08
   2  -1  22   40.83    3.69
   2  -1  22   41.94    3.70
   2  -1  22   37.08    2.98
   2  -1  22   36.80    3.78
   2  -1  22   38.54    3.45
   2  -1  22   39.59    3.55
   2  -1  22   34.51    2.48
   2  -1  23   -0.35    0.88
   2  -1  23    0.74    0.99
   2  -1  23    0.18    0.85
   2  -1  23    1.11    0.87
   2  -1  24    9.59    1.53
   2  -1  24   14.14    2.80
   2  -1  24   11.72    1.46
   2  -1  24    6.50    1.25
   2  -1  25   30.02    2.15
   2  -1  25   14.11    1.52
  -2   0  26   14.28    1.36
  -2   0  26   13.45    1.30
  -2   0  25    1.57    0.81
  -2   0  25    2.19    0.91
  -2   0  25    2.27    0.75
  -2   0  25    1.13    0.59
  -2   0  24    1.23    0.93
  -2   0  24    0.86    0.73
  -2   0  24    1.28    1.07
  -2   0  24    0.70    0.69
   2   0 -24    0.80    0.56
  -2   0  23   98.45    5.68
  -2   0  23   89.02    4.86
  -2   0  23   95.71    5.53
  -2   0  23   84.84    4.24
  -2   0  23   81.15    3.89
  -2   0  23   89.72    5.31
  -2   0  23   84.83    4.80
  -2   0  22    2.33    1.10
  -2   0  22    4.44    1.69
  -2   0  22    2.34    1.04
  -2   0  22    3.85    1.38
  -2   0  22    2.47    1.46
  -2   0  22    3.30    1.74
  -2   0  22    3.39    1.53
  -2   0  22    3.01    1.46
  -2   0  21  261.55   10.10
  -2   0  21  269.62   10.37
  -2   0  21  244.15    8.49
  -2   0  21  229.27    8.12
  -2   0  21  220.03    7.67
  -2   0  21  248.29    9.63
  -2   0  21  247.95    9.29
  -2   0  21  269.97   10.58
  -2   0  20   38.09    3.42
  -2   0  20   47.32    4.69
  -2   0  20   38.80    3.68
  -2   0  20   41.20    3.91
  -2   0  20   45.09    4.41
  -2   0  20   43.42    4.29
  -2   0  20   44.52    4.73
  -2   0  20   47.33    4.64
  -2   0  20   35.11    3.00
  -2   0  19   28.34    3.00
  -2   0  19   28.94    3.85
  -2   0  19   32.16    3.96
  -2   0  19   26.71    3.19
  -2   0  19   25.73    2.76
  -2   0  19   31.07    3.27
  -2   0  19   31.33    3.53
  -2   0  19   28.34    3.74
  -2   0  19   29.17    3.53
  -2   0  18   31.02    3.17
  -2   0  18   32.84    4.00
  -2   0  18   33.42    4.06
  -2   0  18   27.38    2.50
  -2   0  18   30.90    3.30
  -2   0  18   34.12    4.06
  -2   0  18   32.13    3.72
  -2   0  18   28.18    3.06
  -2   0  18   31.71    3.31
  -2   0  18   34.65    3.84
   2   0 -18   33.85    3.10
  -2   0  18   32.36    3.94
  -2   0  17    0.99    0.80
  -2   0  17    1.98    1.33
  -2   0  17    2.57    1.67
  -2   0  17    2.48    1.02
   2   0 -17    2.65    1.17
  -2   0  17    2.40    1.09
  -2   0  17    2.06    1.46
  -2   0  17    3.75    1.37
  -2   0  17    1.44    1.12
  -2   0  17    2.49    1.43
  -2   0  17    4.08    1.77
  -2   0  17    0.90    1.23
  -2   0  16   33.95    3.77
  -2   0  16   35.70    3.78
  -2   0  16   37.30    3.77
  -2   0  16   34.54    3.24
   2   0 -16   32.60    3.02
  -2   0  16   32.39    3.03
  -2   0  16   39.90    5.81
  -2   0  16   33.53    3.06
  -2   0  16   34.71    3.78
  -2   0  16   36.23    3.62
  -2   0  16   29.73    3.22
  -2   0  16   34.86    3.18
  -2   0  16   32.08    2.89
  -2   0  15    2.60    1.18
  -2   0  15    2.48    1.36
   2   0 -15    2.32    1.20
  -2   0  15   10.08    4.78
  -2   0  15    3.41    1.15
  -2   0  15    2.78    1.34
  -2   0  15    2.78    1.42
  -2   0  15    2.88    1.17
  -2   0  15    3.77    1.54
  -2   0  15    8.97    4.88
  -2   0  15    3.52    1.29
  -2   0  15    3.57    1.14
  -2   0  15   -2.14    3.28
  -2   0  15    3.75    1.72
  -2   0  15    3.46    1.43
  -2   0  14    5.37    1.42
  -2   0  14    6.07    1.61
  -2   0  14    4.90    1.66
  -2   0  14    3.94    1.19
  -2   0  14    6.77    3.42
  -2   0  14   14.27    5.21
  -2   0  14    6.05    1.77
  -2   0  14    4.40    1.36
   2   0 -14    6.21    1.65
  -2   0  14    5.16    1.39
  -2   0  14    4.56    1.54
  -2   0  14    1.27    2.72
  -2   0  14    4.33    1.58
  -2   0  14    1.00    2.70
  -2   0  14    5.75    1.87
  -2   0  14    3.29    1.36
  -2   0  14    6.83    2.04
  -2   0  14    4.44    1.72
  -2   0  13    2.93    1.23
  -2   0  13    1.17    0.91
  -2   0  13    2.76    2.63
  -2   0  13    2.13    1.22
  -2   0  13    2.16    1.44
  -2   0  13    3.20    1.09
  -2   0  13   -0.97    2.25
  -2   0  13    4.12    1.50
  -2   0  13    2.55    1.28
  -2   0  13   -0.50    1.95
  -2   0  13    2.44    1.11
  -2   0  13    3.21    1.31
  -2   0  13    2.90    0.92
  -2   0  13    3.28    1.33
  -2   0  13    2.95    1.17
  -2   0  12  386.71    8.97
  -2   0  12  388.23    8.22
   2   0 -12  376.72   15.75
  -2   0  12  370.32    8.05
  -2   0  12  351.08   14.57
  -2   0  12  431.73   11.15
  -2   0  12  420.41   10.77
  -2   0  12  402.69   10.14
  -2   0  12  387.96    8.06
  -2   0  12  384.81    9.57
  -2   0  12  382.56    8.89
  -2   0  12  396.68    9.68
  -2   0  12  402.30    9.87
  -2   0  12  383.08    9.84
  -2   0  12  422.35   10.64
  -2   0  12  393.05    9.90
  -2   0  12  390.46    9.69
  -2   0  11  309.94    9.37
   2   0 -11  289.50   10.74
  -2   0  11  326.64   12.63
  -2   0  11  294.41   10.54
  -2   0  11  315.97    8.55
  -2   0  11  311.11    8.12
  -2   0  11  341.58    9.23
  -2   0  11  286.52   13.46
  -2   0  11  324.33    9.06
  -2   0  11  317.83    8.01
  -2   0  11  300.14    7.75
  -2   0  11  338.07    9.02
  -2   0  11  308.88    8.41
  -2   0  11  305.87    8.21
  -2   0  11  304.42    7.58
   2   0 -11  305.14   15.10
  -2   0  10  381.36   14.45
  -2   0  10  361.47   14.89
   2   0 -10  344.19   12.64
  -2   0  10  362.49   12.46
   2   0 -10  367.91   16.75
  -2   0  10  352.97   16.94
   2   0 -10  349.23   17.89
  -2   0  10  327.13    9.57
  -2   0  10  354.73    7.85
  -2   0  10  402.75    9.47
  -2   0   9    0.44    1.27
  -2   0   9    0.14    0.92
   2   0  -9    2.24    2.36
  -2   0   9    0.05    1.19
  -2   0   9    0.92    1.17
  -2   0   9   -0.04    0.96
  -2   0   9   -0.65    1.63
  -2   0   9    0.24    0.75
   2   0  -9   -1.18    1.59
  -2   0   9    0.57    1.71
   2   0  -9    0.63    1.22
  -2   0   8  813.98   20.60
  -2   0   8  909.21   19.81
   2   0  -8  850.07   23.15
   2   0  -8  890.79   26.75
  -2   0   8  812.92   23.96
  -2   0   8  875.37   21.63
  -2   0   8  803.42   10.71
  -2   0   8  856.44   12.21
  -2   0   8  803.94   17.36
   2   0  -8  798.88   11.08
   2   0  -8  801.95   19.68
  -2   0   8  853.82   16.66
   2   0  -7   99.07    6.31
  -2   0   7  107.76    6.08
   2   0  -7  104.71    8.73
  -2   0   7   96.51    7.85
   2   0  -7  108.43    7.86
   2   0  -7  101.69    7.00
  -2   0   7  106.75    6.50
  -2   0   7  100.41    3.55
  -2   0   7  109.53    7.68
  -2   0   7  102.90    3.99
  -2   0   7  109.45    6.90
   2   0  -7   95.63    3.65
  -2   0   7  107.63    7.23
   2   0  -6  728.62   19.87
   2   0  -6  700.85   18.28
  -2   0   6  788.16   18.60
   2   0  -6  699.81   16.97
  -2   0   6  783.88   16.75
   2   0  -6  756.12   21.79
  -2   0   6  722.93   18.30
  -2   0   6  712.04   17.24
   2   0  -6  674.02    9.10
  -2   0   6  744.01    9.13
  -2   0   6  706.58   20.01
  -2   0   6  744.66   19.58
  -2   0   6  733.47    9.86
   2   0  -5    1.34    1.64
  -2   0   5    0.82    1.40
   2   0  -5    3.73    1.89
  -2   0   5    3.51    1.65
   2   0  -5    2.23    1.78
  -2   0   5    1.03    1.69
   2   0  -5    1.47    0.71
  -2   0   5    2.92    2.22
  -2   0   5    3.68    1.02
  -2   0   5    3.62    0.94
   2   0  -5    2.01    1.77
  -2   0   5    3.20    1.86
  -2   0   5    4.21    2.04
  -2   0   4   16.10    2.95
  -2   0   4   14.15    2.68
  -2   0   4   20.23    3.15
  -2   0   4   17.50    2.73
   2   0  -4   17.52    3.11
  -2   0   4   15.38    2.84
  -2   0   4   15.76    3.09
  -2   0   4   16.25    1.44
   2   0  -4   16.84    3.12
   2   0  -4   14.92    2.81
   2   0  -3   81.26    6.20
  -2   0   3   97.90    6.72
  -2   0   3   95.53    6.30
   2   0  -3   89.06    6.40
  -2   0   3   81.82    5.82
  -2   0   3   89.55    6.10
   2   0  -3   79.63    6.36
  -2   0   3   85.87    6.79
  -2   0   3   87.34    6.55
   2   0  -2  115.92    7.43
  -2   0   2  128.50    7.50
  -2   0   2  123.90    7.11
  -2   0   2  108.87    6.16
  -2   0   2  117.66    6.73
   2   0  -2  126.99    6.91
  -2   0   2  113.47    7.46
  -2   0   1   42.94    4.57
  -2   0   1   40.38    4.29
  -2   0   1   44.90    4.49
  -2   0   1   42.55    3.82
   2   0  -1   43.55    4.16
  -2   0   0  981.05   19.87
  -2   0   0  893.81   15.55
   2   0   0  976.66   17.17
  -2   0   0  914.30   19.94
  -2   0  -1 5712.03   46.98
  -2   0  -1 5759.25   47.95
  -2   0  -1 5718.81   37.46
  -2   0  -2  645.70   15.57
   2   0   2  712.67   17.73
  -2   0  -2  670.45   18.08
   2   0   2  677.27   16.82
  -2   0  -2  677.42   17.65
  -2   0  -2  669.04   12.72
  -2   0  -2  676.24   16.43
  -2   0  -3 1724.42   27.08
  -2   0  -3 1623.04   24.08
   2   0   3 1623.97   24.91
  -2   0  -3 1717.47   25.84
  -2   0  -3 1737.83   20.45
  -2   0  -3 1565.24   26.35
   2   0   3 1711.37   27.17
  -2   0  -4   14.58    3.69
   2   0   4   17.57    3.61
  -2   0  -4   14.13    2.98
   2   0   4   18.38    3.70
  -2   0  -4   11.03    3.10
   2   0   4   13.54    1.82
  -2   0  -4   19.08    4.27
   2   0   4   13.53    2.58
  -2   0  -5  364.35   10.68
   2   0   5  356.79    8.82
  -2   0  -5  379.33   11.79
   2   0   5  378.25   10.84
   2   0   5  385.17   12.36
  -2   0  -5  354.36   12.28
   2   0   5  374.17    7.06
  -2   0  -5  365.74   11.89
  -2   0  -6   60.91    4.72
  -2   0  -6   54.69    4.06
   2   0   6   58.17    3.38
   2   0   6   63.39    5.07
  -2   0  -6   59.71    4.90
  -2   0  -6   60.81    5.14
   2   0   6   66.15    3.16
   2   0   6   64.01    4.31
   2   0   7    5.55    1.73
   2   0   7    5.73    1.46
   2   0   7    5.50    1.07
  -2   0  -7    6.03    1.84
  -2   0  -7    5.01    1.45
  -2   0  -7    4.70    1.64
   2   0   7    4.50    1.26
  -2   0  -7    5.50    1.88
  -2   0  -8    1.86    1.02
  -2   0  -8    5.36    2.45
  -2   0  -8    2.49    1.53
   2   0   8    2.51    1.06
  -2   0  -8    5.34    2.15
  -2   0  -9  154.70    4.71
  -2   0  -9  159.67    7.08
  -2   0  -9  159.37    7.02
  -2   0  -9  156.33    4.74
  -2   0 -10   92.75    6.65
  -2   0 -10   92.53    8.57
  -2   0 -10   83.55    4.48
   2   0  11  268.52    8.56
   2   0  11  242.85    7.41
   2   0  11  234.22    6.96
   2   0  11  245.22    7.94
   2   0  11  244.56    7.76
   2   0  11  252.42    7.90
   2   0  11  242.92    6.71
   2   0  11  247.53    7.68
  -2   0 -11  214.03   12.63
   2   0  11  256.98    7.99
   2   0  11  252.11    8.02
   2   0  11  246.10    7.21
   2   0  12  297.20    7.41
   2   0  12  275.76    7.38
   2   0  12  310.16    9.84
   2   0  12  311.04    9.34
   2   0  12  284.44    8.34
   2   0  12  304.10    9.17
   2   0  12  297.81    8.98
   2   0  12  300.82    9.13
   2   0  12  293.86    8.06
   2   0  12  294.11    8.82
   2   0  12  297.43    8.32
   2   0  12  301.82    9.37
   2   0  12  303.98    8.79
   2   0  13   56.13    3.52
   2   0  13   63.77    4.62
   2   0  13   68.23    4.97
   2   0  13   61.10    4.24
   2   0  13   58.01    3.05
   2   0  13   57.26    3.71
   2   0  13   59.96    4.10
   2   0  13   63.62    4.46
   2   0  13   57.68    4.32
   2   0  13   61.98    3.94
   2   0  13   61.85    4.52
   2   0  13   62.29    3.93
   2   0  13   65.26    4.52
   2   0  13   54.16    2.87
   2   0  13   61.99    4.51
   2   0  14    7.71    1.68
   2   0  14    9.36    1.66
   2   0  14    9.69    2.09
   2   0  14    8.35    2.05
   2   0  14    8.83    1.90
   2   0  14    9.35    2.17
   2   0  14    8.54    1.63
   2   0  14    6.38    1.15
   2   0  14    9.81    1.92
   2   0  14    8.28    1.89
   2   0  14    7.01    1.31
   2   0  14    7.47    1.72
   2   0  14    9.88    2.02
   2   0  14    8.91    2.08
   2   0  14    8.32    2.03
   2   0  15   47.47    3.10
   2   0  15   52.25    4.22
   2   0  15   54.76    4.70
   2   0  15   46.60    4.07
   2   0  15   49.81    4.37
   2   0  15   51.61    4.34
   2   0  15   53.85    4.53
   2   0  15   55.77    4.85
   2   0  15   46.23    3.79
   2   0  15   53.62    4.61
   2   0  15   44.13    3.09
   2   0  15   52.69    4.52
   2   0  15   50.21    3.86
   2   0  15   47.27    3.43
   2   0  15   52.61    3.94
   2   0  16   -0.47    1.10
   2   0  16    0.23    1.32
   2   0  16    0.08    0.75
   2   0  16   -0.40    1.27
   2   0  16    0.31    1.18
   2   0  16   -0.24    0.98
   2   0  16    0.04    1.09
   2   0  16   -0.35    1.10
   2   0  16    0.92    1.28
   2   0  16    0.01    1.12
   2   0  16    1.05    1.22
   2   0  16    0.24    0.99
   2   0  16    0.86    1.20
   2   0  16    0.39    0.76
   2   0  17   39.36    3.30
   2   0  17   46.10    4.70
   2   0  17   40.85    3.73
   2   0  17   40.66    4.39
   2   0  17   41.65    4.08
   2   0  17   45.15    4.45
   2   0  17   38.39    4.11
   2   0  17   41.79    4.34
   2   0  17   44.51    4.04
   2   0  17   39.11    3.16
   2   0  17   43.40    4.53
   2   0  17   42.40    3.66
   2   0  17   39.80    4.02
   2   0  18   28.10    3.84
   2   0  18   27.40    3.34
   2   0  18   26.85    2.63
   2   0  18   24.39    3.65
   2   0  18   26.91    3.07
   2   0  18   27.59    2.70
   2   0  18   26.07    3.34
   2   0  18   29.65    3.60
   2   0  18   27.11    3.48
   2   0  18   28.61    3.32
   2   0  18   29.17    3.74
   2   0  18   28.21    3.78
   2   0  18   29.01    3.04
   2   0  19   18.13    2.30
   2   0  19   20.00    3.10
   2   0  19   18.95    3.36
   2   0  19   22.95    3.10
   2   0  19   20.03    3.29
   2   0  19   17.89    2.58
   2   0  19   16.89    2.87
   2   0  19   17.55    2.88
   2   0  19   17.66    2.19
   2   0  19   20.91    3.11
   2   0  19   18.76    3.27
   2   0  19   19.12    2.54
   2   0  19   21.82    3.20
   2   0  20  103.64    6.78
   2   0  20  106.33    6.87
   2   0  20   98.47    6.62
   2   0  20  100.03    6.78
   2   0  20   90.51    5.37
   2   0  20   96.17    6.20
   2   0  20  102.33    6.25
   2   0  20  109.08    6.86
   2   0  20   95.34    4.77
   2   0  20  111.62    6.47
   2   0  20   98.69    6.20
   2   0  20   75.93    4.28
   2   0  20   83.31    4.72
   2   0  21   77.30    5.67
   2   0  21   71.78    4.73
   2   0  21   75.54    5.18
   2   0  21   71.16    5.53
   2   0  21   67.57    4.43
   2   0  21   72.43    5.11
   2   0  21   70.05    5.18
   2   0  21   71.00    5.49
   2   0  21   66.62    4.83
   2   0  21   63.43    3.66
   2   0  21   64.82    3.60
   2   0  21   62.47    3.73
   2   0  21   76.80    5.71
   2   0  22  122.88    6.74
   2   0  22  120.92    6.75
   2   0  22  113.98    5.84
   2   0  22  105.45    5.90
   2   0  22  118.99    6.55
   2   0  22   86.77    4.08
   2   0  22  127.95    6.28
   2   0  22  120.15    6.53
   2   0  22   99.42    4.94
   2   0  22  113.90    5.74
   2   0  23    3.81    1.37
   2   0  23    3.41    1.44
   2   0  23    3.12    1.49
   2   0  23    3.64    1.26
   2   0  23    4.62    4.22
   2   0  23    3.32    1.16
   2   0  23   -1.28    2.38
   2   0  24   72.19    3.95
   2   0  24   83.91    4.74
   2   0  24   82.21    3.74
   2   0  24   80.78    3.72
   2   0  24   91.32    4.56
   2   0  24   97.91    4.98
   2   0  25  -10.25    2.52
   2   0  25    2.68    0.93
  -2  -1  26    0.59    0.41
  -2  -1  26    0.41    0.44
  -2  -1  25   -0.56    0.67
  -2  -1  25    0.50    0.51
  -2  -1  25    0.30    0.59
  -2  -1  25    0.49    0.71
  -2  -1  25    0.70    0.55
  -2  -1  25    0.14    0.44
  -2  -1  24   81.79    3.82
  -2  -1  24   80.65    3.84
  -2  -1  24   89.35    4.61
  -2  -1  24   89.25    4.77
  -2  -1  24   89.52    4.12
  -2  -1  24   84.21    4.33
  -2  -1  23    6.13    1.38
  -2  -1  23    4.79    2.84
  -2  -1  23    7.02    1.71
  -2  -1  23    6.89    1.72
  -2  -1  23    6.39    1.43
  -2  -1  23    6.32    1.55
  -2  -1  23    5.37    1.36
  -2  -1  22   28.26    3.36
  -2  -1  22   28.17    2.98
  -2  -1  22   30.96    3.38
  -2  -1  22   18.23    2.02
  -2  -1  22   30.23    3.24
  -2  -1  22   28.69    3.28
  -2  -1  22   28.60    3.00
  -2  -1  21   96.74    5.66
  -2  -1  21   87.81    5.14
  -2  -1  21  100.10    6.23
  -2  -1  21   93.10    5.89
  -2  -1  21   93.39    5.62
  -2  -1  21   94.28    5.67
  -2  -1  21  103.45    6.52
   2   1 -21   86.36    4.36
  -2  -1  21   99.01    6.56
  -2  -1  21   95.18    5.53
  -2  -1  20   43.98    4.47
  -2  -1  20   40.21    3.64
  -2  -1  20   40.51    3.93
   2   1 -20   36.86    3.25
  -2  -1  20   38.99    3.84
  -2  -1  20   40.16    3.78
  -2  -1  20   42.71    4.56
  -2  -1  20   42.40    4.14
  -2  -1  20   43.08    3.98
  -2  -1  20   40.16    4.22
  -2  -1  19   75.80    5.93
  -2  -1  19   72.02    5.53
  -2  -1  19   74.01    5.74
  -2  -1  19   71.62    5.41
  -2  -1  19   60.43    3.63
  -2  -1  19   64.25    4.65
  -2  -1  19   71.03    5.20
  -2  -1  19   67.13    5.11
  -2  -1  19   70.19    5.09
  -2  -1  19   67.86    4.96
   2   1 -19   63.69    4.46
  -2  -1  18  101.67    6.07
  -2  -1  18   97.01    6.02
  -2  -1  18   97.69    5.99
  -2  -1  18  104.13    6.69
  -2  -1  18   80.19    4.46
  -2  -1  18   99.42    6.74
  -2  -1  18   90.70    5.51
  -2  -1  18   99.54    6.65
  -2  -1  18   85.61    6.92
  -2  -1  18  100.68    6.56
  -2  -1  18  100.78    6.74
  -2  -1  17  291.42   10.50
  -2  -1  17  310.39   11.19
  -2  -1  17  313.88   10.97
  -2  -1  17  266.18    8.30
  -2  -1  17  353.12   12.21
  -2  -1  17  322.72   10.11
  -2  -1  17  258.72    9.26
  -2  -1  17  277.32    9.21
  -2  -1  17  418.43   15.10
  -2  -1  17  281.41    9.76
  -2  -1  17  297.72   10.19
  -2  -1  17  349.97   12.27
  -2  -1  17  274.56    8.94
  -2  -1  16   55.64    4.69
  -2  -1  16   56.50    4.64
  -2  -1  16   52.22    4.76
  -2  -1  16   51.71    4.19
  -2  -1  16   48.86    3.60
  -2  -1  16   56.54    4.86
  -2  -1  16   48.25    3.85
  -2  -1  16   72.80    7.81
  -2  -1  16   51.42    4.10
  -2  -1  16   54.50    4.61
  -2  -1  16   47.31    3.70
  -2  -1  16   53.17    4.02
  -2  -1  16   72.89    8.55
  -2  -1  16   50.13    4.29
  -2  -1  15   26.45    3.20
  -2  -1  15   26.27    2.91
  -2  -1  15   26.17    2.80
  -2  -1  15   24.66    2.96
  -2  -1  15   24.59    3.07
  -2  -1  15   26.21    2.75
  -2  -1  15   25.36    3.18
  -2  -1  15   20.31    2.30
  -2  -1  15   26.49    3.34
  -2  -1  15   25.96    2.91
  -2  -1  15   24.67    2.82
  -2  -1  14   11.12    1.82
  -2  -1  14   10.17    2.04
  -2  -1  14   21.00    4.91
  -2  -1  14   13.25    1.98
  -2  -1  14   10.64    1.83
  -2  -1  14   10.13    1.98
  -2  -1  14   11.49    1.82
  -2  -1  14    9.50    1.47
  -2  -1  14   10.90    1.66
  -2  -1  14   11.36    1.98
  -2  -1  14   22.56    5.25
  -2  -1  14   10.08    1.95
  -2  -1  14   10.57    2.18
  -2  -1  14   11.27    1.97
  -2  -1  13  251.51    8.63
  -2  -1  13  251.96    8.50
  -2  -1  13  266.67    8.58
  -2  -1  13  240.79    7.12
  -2  -1  13  251.90    8.64
  -2  -1  13  231.68    6.80
  -2  -1  13  270.84    9.42
  -2  -1  13  272.82    9.27
  -2  -1  13  224.22    6.54
  -2  -1  13  265.49    9.82
  -2  -1  13  255.44    8.92
  -2  -1  13  246.82    7.73
  -2  -1  13  243.91    7.85
  -2  -1  13  263.20    7.97
  -2  -1  13  242.97    8.11
  -2  -1  12   46.74    3.37
  -2  -1  12   46.12    3.13
  -2  -1  12   46.98    4.20
  -2  -1  12   44.80    3.36
  -2  -1  12   41.62    3.38
  -2  -1  12   51.03    3.89
  -2  -1  12   47.07    4.40
  -2  -1  12   41.87    3.05
  -2  -1  12   47.26    3.65
  -2  -1  12   42.12    3.26
  -2  -1  12   41.41    2.61
  -2  -1  12   43.10    2.96
  -2  -1  12   47.39    3.25
  -2  -1  11   55.30    3.39
   2   1 -11   51.39    4.39
  -2  -1  11   57.00    4.51
  -2  -1  11   60.96    4.09
  -2  -1  11   57.49    3.54
  -2  -1  11   56.70    3.44
  -2  -1  11   60.23    5.62
  -2  -1  11   61.68    4.28
  -2  -1  11   57.66    3.64
  -2  -1  11   57.45    3.42
  -2  -1  11   61.78    3.92
  -2  -1  11   53.12    3.58
  -2  -1  11   58.21    3.62
  -2  -1  10   58.98    3.59
  -2  -1  10   63.71    5.93
   2   1 -10   55.11    4.99
  -2  -1  10   62.25    4.98
  -2  -1  10   60.21    5.01
  -2  -1  10   58.75    3.21
  -2  -1  10   59.71    3.39
   2   1 -10   60.71    7.77
  -2  -1  10   57.75    6.87
  -2  -1  10   52.52    2.27
  -2  -1  10   61.07    3.91
  -2  -1   9  439.45   15.53
   2   1  -9  407.55   13.63
  -2  -1   9  452.05   13.34
  -2  -1   9  366.01    5.68
  -2  -1   9  426.72   10.33
   2   1  -9  424.05   19.10
  -2  -1   9  404.78   16.78
  -2  -1   9  394.21    7.87
  -2  -1   9  403.93   12.60
  -2  -1   9  431.51   11.38
  -2  -1   9  452.53    9.85
  -2  -1   8  144.63    8.91
   2   1  -8  145.19    8.66
   2   1  -8  126.67    7.70
  -2  -1   8  141.75    7.53
  -2  -1   8  129.53    6.08
   2   1  -8  137.45   10.36
  -2  -1   8  126.82    6.61
  -2  -1   8  117.39    6.58
  -2  -1   8  140.12    5.21
  -2  -1   8  127.20    9.05
  -2  -1   8  131.63    4.24
  -2  -1   7  172.47    8.62
   2   1  -7  170.81    9.38
  -2  -1   7  166.94    9.62
[truncated: 799,570 more chars]
