# Supplementary material for: A 1:1:1 co-crystal solvate comprising 2,2′-di­thiodi­benzoic acid, 2-chloro­benzoic acid and N,N-di­methyl­formamide: crystal structure, Hirshfeld surface analysis and computational study
Source: Acta Crystallogr E Crystallogr Commun. 2019 Mar 26;75(Pt 4):475–81. doi: 10.1107/S205698901900375X (PMC6509673; doi:10.1107/S205698901900375X)
Supplement: Supplementary file 2 [file e-75-00475-Isup2.hkl]

data_I                                                                          
_shelx_title ' exp_369_a.res in P-1'                                            
_shelx_refln_list_code          4                                               
_shelx_F_calc_maximum      206.23                                               
_exptl_crystal_F_000       556.00                                               
_reflns_d_resolution_high  0.7942                                               
                                                                                
loop_                                                                           
 _space_group_symop_operation_xyz                                               
 'x, y, z'                                                                      
 '-x, -y, -z'                                                                   
                                                                                
_cell_length_a     7.7487                                                       
_cell_length_b     7.8575                                                       
_cell_length_c    21.4486                                                       
_cell_angle_alpha  86.136                                                       
_cell_angle_beta   88.693                                                       
_cell_angle_gamma  65.080                                                       
                                                                                
_shelx_F_squared_multiplier     1.000                                           
                                                                                
loop_                                                                           
 _refln_index_h                                                                 
 _refln_index_k                                                                 
 _refln_index_l                                                                 
 _refln_F_squared_calc                                                          
 _refln_F_squared_meas                                                          
 _refln_F_squared_sigma                                                         
 _refln_observed_status                                                         
   1   0   0       3959.65       5239.33        36.74 o                         
   2   0   0       2698.87       4164.71        95.72 o                         
   3   0   0        325.24        685.46        15.48 o                         
   4   0   0          7.94         21.26         1.80 o                         
   5   0   0        585.73        527.51         9.93 o                         
   6   0   0        294.57        265.34         9.15 o                         
   7   0   0         51.85         64.25         3.84 o                         
   8   0   0         20.29         19.26         2.16 o                         
  -8   1   0         35.61         18.39         2.00 o                         
  -7   1   0        167.28        148.75         7.73 o                         
  -6   1   0        960.33        897.16        28.32 o                         
  -5   1   0        124.27        112.29         4.05 o                         
  -4   1   0        515.33        550.53        10.86 o                         
  -3   1   0       1683.17       1659.68        28.74 o                         
  -2   1   0         10.48         23.25         1.89 o                         
  -1   1   0       1324.96       1674.05        34.33 o                         
   0   1   0       2218.94       3373.69       187.10 o                         
   1   1   0        543.59        547.77        11.75 o                         
   2   1   0        393.52        384.15        12.93 o                         
   3   1   0        317.33        541.25         9.81 o                         
   4   1   0       4926.94       5892.46       116.43 o                         
   5   1   0       1484.73       1525.02        17.45 o                         
   6   1   0         29.45         48.70         3.42 o                         
   7   1   0         25.40         30.13         2.91 o                         
   8   1   0         93.12        100.83         5.57 o                         
   9   1   0         54.23         42.74         4.11 o                         
  -7   2   0        137.68        132.48         7.05 o                         
  -6   2   0        255.18        258.27        11.14 o                         
  -5   2   0        569.26        558.33        11.99 o                         
  -4   2   0          0.06         23.79         2.57 o                         
  -3   2   0        633.14        608.60         8.63 o                         
  -2   2   0       2422.64       2140.31        33.08 o                         
  -1   2   0         80.88         37.15         2.05 o                         
   0   2   0       8229.34       7427.66       162.98 o                         
   1   2   0       7179.55       7564.39        78.18 o                         
   2   2   0          0.68        146.85        10.22 o                         
   3   2   0       2716.00       3878.39        62.38 o                         
   4   2   0       4750.78       6935.91        99.99 o                         
   5   2   0       2072.75       2436.95        35.88 o                         
   6   2   0        477.03        570.17        10.82 o                         
   7   2   0        404.01        442.19        11.49 o                         
   8   2   0          6.10         14.86         2.19 o                         
   9   2   0         46.20         38.20         3.64 o                         
  -7   3   0          0.52          2.77         2.84 o                         
  -6   3   0        130.34        119.95         4.67 o                         
  -5   3   0        197.99        179.94         5.34 o                         
  -4   3   0          1.60          9.69         2.19 o                         
  -3   3   0        259.33        279.10         6.74 o                         
  -2   3   0        422.56        378.22         8.62 o                         
  -1   3   0        713.16        612.85         8.11 o                         
   0   3   0        450.98        446.84         6.04 o                         
   1   3   0         87.58         99.65         3.25 o                         
   2   3   0        155.99        126.04         3.39 o                         
   3   3   0        663.26        697.21        12.23 o                         
   4   3   0       1020.82       1068.10        12.79 o                         
   5   3   0         43.09         54.83         2.35 o                         
   6   3   0         13.06         95.44         4.19 o                         
   7   3   0        223.41        444.61        12.01 o                         
   8   3   0        509.85        680.67        15.06 o                         
   9   3   0        647.48        719.38        28.06 o                         
  -6   4   0          0.35          4.94         2.55 o                         
  -5   4   0        103.76        132.95         5.18 o                         
  -4   4   0        116.42        138.96         4.83 o                         
  -3   4   0        935.25        941.69        24.60 o                         
  -2   4   0       1164.65       1055.54        20.24 o                         
  -1   4   0       1191.67       1053.40        17.54 o                         
   0   4   0        465.73        380.05         6.90 o                         
   1   4   0        116.17         77.34         3.16 o                         
   2   4   0        519.91        573.27        13.08 o                         
   3   4   0       2645.18       2260.08        33.63 o                         
   4   4   0       1503.42       1311.52        22.90 o                         
   5   4   0         45.86         44.71         2.51 o                         
   6   4   0        392.39        379.61         6.99 o                         
   7   4   0          7.98         41.86         3.27 o                         
   8   4   0        212.25        333.82        11.74 o                         
   9   4   0         86.11        143.39         5.15 o                         
  -5   5   0         92.03         97.11         7.21 o                         
  -4   5   0         50.34         49.05         2.97 o                         
  -3   5   0         31.99         53.95         3.46 o                         
  -2   5   0          0.52          0.55         1.76 o                         
  -1   5   0        166.36        168.87         5.84 o                         
   0   5   0         46.10         50.44         4.29 o                         
   1   5   0        256.33        237.60         5.14 o                         
   2   5   0       1566.71       1298.70        33.01 o                         
   3   5   0        865.74        658.39        17.00 o                         
   4   5   0         55.77         41.84         2.27 o                         
   5   5   0         50.87         68.38         4.12 o                         
   6   5   0        110.88        134.97         6.83 o                         
   7   5   0         86.93         99.78         5.44 o                         
   8   5   0        319.73        398.01        15.20 o                         
   9   5   0        312.67        363.15        12.36 o                         
  -4   6   0        259.73        331.02        10.67 o                         
  -3   6   0        117.33        154.77         4.56 o                         
  -2   6   0        221.37        276.41         6.42 o                         
  -1   6   0        337.16        366.28         8.30 o                         
   0   6   0         18.75         35.96         3.78 o                         
   1   6   0        228.74        212.77         6.34 o                         
   2   6   0        812.02        755.73        15.10 o                         
   3   6   0        302.15        253.21         5.62 o                         
   4   6   0       1194.28       1036.19        28.37 o                         
   5   6   0        155.69        146.84         7.87 o                         
   6   6   0        207.62        196.43         6.24 o                         
   7   6   0        436.40        470.52        15.54 o                         
   8   6   0         55.69         57.77         4.17 o                         
   9   6   0         92.42        106.09         6.14 o                         
  -3   7   0          7.22          5.99         1.15 o                         
  -2   7   0         71.59         78.15         4.41 o                         
  -1   7   0         74.53         79.38         3.59 o                         
   0   7   0          7.48          3.13         1.84 o                         
   1   7   0          4.31          5.13         1.84 o                         
   2   7   0          2.41          6.30         2.38 o                         
   3   7   0         12.47         19.62         3.02 o                         
   4   7   0         64.45         66.94         4.05 o                         
   5   7   0         26.27         35.83         3.19 o                         
   6   7   0        373.41        373.22         8.70 o                         
   7   7   0        934.91        943.55        26.35 o                         
   8   7   0        229.47        210.29         8.77 o                         
   9   7   0         85.72         96.28         4.56 o                         
  -1   8   0         86.94        117.29         5.09 o                         
   0   8   0        154.53        164.38         5.54 o                         
   1   8   0         91.72        112.34         4.84 o                         
   2   8   0        349.94        381.51        10.17 o                         
   3   8   0        446.06        472.59        13.06 o                         
   4   8   0          5.21          8.61         2.30 o                         
   5   8   0         28.60         25.26         2.84 o                         
   6   8   0        257.98        286.68        11.85 o                         
   7   8   0          6.47          8.26         1.56 o                         
   8   8   0        186.82        134.07         4.66 o                         
   1   9   0         10.89          9.85         2.02 o                         
   2   9   0         41.44         37.09         2.74 o                         
   3   9   0          0.53          3.54         1.85 o                         
   4   9   0          1.23         -0.21         1.54 o                         
   5   9   0         57.92         49.03         2.77 o                         
   6   9   0         16.95         13.75         1.66 o                         
   7   9   0         74.93         71.59         4.96 o                         
  -7  -9   1        102.14         56.43         4.39 o                         
  -6  -9   1         18.44          6.80         1.54 o                         
  -5  -9   1         53.88         54.49         3.48 o                         
  -4  -9   1         87.31         94.98         4.82 o                         
  -3  -9   1        302.20        345.63        12.66 o                         
  -2  -9   1         19.56         19.19         3.08 o                         
  -1  -9   1         11.92         18.38         2.46 o                         
  -8  -8   1          0.08          1.00         1.22 o                         
  -7  -8   1         27.69         17.61         1.93 o                         
  -6  -8   1        229.67        210.75         5.64 o                         
  -5  -8   1         40.01         32.28         2.78 o                         
  -4  -8   1          3.59          0.40         1.99 o                         
  -3  -8   1          4.77          2.78         1.91 o                         
  -2  -8   1          3.64          2.08         1.81 o                         
  -1  -8   1         65.56         72.84         3.81 o                         
   0  -8   1        277.03        356.40         9.76 o                         
   1  -8   1         71.90        111.78         5.97 o                         
  -9  -7   1        126.64        102.78         4.73 o                         
  -8  -7   1         49.18         37.05         3.06 o                         
  -7  -7   1         86.56        103.41         5.09 o                         
  -6  -7   1        735.83        741.50        24.16 o                         
  -5  -7   1        382.64        368.87        11.91 o                         
  -4  -7   1          3.34          6.35         1.88 o                         
  -3  -7   1        502.58        486.87        13.36 o                         
  -2  -7   1        570.33        569.48        12.53 o                         
  -1  -7   1         50.96         60.32         3.60 o                         
   0  -7   1         10.34         25.67         3.05 o                         
   1  -7   1          6.11          5.32         1.46 o                         
   2  -7   1         94.32         97.74         4.03 o                         
   3  -7   1          5.09          2.70         1.48 o                         
  -9  -6   1         13.66         23.56         3.14 o                         
  -8  -6   1          5.65          9.75         2.08 o                         
  -7  -6   1        130.46        122.39         5.26 o                         
  -6  -6   1         13.27         23.88         2.43 o                         
  -5  -6   1        274.75        262.71         7.58 o                         
  -4  -6   1        195.27        191.05         6.94 o                         
  -3  -6   1         52.16         53.40         2.99 o                         
  -2  -6   1       1238.39       1126.12        19.88 o                         
  -1  -6   1        224.92        229.15         6.14 o                         
   0  -6   1        491.38        510.16         9.85 o                         
   1  -6   1        473.95        511.86         9.64 o                         
   2  -6   1        154.18        167.54         5.24 o                         
   3  -6   1        150.19        185.71         5.47 o                         
   4  -6   1         45.81         61.24         3.43 o                         
  -9  -5   1          1.93         51.46         7.22 o                         
  -8  -5   1         18.48         51.22         4.22 o                         
  -7  -5   1         51.94         58.90         3.12 o                         
  -6  -5   1        713.88        663.75        22.75 o                         
  -5  -5   1       1028.80        925.46        14.08 o                         
  -4  -5   1        952.80        799.98        18.73 o                         
  -3  -5   1         16.22         10.93         1.32 o                         
  -2  -5   1        150.68        130.07         3.81 o                         
  -1  -5   1        143.13        110.87         3.37 o                         
   0  -5   1       2201.99       2085.78        25.00 o                         
   1  -5   1        253.05        257.67         6.97 o                         
   2  -5   1         11.10         18.59         2.44 o                         
   3  -5   1        254.00        285.55         6.85 o                         
   4  -5   1         31.95         32.28         2.51 o                         
   5  -5   1          0.20          1.14         2.35 o                         
  -9  -4   1         46.21         63.94         3.99 o                         
  -8  -4   1         95.13        114.40         5.05 o                         
  -7  -4   1        464.93        617.74        15.53 o                         
  -6  -4   1        142.85        183.32         5.61 o                         
  -5  -4   1         22.06         42.63         2.23 o                         
  -4  -4   1         16.98         30.70         3.18 o                         
  -3  -4   1         64.43         84.48         3.26 o                         
  -2  -4   1       3439.50       2818.39        37.20 o                         
  -1  -4   1        404.68        328.81         6.62 o                         
   0  -4   1       3704.24       3573.77        46.64 o                         
   1  -4   1        300.04        277.48         5.80 o                         
   2  -4   1        121.04        119.11         4.32 o                         
   3  -4   1        480.06        503.50        13.47 o                         
   4  -4   1        519.55        550.25         9.84 o                         
   5  -4   1        623.67        647.20        26.57 o                         
   6  -4   1        179.67        193.40        10.38 o                         
  -9  -3   1        242.38        255.41         9.17 o                         
  -8  -3   1        251.96        287.74         6.72 o                         
  -7  -3   1        710.33        841.15        12.74 o                         
  -6  -3   1       1374.64       1666.89        20.58 o                         
  -5  -3   1       1088.09       1260.34        24.78 o                         
  -4  -3   1        420.86        575.34         8.73 o                         
  -3  -3   1        178.54        299.68         8.73 o                         
  -2  -3   1        620.73        475.06         8.50 o                         
  -1  -3   1        271.73        188.38         3.71 o                         
   0  -3   1       2562.61       2496.14        26.86 o                         
   1  -3   1       3510.38       3500.63        38.72 o                         
   2  -3   1        547.21        517.00         9.41 o                         
   3  -3   1        980.99        971.46        14.54 o                         
   4  -3   1        281.63        300.43         6.93 o                         
   5  -3   1         28.05         32.24         2.53 o                         
   6  -3   1          2.99          6.91         1.77 o                         
   7  -3   1          0.65          2.78         1.87 o                         
  -9  -2   1          0.12          0.70         1.48 o                         
  -8  -2   1        149.02        155.75         6.26 o                         
  -7  -2   1         49.74         61.48         3.65 o                         
  -6  -2   1         43.74         47.88         2.98 o                         
  -5  -2   1        565.82        585.95         8.87 o                         
  -4  -2   1       3794.80       4599.60        69.97 o                         
  -3  -2   1         49.46         61.53         2.65 o                         
  -2  -2   1        563.27        851.46        16.30 o                         
  -1  -2   1        191.20        343.66         9.02 o                         
   0  -2   1      16899.32      18718.58       279.31 o                         
   1  -2   1       1075.08       1099.80        18.50 o                         
   2  -2   1        153.53        137.48         3.98 o                         
   3  -2   1       2666.60       2374.64        20.50 o                         
   4  -2   1       2543.57       2331.08        34.11 o                         
   5  -2   1        774.17        745.36        13.93 o                         
   6  -2   1         22.77         32.50         2.76 o                         
   7  -2   1        129.33         98.53         3.41 o                         
  -9  -1   1         28.32         32.44         3.03 o                         
  -8  -1   1        134.09        145.76         7.41 o                         
  -7  -1   1        431.67        533.71        20.91 o                         
  -6  -1   1        811.37        995.44        27.78 o                         
  -5  -1   1         75.22        101.12         6.04 o                         
  -4  -1   1         14.21         39.84         2.60 o                         
  -3  -1   1        135.10        122.61         3.75 o                         
  -2  -1   1       7527.87       9010.74        77.90 o                         
  -1  -1   1       1251.88       1406.69        15.64 o                         
   0  -1   1        110.73        104.26         5.12 o                         
   1  -1   1         16.12         14.48         2.52 o                         
   2  -1   1          0.45          2.66         1.37 o                         
   3  -1   1         12.27         12.65         1.91 o                         
   4  -1   1        587.04        546.46         7.48 o                         
   5  -1   1         32.80         47.56         2.79 o                         
   6  -1   1        218.32        206.26         8.38 o                         
   7  -1   1        107.13        108.33         5.47 o                         
   8  -1   1         88.71         80.53         4.15 o                         
  -8   0   1          1.82          1.30         1.29 o                         
  -7   0   1         51.85         51.00         3.46 o                         
  -6   0   1         57.53         51.87         3.56 o                         
  -5   0   1         13.01         13.71         1.77 o                         
  -4   0   1        248.27        261.96         5.49 o                         
  -3   0   1       4920.54       5188.81        90.07 o                         
  -2   0   1        123.02        190.04         8.41 o                         
  -1   0   1        897.41       1122.95        18.74 o                         
   1   0   1        665.03       1103.00        14.50 o                         
   2   0   1      19169.21      25392.50       110.81 o                         
   3   0   1       1239.16       1247.82        23.11 o                         
   4   0   1       3970.75       4071.78        48.31 o                         
   5   0   1        311.37        280.43         6.85 o                         
   6   0   1         14.43         21.28         2.87 o                         
   7   0   1          8.86         16.54         2.72 o                         
   8   0   1        352.89        326.75         9.32 o                         
  -8   1   1        338.13        298.08        23.87 o                         
  -7   1   1         37.24         36.80         2.74 o                         
  -6   1   1         30.12         31.71         3.12 o                         
  -5   1   1          7.00         15.35         2.16 o                         
  -4   1   1        781.46        753.05         8.38 o                         
  -3   1   1        926.85        842.80        11.90 o                         
  -2   1   1       2202.99       2308.56        36.98 o                         
  -1   1   1        456.25        452.89        11.30 o                         
   0   1   1       1000.69       1457.55        25.82 o                         
   1   1   1        348.47        339.03         7.41 o                         
   2   1   1       3449.56       5595.32        46.70 o                         
   3   1   1        496.96        687.28        12.22 o                         
   4   1   1        116.39        256.12         6.94 o                         
   5   1   1        223.77        327.96        23.85 o                         
   6   1   1        450.84        528.69        16.41 o                         
   7   1   1        618.73        595.76        22.49 o                         
   8   1   1        157.33        156.24         8.16 o                         
   9   1   1        115.75        102.74        11.68 o                         
  -7   2   1         45.31         38.60         2.98 o                         
  -6   2   1        182.68        162.55         9.73 o                         
  -5   2   1         16.73         17.63         2.35 o                         
  -4   2   1        104.39         92.87         3.35 o                         
  -3   2   1       1987.15       1872.29        16.47 o                         
  -2   2   1        946.68        823.21         9.61 o                         
  -1   2   1          0.09          2.42         1.39 o                         
   0   2   1       6278.76       7064.37        76.27 o                         
   1   2   1        564.58       1028.51        19.40 o                         
   2   2   1       9108.14      10759.62        65.24 o                         
   3   2   1       2063.14       1787.92        31.37 o                         
   4   2   1        605.61        547.62        15.79 o                         
   5   2   1        369.85        816.84        37.32 o                         
   6   2   1        554.52        771.90        25.62 o                         
   7   2   1        608.94        824.33        21.70 o                         
   8   2   1        476.50        538.98        19.85 o                         
   9   2   1        367.26        333.03        15.87 o                         
  -7   3   1         38.95         37.37         3.66 o                         
  -6   3   1          4.59          6.85         2.29 o                         
  -5   3   1         17.54         19.46         2.45 o                         
  -4   3   1        163.92        148.20         7.09 o                         
  -3   3   1       1156.38       1137.35        13.80 o                         
  -2   3   1        139.49        128.30         3.72 o                         
  -1   3   1       1121.39        977.95        12.85 o                         
   0   3   1        970.84       1107.95        16.39 o                         
   1   3   1        403.60        413.98         7.20 o                         
   2   3   1       1828.80       1856.32        29.41 o                         
   3   3   1        691.38        625.19        10.83 o                         
   4   3   1        170.91        269.88         6.62 o                         
   5   3   1        509.95        672.44        12.44 o                         
   6   3   1        270.99        357.19         7.42 o                         
   7   3   1         75.60        102.90         4.16 o                         
   8   3   1          1.60         14.68         2.14 o                         
   9   3   1          3.50         12.13         3.22 o                         
  -6   4   1          6.01         10.38         2.07 o                         
  -5   4   1          1.32          1.89         1.71 o                         
  -4   4   1         38.47         48.84         3.15 o                         
  -3   4   1        224.73        225.23         9.41 o                         
  -2   4   1         63.78         85.22         3.61 o                         
  -1   4   1         34.93         43.19         2.77 o                         
   0   4   1       1381.51       1143.03        12.34 o                         
   1   4   1       4504.74       4105.01        49.51 o                         
   2   4   1       1897.94       1619.52        31.05 o                         
   3   4   1        327.95        247.64         5.35 o                         
   4   4   1        345.14        298.10         5.62 o                         
   5   4   1        960.79       1203.13        27.19 o                         
   6   4   1        165.09        356.89        12.21 o                         
   7   4   1        533.84        630.82        16.70 o                         
   8   4   1        259.06        301.71        11.31 o                         
   9   4   1        117.78        142.22         4.92 o                         
  -5   5   1         19.29         23.08         3.50 o                         
  -4   5   1        207.66        253.50         6.74 o                         
  -3   5   1        765.96        816.02        18.44 o                         
  -2   5   1        210.24        204.75         5.43 o                         
  -1   5   1         23.92         36.87         2.78 o                         
   0   5   1         11.14         14.19         2.02 o                         
   1   5   1         87.75         83.25         3.17 o                         
   2   5   1         60.40         53.51         2.97 o                         
   3   5   1        181.60        193.35         5.20 o                         
   4   5   1         67.11         50.28         2.68 o                         
   5   5   1        365.50        377.45         7.82 o                         
   6   5   1        204.57        177.47         8.50 o                         
   7   5   1         44.87         53.42         4.71 o                         
   8   5   1          0.19         26.96         3.93 o                         
   9   5   1         22.61         61.26         4.66 o                         
  -4   6   1         36.55         38.23         3.23 o                         
  -3   6   1          4.27          6.58         1.97 o                         
  -2   6   1          8.34         17.47         2.52 o                         
  -1   6   1         66.83         71.45         4.15 o                         
   0   6   1        727.78        791.79        14.70 o                         
   1   6   1       1281.48       1196.91        14.84 o                         
   2   6   1        280.66        243.62         6.58 o                         
   3   6   1         43.40         53.38         3.33 o                         
   4   6   1        179.21        167.17         8.46 o                         
   5   6   1        883.51        851.77        18.22 o                         
   6   6   1       1006.33       1091.05        21.71 o                         
   7   6   1          5.59          6.69         2.30 o                         
   8   6   1         82.11         98.64         5.53 o                         
   9   6   1          1.38         34.54         4.33 o                         
  -3   7   1         98.45        107.38         9.76 o                         
  -2   7   1         99.15        123.81         4.80 o                         
  -1   7   1         38.90         49.44         3.01 o                         
   0   7   1        262.43        266.74         9.25 o                         
   1   7   1        161.46        151.41         5.42 o                         
   2   7   1         73.09         71.87         4.04 o                         
   3   7   1         41.62         37.54         3.25 o                         
   4   7   1          0.88          4.30         2.13 o                         
   5   7   1         36.65         32.87         3.36 o                         
   6   7   1          7.60          9.00         2.62 o                         
   7   7   1         24.98         28.19         3.25 o                         
   8   7   1         60.15         52.25         4.06 o                         
   9   7   1         90.11         75.10         5.13 o                         
  -1   8   1         48.05         62.86         3.89 o                         
   0   8   1        161.44        212.11         7.29 o                         
   1   8   1        181.05        221.99         7.31 o                         
   2   8   1         21.81         40.06         3.31 o                         
   3   8   1          0.12         11.82         2.66 o                         
   4   8   1        774.17        796.09        14.33 o                         
   5   8   1        542.70        563.69        13.01 o                         
   6   8   1        141.81        133.61         5.35 o                         
   7   8   1         15.56         14.21         1.78 o                         
   8   8   1        101.46        105.54         6.20 o                         
   1   9   1         70.84         80.60         3.96 o                         
   2   9   1         65.64         79.38         4.02 o                         
   3   9   1         11.30          9.08         1.84 o                         
   4   9   1         88.52         81.73         4.31 o                         
   5   9   1         56.31         55.16         2.84 o                         
   6   9   1        130.92         87.57         6.36 o                         
   7   9   1         33.50         21.75         5.74 o                         
  -7  -9   2        192.42        136.81         8.82 o                         
  -6  -9   2        337.33        271.93         6.70 o                         
  -5  -9   2         28.22         20.34         2.05 o                         
  -4  -9   2          8.09         10.98         1.91 o                         
  -3  -9   2          1.10          0.97         1.61 o                         
  -2  -9   2          7.51         15.97         2.67 o                         
  -1  -9   2         65.51         89.04         5.83 o                         
  -8  -8   2         14.90         13.57         1.42 o                         
  -7  -8   2        214.67        184.13         9.17 o                         
  -6  -8   2         46.35         41.01         2.68 o                         
  -5  -8   2          2.25          2.09         2.05 o                         
  -4  -8   2         51.91         52.54         3.74 o                         
  -3  -8   2          0.99         -1.48         1.72 o                         
  -2  -8   2        149.77        156.38         5.50 o                         
  -1  -8   2          3.00          1.06         1.62 o                         
   0  -8   2         34.28         20.19         1.69 o                         
   1  -8   2         14.39         10.32         2.39 o                         
  -9  -7   2        181.69        141.18         6.01 o                         
  -8  -7   2        254.30        252.14         8.54 o                         
  -7  -7   2         33.61         31.64         2.40 o                         
  -6  -7   2        260.92        223.34         7.10 o                         
  -5  -7   2         31.22         19.51         3.02 o                         
  -4  -7   2        409.22        398.63        14.06 o                         
  -3  -7   2         74.00         68.69         3.70 o                         
  -2  -7   2         68.65         69.27         3.68 o                         
  -1  -7   2        456.13        492.70         9.66 o                         
   0  -7   2        467.50        554.75        10.86 o                         
   1  -7   2         33.38         42.36         2.47 o                         
   2  -7   2          6.96          5.76         1.29 o                         
   3  -7   2         68.92         80.94         4.32 o                         
  -9  -6   2          5.18          6.32         1.64 o                         
  -8  -6   2         44.11         45.86         4.24 o                         
  -7  -6   2         30.24         29.37         2.54 o                         
  -6  -6   2          0.38          2.95         1.89 o                         
  -5  -6   2          1.26          5.47         2.02 o                         
  -4  -6   2         70.23         55.93         2.74 o                         
  -3  -6   2        465.85        378.75        10.91 o                         
  -2  -6   2        264.15        230.19         5.82 o                         
  -1  -6   2        362.36        338.96         6.79 o                         
   0  -6   2        186.96        197.91         6.29 o                         
   1  -6   2          5.48         10.12         2.14 o                         
   2  -6   2         62.40         71.95         3.41 o                         
   3  -6   2        191.57        237.87         6.45 o                         
   4  -6   2        172.72        186.60         7.01 o                         
  -9  -5   2        601.46        805.31        20.41 o                         
  -8  -5   2        426.69        460.88        16.47 o                         
  -7  -5   2         51.14         57.57         3.86 o                         
  -6  -5   2          4.74         13.65         2.06 o                         
  -5  -5   2          1.71          4.37         1.61 o                         
  -4  -5   2        640.60        491.74         9.70 o                         
  -3  -5   2        375.14        308.40         6.73 o                         
  -2  -5   2        174.09        128.51         3.65 o                         
  -1  -5   2         56.11         41.00         2.33 o                         
   0  -5   2         96.30         81.40         4.76 o                         
   1  -5   2        225.76        260.98         7.07 o                         
   2  -5   2        315.65        328.69         7.20 o                         
   3  -5   2        205.10        230.12         6.00 o                         
   4  -5   2        111.89        121.26         4.90 o                         
   5  -5   2         12.56          8.82         2.04 o                         
  -9  -4   2          6.16         20.80         2.04 o                         
  -8  -4   2         32.63         37.91         3.07 o                         
  -7  -4   2          0.49          8.58         2.34 o                         
  -6  -4   2         38.30         37.08         2.73 o                         
  -5  -4   2       1517.69       1455.84        26.09 o                         
  -4  -4   2        785.20        777.06        19.96 o                         
  -3  -4   2         26.65         24.46         1.84 o                         
  -2  -4   2          0.16         -0.78         1.20 o                         
  -1  -4   2        752.52        749.29        13.19 o                         
   0  -4   2       1718.48       1537.98        13.75 o                         
   1  -4   2          3.75          3.46         1.43 o                         
   2  -4   2        365.89        335.38         7.59 o                         
   3  -4   2         52.97         53.30         3.08 o                         
   4  -4   2        160.44        177.37         6.47 o                         
   5  -4   2          1.81          3.97         1.84 o                         
   6  -4   2        225.59        220.52         9.03 o                         
  -9  -3   2         51.05         58.84         2.53 o                         
  -8  -3   2         57.86        103.43         4.75 o                         
  -7  -3   2         41.77         52.06         3.50 o                         
  -6  -3   2         40.97         62.43         3.32 o                         
  -5  -3   2       1076.13       1002.26        16.88 o                         
  -4  -3   2       3096.92       3160.56        33.05 o                         
  -3  -3   2        656.42        546.34         7.14 o                         
  -2  -3   2       3388.30       2800.15        30.58 o                         
  -1  -3   2        264.23        223.53         4.21 o                         
   0  -3   2       1362.21       1127.99        10.30 o                         
   1  -3   2         11.15          5.51         1.54 o                         
   2  -3   2        525.66        465.20         7.37 o                         
   3  -3   2        249.07        226.87         4.93 o                         
   4  -3   2         13.55         14.54         2.21 o                         
   5  -3   2          8.40          7.97         1.83 o                         
   6  -3   2        163.69        143.74         7.07 o                         
   7  -3   2         98.91         82.87         5.00 o                         
  -9  -2   2          5.67          6.91         1.47 o                         
  -8  -2   2        130.80        141.77         5.54 o                         
  -7  -2   2         83.41         74.88         4.01 o                         
  -6  -2   2        106.59        103.21         4.28 o                         
  -5  -2   2         28.91         41.29         2.46 o                         
  -4  -2   2        539.06        602.13        11.85 o                         
  -3  -2   2         58.03        101.91         3.64 o                         
  -2  -2   2        349.94        274.07         8.77 o                         
  -1  -2   2         61.90         44.52         3.28 o                         
   0  -2   2      42531.32      43327.21       358.96 o                         
   1  -2   2        673.29        595.78         8.37 o                         
   2  -2   2        476.46        450.91        10.43 o                         
   3  -2   2          3.94         17.04         1.79 o                         
   4  -2   2         38.85         65.83         3.42 o                         
   5  -2   2        390.27        382.83         7.95 o                         
   6  -2   2        425.05        392.50        10.60 o                         
   7  -2   2        141.08        132.24         6.85 o                         
  -9  -1   2         44.69         43.11         5.48 o                         
  -8  -1   2         86.66         82.98         5.62 o                         
  -7  -1   2          1.02          4.17         1.94 o                         
  -6  -1   2       1175.78       1123.40        20.28 o                         
  -5  -1   2        497.80        446.09        10.39 o                         
  -4  -1   2        416.66        643.69        15.14 o                         
  -3  -1   2       5355.84       6502.10       118.94 o                         
  -2  -1   2       3113.84       4229.95        34.09 o                         
  -1  -1   2        646.08        779.81        10.53 o                         
   0  -1   2       4392.50       4753.91       130.94 o                         
   1  -1   2        574.92        547.23        16.16 o                         
   2  -1   2       1171.69        991.84        23.36 o                         
   3  -1   2        498.55        396.82         9.28 o                         
   4  -1   2         62.21         57.28         2.75 o                         
   5  -1   2        135.86        109.43         3.96 o                         
   6  -1   2         37.38         36.06         3.20 o                         
   7  -1   2        175.52        158.66         7.07 o                         
   8  -1   2          0.86          1.78         1.27 o                         
  -8   0   2         13.96         10.29         1.51 o                         
  -7   0   2         34.04         30.95         2.42 o                         
  -6   0   2         90.05         80.00         3.90 o                         
  -5   0   2          6.99         11.37         1.84 o                         
  -4   0   2        423.64        416.56         6.30 o                         
  -3   0   2         29.13         41.82         2.32 o                         
  -2   0   2        477.06        528.76        11.72 o                         
  -1   0   2       1448.49       1756.07        35.72 o                         
   0   0   2        270.31        322.55         9.59 o                         
   1   0   2       6839.22       9338.83        81.28 o                         
   2   0   2       2588.06       2989.21        26.98 o                         
   3   0   2       1438.04       2012.15        31.87 o                         
   4   0   2       2529.22       3010.02        73.31 o                         
   5   0   2       1985.91       1910.36        54.49 o                         
   6   0   2        918.03        861.97        33.71 o                         
   7   0   2        248.66        264.74        14.06 o                         
   8   0   2         50.69         63.21         4.78 o                         
  -8   1   2         52.41         50.87         6.67 o                         
  -7   1   2          4.49          3.55         1.78 o                         
  -6   1   2        164.28        156.03         5.47 o                         
  -5   1   2        907.93        833.47        14.27 o                         
  -4   1   2         34.05         16.20         1.42 o                         
  -3   1   2        655.25        631.18         8.36 o                         
  -2   1   2        135.95        145.03         3.99 o                         
  -1   1   2        117.82        147.00         6.79 o                         
   0   1   2         18.55         23.53         4.17 o                         
   1   1   2       1163.31       1922.97        14.84 o                         
   2   1   2      25381.35      33597.62       277.80 o                         
   3   1   2         29.45         37.06         2.23 o                         
   4   1   2       1096.42       1563.39        34.83 o                         
   5   1   2          5.71         18.19         3.54 o                         
   6   1   2         48.26         51.39         3.24 o                         
   7   1   2         19.10         19.72         3.41 o                         
   8   1   2        152.38        147.29         5.27 o                         
   9   1   2        220.67        156.09         8.51 o                         
  -7   2   2        103.11         87.64         5.38 o                         
  -6   2   2          3.37          6.60         2.47 o                         
  -5   2   2         30.74         26.77         2.42 o                         
  -4   2   2         78.05         78.69         2.84 o                         
  -3   2   2        386.76        337.50         5.38 o                         
  -2   2   2        250.90        207.23         4.13 o                         
  -1   2   2         96.66         78.48         2.62 o                         
   0   2   2        207.22        172.11         8.35 o                         
   1   2   2        949.23       1177.55        19.11 o                         
   2   2   2       2103.69       2991.16        26.97 o                         
   3   2   2        659.31       1158.02        15.12 o                         
   4   2   2          5.67        155.87         6.74 o                         
   5   2   2        846.27        935.99        10.41 o                         
   6   2   2       1857.81       2065.87        22.60 o                         
   7   2   2          4.67         33.00         4.10 o                         
   8   2   2        135.11        149.08         6.39 o                         
   9   2   2         85.14         57.96         4.29 o                         
  -7   3   2         12.91         15.09         2.17 o                         
  -6   3   2        206.50        204.66         9.95 o                         
  -5   3   2        203.70        200.87         5.81 o                         
  -4   3   2        139.41        118.25         4.23 o                         
  -3   3   2        514.59        481.20         6.53 o                         
  -2   3   2        435.20        443.25         7.38 o                         
  -1   3   2       1515.43       1433.11        17.57 o                         
   0   3   2       2608.97       2442.61        27.17 o                         
   1   3   2        146.85        135.29         3.66 o                         
   2   3   2         61.68        134.14         5.15 o                         
   3   3   2          0.21         43.23         2.79 o                         
   4   3   2        128.08        180.35         4.98 o                         
   5   3   2        464.94        505.31         9.10 o                         
   6   3   2          2.14         12.63         1.97 o                         
   7   3   2         42.94         60.78         3.62 o                         
   8   3   2         38.92         43.38         2.74 o                         
   9   3   2         32.28         31.11         2.06 o                         
  -6   4   2         59.66         62.95         4.21 o                         
  -5   4   2         10.08          9.37         2.08 o                         
  -4   4   2        102.80        114.64         4.38 o                         
  -3   4   2          5.82          9.75         1.98 o                         
  -2   4   2          8.29         15.36         1.72 o                         
  -1   4   2        209.40        212.23         4.70 o                         
   0   4   2         10.19         15.82         1.77 o                         
   1   4   2       1517.10       1329.24        16.35 o                         
   2   4   2        712.95        838.67        16.78 o                         
   3   4   2        848.06        854.06        18.93 o                         
   4   4   2       1380.43       1276.80        24.46 o                         
   5   4   2        885.04        790.29        12.34 o                         
   6   4   2       1533.99       1531.57        27.17 o                         
   7   4   2        234.71        402.25        14.86 o                         
   8   4   2         71.64        180.02         9.56 o                         
   9   4   2        427.88        553.80        30.91 o                         
  -5   5   2          1.04         -0.15         1.78 o                         
  -4   5   2         27.82         36.93         2.82 o                         
  -3   5   2         95.83        121.26         4.52 o                         
  -2   5   2         97.38        104.05         4.15 o                         
  -1   5   2       1454.48       1341.72        23.69 o                         
   0   5   2        966.11        866.26        13.34 o                         
   1   5   2       1139.96       1043.79        19.70 o                         
   2   5   2        702.66        656.21        14.02 o                         
   3   5   2          7.97          7.14         1.51 o                         
   4   5   2        229.82        256.61         6.30 o                         
   5   5   2        643.53        638.86        10.79 o                         
   6   5   2          0.60          6.00         1.76 o                         
   7   5   2        718.97       1100.26        30.91 o                         
   8   5   2         27.51         30.66         2.64 o                         
   9   5   2         13.85         12.71         1.87 o                         
  -4   6   2         76.67         80.78         5.23 o                         
  -3   6   2        100.40        110.39         4.92 o                         
  -2   6   2         13.01         20.08         2.30 o                         
  -1   6   2         24.58         26.67         2.67 o                         
   0   6   2         77.55         91.60         4.16 o                         
   1   6   2        201.94        234.94         6.69 o                         
   2   6   2          3.38          9.10         1.87 o                         
   3   6   2       1038.39        983.87        19.50 o                         
   4   6   2        993.21        872.78        21.69 o                         
   5   6   2         94.40         93.58         4.77 o                         
   6   6   2        259.72        324.06        12.46 o                         
   7   6   2          8.79         14.56         2.30 o                         
   8   6   2        337.70        387.79        13.46 o                         
   9   6   2        400.85        573.69        13.34 o                         
  -3   7   2        128.31        152.63        10.91 o                         
  -2   7   2        188.02        219.00         7.96 o                         
  -1   7   2         17.44         28.35         2.69 o                         
   0   7   2        314.81        371.87        13.15 o                         
   1   7   2        174.63        164.77         5.60 o                         
   2   7   2        209.57        203.22         6.99 o                         
   3   7   2          8.16          8.10         2.48 o                         
   4   7   2          3.37          2.87         1.68 o                         
   5   7   2         12.84         11.13         2.24 o                         
   6   7   2       1384.09       1465.05        26.42 o                         
   7   7   2          0.99         -1.75         1.75 o                         
   8   7   2         93.32        107.85         5.29 o                         
   9   7   2         52.19         56.09         3.61 o                         
  -1   8   2          9.27         15.92         2.25 o                         
   0   8   2         75.60         87.63         4.29 o                         
   1   8   2         31.30         39.12         3.28 o                         
   2   8   2        231.15        235.10         6.63 o                         
   3   8   2         33.52         33.60         2.90 o                         
   4   8   2        140.10        175.39         7.14 o                         
   5   8   2          5.72         26.63         3.36 o                         
   6   8   2         59.34         41.20         2.83 o                         
   7   8   2          1.71          2.63         1.41 o                         
   8   8   2        138.65        115.78         5.73 o                         
   1   9   2         22.11         29.76         2.53 o                         
   2   9   2         78.68         70.99         3.88 o                         
   3   9   2         90.01         94.10         5.02 o                         
   4   9   2         47.81         50.76         3.58 o                         
   5   9   2          1.20          4.53         1.38 o                         
   6   9   2         23.97         16.77         2.21 o                         
   7   9   2          0.08         -0.29         2.97 o                         
  -7  -9   3         53.78         51.34         5.67 o                         
  -6  -9   3        130.20        124.14         4.47 o                         
  -5  -9   3         59.44         69.47         3.85 o                         
  -4  -9   3         57.90         54.25         3.27 o                         
  -3  -9   3         67.70         65.97         4.68 o                         
  -2  -9   3         89.73         79.60         4.86 o                         
  -1  -9   3          0.54          0.43         1.78 o                         
  -8  -8   3         18.54         14.01         1.55 o                         
  -7  -8   3          7.64          8.65         1.44 o                         
  -6  -8   3         96.17         92.26         3.62 o                         
  -5  -8   3          1.72          2.60         2.05 o                         
  -4  -8   3         25.42         23.16         2.38 o                         
  -3  -8   3         26.84         21.64         2.58 o                         
  -2  -8   3         36.42         37.06         2.98 o                         
  -1  -8   3          2.17          0.66         1.81 o                         
   0  -8   3        111.74        112.32         5.47 o                         
   1  -8   3         30.01         47.08         2.89 o                         
  -8  -7   3          0.55         -1.11         1.62 o                         
  -7  -7   3          0.49          1.06         1.44 o                         
  -6  -7   3        223.55        207.82         6.01 o                         
  -5  -7   3        582.19        543.92        18.91 o                         
  -4  -7   3        923.16        865.41        27.25 o                         
  -3  -7   3        100.67        106.70         4.40 o                         
  -2  -7   3        316.37        344.69         7.55 o                         
  -1  -7   3         13.40         11.22         2.26 o                         
   0  -7   3        283.62        307.81        12.72 o                         
   1  -7   3         33.00         37.64         2.21 o                         
   2  -7   3         59.09         74.85         3.35 o                         
   3  -7   3         24.08         29.06         3.82 o                         
  -9  -6   3          4.54          8.63         1.78 o                         
  -8  -6   3         40.75         47.46         3.38 o                         
  -7  -6   3          4.38          3.45         1.49 o                         
  -6  -6   3          0.08          1.21         1.70 o                         
  -5  -6   3          0.74          5.55         1.80 o                         
  -4  -6   3         62.54         50.58         2.89 o                         
  -3  -6   3        294.84        254.33         6.70 o                         
  -2  -6   3        213.22        201.85         5.18 o                         
  -1  -6   3         23.10         15.90         1.93 o                         
   0  -6   3        552.23        584.90        10.44 o                         
   1  -6   3          8.81          8.09         2.04 o                         
   2  -6   3         66.39         80.19         3.53 o                         
   3  -6   3         88.29        111.03         4.03 o                         
   4  -6   3          8.24          9.36         2.00 o                         
  -9  -5   3         98.32        104.87         5.94 o                         
  -8  -5   3        129.96        145.56         6.74 o                         
  -7  -5   3        438.98        466.83        19.85 o                         
  -6  -5   3        434.62        409.24         9.76 o                         
  -5  -5   3        195.06        141.83         4.93 o                         
  -4  -5   3          5.85          4.09         1.44 o                         
  -3  -5   3        208.40        197.02         6.51 o                         
  -2  -5   3        128.17        123.30         3.78 o                         
  -1  -5   3        155.12        135.55         3.95 o                         
   0  -5   3       1484.73       1468.67        19.12 o                         
   1  -5   3        222.79        234.46         5.89 o                         
   2  -5   3          6.24          3.42         1.76 o                         
   3  -5   3        128.11        141.62         4.73 o                         
   4  -5   3         20.39         21.68         2.45 o                         
   5  -5   3         96.67        100.24         4.59 o                         
  -9  -4   3        168.81        207.99         9.33 o                         
  -8  -4   3        123.40        168.37         6.00 o                         
  -7  -4   3         33.88         51.76         3.84 o                         
  -6  -4   3         11.17         16.50         1.94 o                         
  -5  -4   3          3.99          6.79         1.52 o                         
  -4  -4   3        965.43        924.63        16.41 o                         
  -3  -4   3          2.19          8.94         1.52 o                         
  -2  -4   3          9.26         10.50         1.91 o                         
  -1  -4   3        412.63        423.61         7.26 o                         
   0  -4   3        809.86        835.13        16.18 o                         
   1  -4   3         50.23         57.61         2.86 o                         
   2  -4   3         49.65         54.34         3.81 o                         
   3  -4   3        291.32        296.92        10.30 o                         
   4  -4   3        426.78        444.40        13.16 o                         
   5  -4   3         75.55         66.53         3.61 o                         
   6  -4   3         46.75         41.62         3.23 o                         
  -9  -3   3          0.32         -0.66         1.37 o                         
  -8  -3   3         78.45         94.58         5.91 o                         
  -7  -3   3         78.81        107.70         4.49 o                         
  -6  -3   3        188.69        236.36         8.41 o                         
  -5  -3   3        200.92        243.99         5.79 o                         
  -4  -3   3        214.18        183.81         4.00 o                         
  -3  -3   3       1142.60        904.27        10.18 o                         
  -2  -3   3        246.59        214.98         5.26 o                         
  -1  -3   3        113.38         98.71         2.99 o                         
   0  -3   3       1819.00       1633.26        24.26 o                         
   1  -3   3        148.76        110.88         3.89 o                         
   2  -3   3        275.63        239.39         5.52 o                         
   3  -3   3        207.85        195.87         4.74 o                         
   4  -3   3         73.21         62.74         3.41 o                         
   5  -3   3         50.16         51.72         3.03 o                         
   6  -3   3          3.34          5.76         1.51 o                         
   7  -3   3         25.10         31.11         3.12 o                         
  -9  -2   3         74.54         77.55         5.73 o                         
  -8  -2   3         50.73         68.30         3.91 o                         
  -7  -2   3         39.18         48.90         3.23 o                         
  -6  -2   3         57.18         90.31         4.09 o                         
  -5  -2   3        316.41        330.68         8.16 o                         
  -4  -2   3        193.70        162.02         4.22 o                         
  -3  -2   3       1136.48       1223.60        21.50 o                         
  -2  -2   3          3.77          5.20         1.80 o                         
  -1  -2   3       2290.16       2801.44        33.49 o                         
   0  -2   3      11358.29      11572.10        58.41 o                         
   1  -2   3        122.85        104.89         3.56 o                         
   2  -2   3        512.91        402.15         8.43 o                         
   3  -2   3         37.61         57.60         2.62 o                         
   4  -2   3       1202.54       1149.88        12.15 o                         
   5  -2   3        269.92        280.03         7.01 o                         
   6  -2   3         42.13         48.19         3.28 o                         
   7  -2   3          4.29          3.25         1.50 o                         
  -9  -1   3        148.05        152.37         6.39 o                         
  -8  -1   3        274.38        288.16        14.03 o                         
  -7  -1   3        106.21         89.68         4.40 o                         
  -6  -1   3         22.64         32.36         2.94 o                         
  -5  -1   3        634.83        802.61        12.79 o                         
  -4  -1   3       2019.92       2119.07        47.26 o                         
  -3  -1   3       2383.29       2369.78        37.26 o                         
  -2  -1   3       1162.63       1325.55        15.89 o                         
  -1  -1   3       1173.65       1262.09        15.67 o                         
   0  -1   3       1173.78       1331.09        27.13 o                         
   1  -1   3       2651.80       2932.09       111.60 o                         
   2  -1   3         69.76         52.10         2.70 o                         
   3  -1   3        296.44        300.54         7.77 o                         
   4  -1   3         22.60         19.06         1.60 o                         
   5  -1   3          5.27          4.76         1.68 o                         
   6  -1   3        306.00        281.00        11.12 o                         
   7  -1   3          1.22          0.23         1.68 o                         
   8  -1   3         51.14         34.91         2.87 o                         
  -8   0   3         41.67         41.49         2.84 o                         
  -7   0   3         32.22         35.62         2.86 o                         
  -6   0   3          0.74          3.55         2.01 o                         
  -5   0   3        112.35        121.03         4.60 o                         
  -4   0   3          2.17          4.99         1.25 o                         
  -3   0   3          0.19         10.83         1.98 o                         
  -2   0   3        237.64        388.90         9.37 o                         
  -1   0   3       2702.48       3127.30        74.87 o                         
   0   0   3         76.03         76.66         3.34 o                         
   1   0   3         71.84        117.22         4.26 o                         
   2   0   3       6178.84       7435.76       103.81 o                         
   3   0   3        109.56        104.70         3.62 o                         
   4   0   3        106.79        143.44         6.64 o                         
   5   0   3        117.42        143.34         9.59 o                         
   6   0   3         10.98          9.78         2.42 o                         
   7   0   3        385.50        337.25        17.79 o                         
   8   0   3        177.54        161.04         4.99 o                         
  -8   1   3        337.66        305.10        21.31 o                         
  -7   1   3        144.00        137.54         4.74 o                         
  -6   1   3         12.42          9.96         1.93 o                         
  -5   1   3         26.85         32.93         2.75 o                         
  -4   1   3        560.31        495.59         7.02 o                         
  -3   1   3       1215.14       1139.58        11.79 o                         
  -2   1   3         50.68         61.91         2.80 o                         
  -1   1   3       5432.22       5960.46        80.57 o                         
   0   1   3       2804.69       4245.11        70.93 o                         
   1   1   3       1331.02       1709.07        16.68 o                         
   2   1   3       7832.08       8979.52        93.83 o                         
   3   1   3       2477.32       3106.08        21.49 o                         
   4   1   3       6105.90       6315.68        85.67 o                         
   5   1   3         56.32         61.89         3.28 o                         
   6   1   3          8.81         26.45         2.68 o                         
   7   1   3          0.87          3.71         2.31 o                         
   8   1   3          0.26          0.93         1.78 o                         
   9   1   3          0.68         -0.64         1.39 o                         
  -7   2   3        344.42        330.51        19.88 o                         
  -6   2   3        289.29        282.50        10.04 o                         
  -5   2   3        139.42        121.19         4.68 o                         
  -4   2   3         12.43          8.46         1.30 o                         
  -3   2   3        147.43        121.28         3.01 o                         
  -2   2   3        174.73        163.07         3.82 o                         
  -1   2   3        350.24        320.45         5.51 o                         
   0   2   3       1050.16       1007.93        21.27 o                         
   1   2   3        233.91        310.28        11.40 o                         
   2   2   3         75.22         68.43         3.43 o                         
   3   2   3          8.81          7.93         1.45 o                         
   4   2   3        261.77        295.39         5.90 o                         
   5   2   3         65.68         82.30         6.96 o                         
   6   2   3         81.46        136.80         4.91 o                         
   7   2   3        285.80        338.70         9.83 o                         
   8   2   3        307.94        337.80        12.30 o                         
   9   2   3        236.57        246.19        12.09 o                         
  -7   3   3         30.63         25.21         2.33 o                         
  -6   3   3         18.82         24.75         3.13 o                         
  -5   3   3         93.86         99.59         4.58 o                         
  -4   3   3        553.22        523.44        12.48 o                         
  -3   3   3        427.53        378.49         6.02 o                         
  -2   3   3        849.83        740.82        11.30 o                         
  -1   3   3       2247.57       2049.71        23.98 o                         
   0   3   3       1004.54        871.77        11.84 o                         
   1   3   3         37.04        119.29         4.41 o                         
   2   3   3         14.67         38.42         2.40 o                         
   3   3   3        109.61        107.06         3.50 o                         
   4   3   3       1992.19       2176.14        17.01 o                         
   5   3   3        399.18        349.08         5.93 o                         
   6   3   3        147.03        163.60         4.86 o                         
   7   3   3         93.17        120.63         4.34 o                         
   8   3   3         85.29         87.26         4.15 o                         
   9   3   3          0.07          1.95         1.32 o                         
  -6   4   3         55.90         52.90         4.74 o                         
  -5   4   3         14.08         12.07         2.35 o                         
  -4   4   3         61.42         74.17         4.27 o                         
  -3   4   3         10.04          9.74         1.76 o                         
  -2   4   3        171.15        158.98         4.45 o                         
  -1   4   3          1.81          3.64         1.37 o                         
   0   4   3        257.99        202.24         4.22 o                         
   1   4   3        417.00        395.82         6.90 o                         
   2   4   3         22.23         47.87         3.32 o                         
   3   4   3        687.19        669.97        12.19 o                         
   4   4   3        126.73        218.72         6.49 o                         
   5   4   3        520.76        735.19        15.32 o                         
   6   4   3        653.56       1074.35        30.36 o                         
   7   4   3         20.75         31.15         2.61 o                         
   8   4   3        295.97        340.31        12.19 o                         
   9   4   3         44.77         68.56         5.17 o                         
  -5   5   3          2.99          4.72         1.75 o                         
  -4   5   3         83.71         97.30         4.18 o                         
  -3   5   3        104.57        116.16         4.47 o                         
  -2   5   3        387.51        413.75         7.53 o                         
  -1   5   3         16.82         27.45         2.93 o                         
   0   5   3        196.43        226.52         5.56 o                         
   1   5   3        201.03        186.57         6.60 o                         
   2   5   3       2977.12       2630.95        67.64 o                         
   3   5   3       1187.18       1076.56        24.36 o                         
   4   5   3         47.68         41.95         2.97 o                         
   5   5   3          3.02         31.57         3.44 o                         
   6   5   3        515.97        515.32        23.42 o                         
   7   5   3          2.96         22.73         3.09 o                         
   8   5   3         12.37         24.37         2.78 o                         
   9   5   3          0.17          5.67         1.71 o                         
  -4   6   3        246.98        244.86        10.47 o                         
  -3   6   3          6.18          7.95         1.56 o                         
  -2   6   3          9.14          8.63         1.99 o                         
  -1   6   3          0.28         -0.87         1.71 o                         
   0   6   3          7.57          8.82         1.83 o                         
   1   6   3         29.86         26.30         2.79 o                         
   2   6   3          8.79          8.09         1.81 o                         
   3   6   3         61.77         75.03         3.96 o                         
   4   6   3         61.40         54.29         3.56 o                         
   5   6   3        319.99        342.07         9.45 o                         
   6   6   3       1108.23       1236.55        23.47 o                         
   7   6   3        202.46        223.46         9.71 o                         
   8   6   3         79.17        134.51         6.01 o                         
   9   6   3         27.47        114.45         8.86 o                         
  -3   7   3        117.25        148.78        13.61 o                         
  -2   7   3         27.24         35.21         2.44 o                         
  -1   7   3         43.56         39.09         2.63 o                         
   0   7   3        124.19        146.21         6.23 o                         
   1   7   3         11.56         21.73         2.65 o                         
   2   7   3        721.34        752.29        12.60 o                         
   3   7   3       1300.00       1281.39        23.41 o                         
   4   7   3          0.47          1.76         1.61 o                         
   5   7   3         81.47         71.56         4.46 o                         
   6   7   3        563.91        597.99        16.22 o                         
   7   7   3         21.43         21.85         2.29 o                         
   8   7   3        109.29        124.93         5.07 o                         
   9   7   3          6.67          6.28         1.80 o                         
  -1   8   3         31.99         42.91         3.85 o                         
   0   8   3          2.93          8.69         2.01 o                         
   1   8   3         50.15         60.26         3.99 o                         
   2   8   3         91.32         98.79         4.65 o                         
   3   8   3          0.66          1.48         1.78 o                         
   4   8   3         15.72         14.17         2.08 o                         
   5   8   3        130.46        120.13         4.59 o                         
   6   8   3        558.04        517.23        10.78 o                         
   7   8   3         40.31         37.82         2.65 o                         
   8   8   3          0.20          4.65         1.30 o                         
   1   9   3         79.73         82.02         7.36 o                         
   2   9   3        138.43        177.97         7.68 o                         
   3   9   3        162.49        162.93        13.19 o                         
   4   9   3          0.48          3.44         1.46 o                         
   5   9   3         17.24          9.21         1.51 o                         
   6   9   3        422.35        407.80        14.09 o                         
   7   9   3         53.35         47.89         4.14 o                         
  -6  -9   4          0.24          1.46         1.21 o                         
  -5  -9   4         21.57         14.72         2.14 o                         
  -4  -9   4          0.88         -0.65         1.35 o                         
  -3  -9   4         17.06         21.91         2.27 o                         
  -2  -9   4         63.62         76.35         5.76 o                         
  -1  -9   4         41.02         54.93         6.34 o                         
  -8  -8   4          0.52         -0.40         1.95 o                         
  -7  -8   4          5.79         11.00         1.59 o                         
  -6  -8   4         30.22         32.09         2.48 o                         
  -5  -8   4          0.22          0.88         1.60 o                         
  -4  -8   4         12.96          9.64         2.00 o                         
  -3  -8   4         39.40         38.31         3.16 o                         
  -2  -8   4          3.21          5.06         2.01 o                         
  -1  -8   4        125.33        131.33         5.24 o                         
   0  -8   4          0.97         -1.34         1.34 o                         
   1  -8   4         29.21         39.01         2.62 o                         
  -8  -7   4         10.38         10.87         2.02 o                         
  -7  -7   4          0.16         -0.35         1.34 o                         
  -6  -7   4         27.58         21.97         2.41 o                         
  -5  -7   4          0.22         -1.29         1.89 o                         
  -4  -7   4        137.38        125.60         5.34 o                         
  -3  -7   4        224.87        224.60         6.21 o                         
  -2  -7   4         74.97         77.37         3.76 o                         
  -1  -7   4        104.29        105.37         4.74 o                         
   0  -7   4          0.24          0.61         1.61 o                         
   1  -7   4         54.82         53.64         2.74 o                         
   2  -7   4          9.06         15.72         1.93 o                         
   3  -7   4          2.04          1.39         1.20 o                         
  -9  -6   4          6.55          3.98         1.51 o                         
  -8  -6   4          7.59          8.19         1.94 o                         
  -7  -6   4          2.67          0.74         1.58 o                         
  -6  -6   4         80.33         85.96         3.61 o                         
  -5  -6   4          0.56         -0.47         1.69 o                         
  -4  -6   4         65.63         54.71         3.09 o                         
  -3  -6   4         47.90         37.91         2.89 o                         
  -2  -6   4        216.72        194.01         5.07 o                         
  -1  -6   4        144.81        166.67         4.86 o                         
   0  -6   4        759.21        879.16        12.48 o                         
   1  -6   4        110.15        120.32         4.96 o                         
   2  -6   4         15.59         19.77         2.10 o                         
   3  -6   4          8.27          9.24         1.58 o                         
   4  -6   4          0.01          0.38         1.43 o                         
  -9  -5   4         79.52         82.89         6.22 o                         
  -8  -5   4          0.06          0.64         1.87 o                         
  -7  -5   4         75.38         55.42         3.25 o                         
  -6  -5   4        205.00        170.48         5.42 o                         
  -5  -5   4        110.56        100.04         4.06 o                         
  -4  -5   4        684.78        586.81        12.80 o                         
  -3  -5   4        399.12        295.43         8.55 o                         
  -2  -5   4        253.75        200.33         4.76 o                         
  -1  -5   4         45.32         38.90         2.23 o                         
   0  -5   4         11.12         14.29         1.67 o                         
   1  -5   4        189.52        196.41         5.31 o                         
   2  -5   4        238.77        254.67         7.19 o                         
   3  -5   4          7.66          8.80         1.80 o                         
   4  -5   4          4.96          4.51         1.69 o                         
   5  -5   4         30.50         31.13         3.40 o                         
  -9  -4   4         11.76         15.78         2.37 o                         
  -8  -4   4         64.86         85.18         4.76 o                         
  -7  -4   4        322.08        348.94         7.73 o                         
  -6  -4   4        188.77        190.44         5.75 o                         
  -5  -4   4        332.38        300.14         7.70 o                         
  -4  -4   4        727.77        601.59        10.13 o                         
  -3  -4   4         38.65         33.42         2.21 o                         
  -2  -4   4          9.30         11.33         1.90 o                         
  -1  -4   4        200.67        176.27         4.04 o                         
   0  -4   4       4063.59       4152.75        44.28 o                         
   1  -4   4          9.99         11.18         1.61 o                         
   2  -4   4         28.68         28.21         2.93 o                         
   3  -4   4        215.73        224.68         5.79 o                         
   4  -4   4         18.85         18.77         1.94 o                         
   5  -4   4         12.76         13.46         1.84 o                         
   6  -4   4         16.21         13.04         2.28 o                         
  -9  -3   4          2.17          5.09         2.07 o                         
  -8  -3   4         18.30         20.18         2.84 o                         
  -7  -3   4          0.58         44.62         3.75 o                         
  -6  -3   4        544.12        522.56        12.76 o                         
  -5  -3   4         60.60        118.79         4.21 o                         
  -4  -3   4        122.51        115.35         4.60 o                         
  -3  -3   4       6566.10       5910.75        84.99 o                         
  -2  -3   4         10.80         26.20         2.58 o                         
  -1  -3   4       2566.20       2224.18        28.96 o                         
   0  -3   4         47.81         37.66         1.87 o                         
   1  -3   4          1.19          1.50         1.62 o                         
   2  -3   4        523.37        512.24         7.50 o                         
   3  -3   4        262.42        259.29         6.88 o                         
   4  -3   4         32.65         29.15         2.34 o                         
   5  -3   4          7.99         10.73         1.88 o                         
   6  -3   4        112.61        105.63         3.67 o                         
   7  -3   4          0.17          2.39         2.26 o                         
  -9  -2   4         66.36         79.18         5.03 o                         
  -8  -2   4        198.58        200.60         6.98 o                         
  -7  -2   4        123.09        145.21         6.14 o                         
  -6  -2   4         34.86         66.59         4.05 o                         
  -5  -2   4         12.10         34.09         2.69 o                         
  -4  -2   4        185.91        209.43         5.77 o                         
  -3  -2   4         91.99        102.80         3.23 o                         
  -2  -2   4         25.37         35.25         2.28 o                         
  -1  -2   4       3374.70       3251.48        30.99 o                         
   0  -2   4       6082.23       5258.31        39.06 o                         
   1  -2   4         51.07         65.06         2.95 o                         
   2  -2   4         82.90         66.20         3.05 o                         
   3  -2   4        895.93        830.35         9.11 o                         
   4  -2   4        134.43        136.96         4.15 o                         
   5  -2   4         40.85         38.61         3.04 o                         
   6  -2   4        215.21        173.31         5.13 o                         
   7  -2   4         72.32         59.85         3.02 o                         
  -9  -1   4          0.34         -0.13         1.40 o                         
  -8  -1   4        110.64        104.05         5.60 o                         
  -7  -1   4         46.18         44.20         3.20 o                         
  -6  -1   4         39.57         45.96         2.82 o                         
  -5  -1   4         86.56         96.90         3.90 o                         
  -4  -1   4        242.32        177.13         4.60 o                         
  -3  -1   4       1507.85       1857.37        30.45 o                         
  -2  -1   4        317.81        324.45         7.64 o                         
  -1  -1   4         30.94         27.98         2.28 o                         
   0  -1   4       7533.92       7358.10        89.20 o                         
   1  -1   4         14.05         39.09         5.34 o                         
   2  -1   4        455.50        410.25        12.28 o                         
   3  -1   4        158.46        117.55         3.87 o                         
   4  -1   4        493.14        435.14         6.40 o                         
   5  -1   4         43.79         35.33         2.54 o                         
   6  -1   4         23.50         25.80         2.62 o                         
   7  -1   4         30.18         23.40         2.24 o                         
   8  -1   4         21.94         19.05         2.09 o                         
  -8   0   4        185.92        176.39         7.50 o                         
  -7   0   4        428.13        459.64        14.02 o                         
  -6   0   4         95.85         88.86         4.38 o                         
  -5   0   4         41.88         70.93         3.90 o                         
  -4   0   4         27.29         18.15         1.64 o                         
  -3   0   4        154.99        164.69         4.61 o                         
  -2   0   4         99.87         72.92         3.58 o                         
  -1   0   4        499.09        609.36        16.95 o                         
   0   0   4       2560.03       3159.22       125.11 o                         
   1   0   4        618.19        966.63        10.61 o                         
   2   0   4          6.57         65.50         4.56 o                         
   3   0   4        226.26        170.38         4.08 o                         
   4   0   4         31.34         41.96         2.14 o                         
   5   0   4          9.12         24.01         2.35 o                         
   6   0   4         47.93         42.92         3.02 o                         
   7   0   4         36.08         36.40         2.84 o                         
   8   0   4         28.67         23.91         2.13 o                         
  -8   1   4          3.32          3.94         1.54 o                         
  -7   1   4         12.23         19.27         2.06 o                         
  -6   1   4        380.58        380.41         7.86 o                         
  -5   1   4        123.96        115.05         4.55 o                         
  -4   1   4        133.50        111.32         3.23 o                         
  -3   1   4         49.34         52.92         2.53 o                         
  -2   1   4         11.82         18.17         2.13 o                         
  -1   1   4        181.88        146.81         6.41 o                         
   0   1   4       6177.61       7583.45       136.12 o                         
   1   1   4        289.12        555.36        17.06 o                         
   2   1   4       3990.64       4873.86        48.21 o                         
   3   1   4       1744.48       1873.25        15.52 o                         
   4   1   4       2338.49       2083.43        31.25 o                         
   5   1   4        823.69        855.17        29.73 o                         
   6   1   4        279.13        287.52         7.87 o                         
   7   1   4          8.95          6.85         2.44 o                         
   8   1   4         64.14         71.70         4.96 o                         
   9   1   4          6.82          8.31         1.36 o                         
  -7   2   4        107.40         97.27         8.63 o                         
  -6   2   4         96.05         91.79         4.60 o                         
  -5   2   4        134.77        123.61         4.71 o                         
  -4   2   4         47.95         40.70         2.10 o                         
  -3   2   4       1399.73       1279.90        15.22 o                         
  -2   2   4        539.59        481.83         9.04 o                         
  -1   2   4          0.68          3.82         1.40 o                         
   0   2   4         62.31         62.99         5.34 o                         
   1   2   4         10.11         15.60         3.46 o                         
   2   2   4        970.83       1276.39        13.77 o                         
   3   2   4          9.60         20.31         2.00 o                         
   4   2   4          1.20          1.37         1.47 o                         
   5   2   4         64.64         52.76         2.84 o                         
   6   2   4       1135.20       1210.92        17.47 o                         
   7   2   4        116.81        110.44         4.52 o                         
   8   2   4          0.81          0.28         1.80 o                         
   9   2   4        203.49        173.08         8.99 o                         
  -7   3   4         81.26         77.38         3.72 o                         
  -6   3   4          6.89          8.73         2.05 o                         
  -5   3   4          0.62          2.02         1.84 o                         
  -4   3   4         21.03         18.52         1.76 o                         
  -3   3   4        112.12        109.70         3.66 o                         
  -2   3   4        623.99        582.31         7.54 o                         
  -1   3   4        503.67        440.24         6.72 o                         
   0   3   4       1453.56       1394.75        13.92 o                         
   1   3   4       4181.44       4262.60        34.99 o                         
   2   3   4       3468.04       3499.00        25.27 o                         
   3   3   4        412.38        444.44         7.24 o                         
   4   3   4        196.44        387.29         5.74 o                         
   5   3   4        368.80        479.52        12.94 o                         
   6   3   4        208.07        415.25        22.51 o                         
   7   3   4          2.57          2.49         1.69 o                         
   8   3   4        135.39        154.94         8.51 o                         
   9   3   4          1.25         -1.78         1.78 o                         
  -6   4   4          3.97          3.83         1.76 o                         
  -5   4   4        114.07        116.70         6.08 o                         
  -4   4   4        929.62        935.19        25.52 o                         
  -3   4   4          8.61         10.99         2.02 o                         
  -2   4   4          5.69          4.86         1.49 o                         
  -1   4   4          9.72          9.48         1.34 o                         
   0   4   4         94.31         94.28         3.22 o                         
   1   4   4        137.70        159.21         4.94 o                         
   2   4   4        330.89        433.26         9.69 o                         
   3   4   4         34.66         29.58         2.00 o                         
   4   4   4         83.35         96.63         3.36 o                         
   5   4   4         44.03         40.36         2.47 o                         
   6   4   4        434.87        404.54        12.05 o                         
   7   4   4        186.97        194.21         5.43 o                         
   8   4   4        181.22        234.28        10.81 o                         
   9   4   4        276.53        292.53        23.16 o                         
  -5   5   4        158.26        166.12         6.10 o                         
  -4   5   4          7.65          8.07         1.68 o                         
  -3   5   4        350.21        358.82         7.69 o                         
  -2   5   4        276.44        289.88         6.99 o                         
  -1   5   4          7.81          8.27         1.93 o                         
   0   5   4        645.44        635.44        10.55 o                         
   1   5   4          2.54          4.82         1.43 o                         
   2   5   4        339.13        410.93        16.07 o                         
   3   5   4       1039.98        909.40        16.44 o                         
   4   5   4        175.14        199.41         7.95 o                         
   5   5   4        373.04        347.92         8.53 o                         
   6   5   4       3128.08       3836.82        80.79 o                         
   7   5   4        362.90        490.61        12.74 o                         
   8   5   4         27.15         43.42         3.68 o                         
   9   5   4         20.89         27.95         2.94 o                         
  -4   6   4         26.71         33.74         3.63 o                         
  -3   6   4          3.29          3.57         1.36 o                         
  -2   6   4          0.06         -0.60         1.63 o                         
  -1   6   4         59.79         42.55         3.30 o                         
   0   6   4        244.58        242.31         7.78 o                         
   1   6   4         67.62         40.65         2.76 o                         
   2   6   4         62.91         53.24         3.12 o                         
   3   6   4         51.13         53.69         3.07 o                         
   4   6   4          1.00          2.49         1.65 o                         
   5   6   4          0.29          2.66         1.95 o                         
   6   6   4          6.63         11.66         2.42 o                         
   7   6   4         15.68         20.88         2.42 o                         
   8   6   4        198.50        277.46         7.43 o                         
   9   6   4        157.28        196.21         8.19 o                         
  -3   7   4         21.51         29.82         3.88 o                         
  -2   7   4         44.79         44.41         2.42 o                         
  -1   7   4        167.32        174.04         5.52 o                         
   0   7   4         53.85         72.06         4.28 o                         
   1   7   4         30.87         24.03         2.60 o                         
   2   7   4        120.56        134.30         5.73 o                         
   3   7   4          9.53         39.29         3.98 o                         
   4   7   4         82.14         64.74         3.49 o                         
   5   7   4        219.32        216.62         6.94 o                         
   6   7   4         91.20        109.30         4.60 o                         
   7   7   4        118.00        124.74         5.27 o                         
   8   7   4          0.27         13.15         2.11 o                         
   9   7   4         14.54         13.38         1.87 o                         
  -1   8   4          0.04          0.13         1.41 o                         
   0   8   4          0.05          1.30         1.43 o                         
   1   8   4          0.09          0.91         1.95 o                         
   2   8   4         14.15         12.70         2.15 o                         
   3   8   4         30.98         34.96         3.03 o                         
   4   8   4        111.30        106.63         4.32 o                         
   5   8   4         30.70         29.49         2.54 o                         
   6   8   4        265.46        237.36         6.84 o                         
   7   8   4         21.25         19.50         2.25 o                         
   8   8   4          4.59          2.41         1.23 o                         
   1   9   4          7.27          4.73         2.20 o                         
   2   9   4         49.36         48.53         4.39 o                         
   3   9   4        109.04        104.45         6.08 o                         
   4   9   4         99.59         94.17         5.12 o                         
   5   9   4         32.93         31.82         2.52 o                         
   6   9   4         40.38         78.62         6.49 o                         
   7   9   4         12.82         22.28         2.96 o                         
  -6  -9   5          9.99          2.36         1.41 o                         
  -5  -9   5          0.02          1.46         1.41 o                         
  -4  -9   5         11.94          4.66         1.48 o                         
  -3  -9   5         26.96         23.90         2.43 o                         
  -2  -9   5         10.34          6.39         1.49 o                         
  -1  -9   5          2.84          3.01         2.57 o                         
  -8  -8   5          3.15          2.84         1.61 o                         
  -7  -8   5          6.21          7.96         1.65 o                         
  -6  -8   5          1.36          0.47         1.27 o                         
  -5  -8   5          1.24          2.13         1.68 o                         
  -4  -8   5         40.54         32.46         2.64 o                         
  -3  -8   5         37.73         44.90         3.21 o                         
  -2  -8   5         52.70         52.71         4.02 o                         
  -1  -8   5         36.13         34.43         2.27 o                         
   0  -8   5         23.83         18.07         1.95 o                         
   1  -8   5         21.11         32.89         2.83 o                         
  -8  -7   5         20.10         11.82         3.14 o                         
  -7  -7   5         11.85          7.75         1.63 o                         
  -6  -7   5          0.41          2.81         1.70 o                         
  -5  -7   5         34.52         27.68         2.74 o                         
  -4  -7   5         97.76         88.14         4.51 o                         
  -3  -7   5         44.30         35.99         3.22 o                         
  -2  -7   5         30.85         25.42         2.25 o                         
  -1  -7   5          6.54          6.12         1.83 o                         
   0  -7   5        120.75        125.04         4.48 o                         
   1  -7   5         29.26         37.78         2.57 o                         
   2  -7   5          5.60          6.07         1.73 o                         
  -9  -6   5         47.56         55.88         5.25 o                         
  -8  -6   5          9.07          3.69         1.35 o                         
  -7  -6   5         74.15         55.74         2.83 o                         
  -6  -6   5         55.24         48.90         2.69 o                         
  -5  -6   5         32.78         32.13         2.79 o                         
  -4  -6   5        235.60        205.52         6.74 o                         
  -3  -6   5        251.09        274.53         7.65 o                         
  -2  -6   5        902.33        870.19        15.28 o                         
  -1  -6   5         95.98         97.63         5.17 o                         
   0  -6   5        237.64        263.37         6.97 o                         
   1  -6   5        113.81        119.32         4.38 o                         
   2  -6   5          4.22          5.08         1.49 o                         
   3  -6   5          3.42          4.68         1.73 o                         
   4  -6   5          9.80         10.37         1.68 o                         
  -9  -5   5         29.47         24.69         2.47 o                         
  -8  -5   5          3.28          2.19         1.85 o                         
  -7  -5   5        155.12        146.56         4.90 o                         
  -6  -5   5         63.80         65.75         3.33 o                         
  -5  -5   5        165.87        138.43         4.87 o                         
  -4  -5   5        423.60        322.74         6.45 o                         
  -3  -5   5         50.01         36.82         2.48 o                         
  -2  -5   5         53.44         48.61         2.43 o                         
  -1  -5   5        241.54        219.36         4.83 o                         
   0  -5   5         98.48         92.91         3.63 o                         
   1  -5   5        259.55        240.59         6.12 o                         
   2  -5   5        113.85        123.04         4.81 o                         
   3  -5   5         12.52         15.09         2.01 o                         
   4  -5   5         19.78         24.42         2.25 o                         
   5  -5   5          0.76         -0.76         1.59 o                         
  -9  -4   5          5.67          9.82         2.15 o                         
  -8  -4   5          0.87          0.74         1.81 o                         
  -7  -4   5         28.21         34.92         2.95 o                         
  -6  -4   5         17.17         22.08         2.42 o                         
  -5  -4   5        679.36        658.08         9.60 o                         
  -4  -4   5        382.57        321.58         6.49 o                         
  -3  -4   5         34.65         42.01         2.30 o                         
  -2  -4   5        231.46        166.38         4.50 o                         
  -1  -4   5       1036.54        953.01        16.19 o                         
   0  -4   5       3562.05       3476.94        47.02 o                         
   1  -4   5          0.21          2.61         1.48 o                         
   2  -4   5         13.52         12.11         2.06 o                         
   3  -4   5         37.57         39.95         3.22 o                         
   4  -4   5          0.03          1.62         1.47 o                         
   5  -4   5         56.55         52.67         2.77 o                         
   6  -4   5          6.25          5.51         1.90 o                         
  -9  -3   5        118.08        159.01         6.11 o                         
  -8  -3   5        147.95        172.77         6.30 o                         
  -7  -3   5        748.29        756.63        22.47 o                         
  -6  -3   5        512.43        427.53        11.51 o                         
  -5  -3   5         22.46         31.51         2.33 o                         
  -4  -3   5        553.08        559.02        12.79 o                         
  -3  -3   5         41.41         40.92         2.52 o                         
  -2  -3   5        415.42        386.18         7.22 o                         
  -1  -3   5         22.49         16.93         1.71 o                         
   0  -3   5        301.07        257.70         6.01 o                         
   1  -3   5        193.78        178.41         4.70 o                         
   2  -3   5         24.56         22.71         1.68 o                         
   3  -3   5        222.60        207.01         5.68 o                         
   4  -3   5         10.74          9.08         1.72 o                         
   5  -3   5         28.18         30.19         2.32 o                         
   6  -3   5        109.60        100.08         3.97 o                         
  -9  -2   5         21.13         17.33         2.20 o                         
  -8  -2   5         13.15         14.63         1.84 o                         
  -7  -2   5        119.52        110.51         4.98 o                         
  -6  -2   5        111.43        116.89         4.76 o                         
  -5  -2   5        253.18        205.29         5.08 o                         
  -4  -2   5          3.51          6.06         1.55 o                         
  -3  -2   5       1331.55       1297.48        22.97 o                         
  -2  -2   5       1222.77       1465.10        22.31 o                         
  -1  -2   5       4154.90       3985.83        23.38 o                         
   0  -2   5         15.50          8.56         1.63 o                         
   1  -2   5          2.22          5.58         1.54 o                         
   2  -2   5         15.91         11.16         1.52 o                         
   3  -2   5        140.38        105.09         3.56 o                         
   4  -2   5        389.81        330.43         6.50 o                         
   5  -2   5        311.32        284.73         6.41 o                         
   6  -2   5          4.15          3.99         1.56 o                         
   7  -2   5         56.43         43.74         3.60 o                         
  -9  -1   5          0.85          0.95         1.56 o                         
  -8  -1   5          7.71          8.88         1.61 o                         
  -7  -1   5          2.50          1.75         2.05 o                         
  -6  -1   5        301.72        290.22         7.59 o                         
  -5  -1   5         11.32         17.64         2.35 o                         
  -4  -1   5         32.85         45.12         2.25 o                         
  -3  -1   5        204.23        190.02         4.28 o                         
  -2  -1   5          9.40         12.66         1.88 o                         
  -1  -1   5       3868.57       4381.36        62.95 o                         
   0  -1   5         27.42         41.75         2.24 o                         
   1  -1   5          2.14          6.51         2.34 o                         
   2  -1   5        294.25        255.39         8.29 o                         
   3  -1   5        262.56        208.86         4.95 o                         
   4  -1   5        449.77        377.24         7.51 o                         
   5  -1   5         38.93         34.67         2.59 o                         
   6  -1   5        239.72        215.64         6.57 o                         
   7  -1   5         64.52         49.89         2.51 o                         
   8  -1   5         33.08         27.80         2.28 o                         
  -8   0   5        164.52        135.36         4.40 o                         
  -7   0   5        371.17        385.88         9.55 o                         
  -6   0   5        388.31        430.20         8.48 o                         
  -5   0   5         32.99         28.36         2.61 o                         
  -4   0   5        471.17        434.18         6.70 o                         
  -3   0   5       1042.85       1194.12        16.69 o                         
  -2   0   5          4.62         11.51         1.64 o                         
  -1   0   5          2.07          5.55         1.79 o                         
   0   0   5         44.80         67.13         4.76 o                         
   1   0   5        700.93        806.87        11.34 o                         
   2   0   5       1636.79       1639.50        15.91 o                         
   3   0   5        200.83        137.40         3.67 o                         
   4   0   5        146.26        158.97         6.08 o                         
   5   0   5        150.87        123.60         3.95 o                         
   6   0   5         30.68         31.18         2.64 o                         
   7   0   5          1.92          2.81         1.67 o                         
   8   0   5          3.61          2.38         1.39 o                         
  -8   1   5        105.24        111.63         6.11 o                         
  -7   1   5          3.05          2.30         1.58 o                         
  -6   1   5         23.34         28.28         2.80 o                         
  -5   1   5         89.21         97.15         4.31 o                         
  -4   1   5        159.77        152.73         3.95 o                         
  -3   1   5       1064.25        986.88        13.51 o                         
  -2   1   5       3142.68       3338.81        38.95 o                         
  -1   1   5        342.78        443.10         7.96 o                         
   0   1   5          0.30         33.43         3.81 o                         
   1   1   5        506.87        605.74        17.37 o                         
   2   1   5        867.49       1033.78        12.18 o                         
   3   1   5        289.91        344.40         7.39 o                         
   4   1   5        297.52        345.55        12.81 o                         
   5   1   5        346.85        359.51         7.53 o                         
   6   1   5        509.37        515.92        14.50 o                         
   7   1   5          0.08          1.94         1.79 o                         
   8   1   5         49.52         45.39         3.11 o                         
   9   1   5         32.01         29.84         3.32 o                         
  -7   2   5          3.41          1.42         1.60 o                         
  -6   2   5        222.98        222.65         8.73 o                         
  -5   2   5         47.21         46.56         3.29 o                         
  -4   2   5         60.10         50.77         2.28 o                         
  -3   2   5          0.30          0.74         0.96 o                         
  -2   2   5        778.82        740.43        12.56 o                         
  -1   2   5        889.41        931.18         9.63 o                         
   0   2   5        113.24        159.30         5.54 o                         
   1   2   5       1168.59       1463.47        25.64 o                         
   2   2   5        304.63        357.50         6.56 o                         
   3   2   5         68.33         63.99         2.84 o                         
   4   2   5       4073.64       4086.69        46.77 o                         
   5   2   5         63.74         70.88         3.45 o                         
   6   2   5         93.17         95.33         5.48 o                         
   7   2   5        184.57        205.27         6.28 o                         
   8   2   5        108.27         89.33         4.01 o                         
   9   2   5          0.15         -1.33         1.33 o                         
  -7   3   5         56.29         47.71         4.10 o                         
  -6   3   5        108.28        108.09         5.04 o                         
  -5   3   5        105.00        113.24         5.39 o                         
  -4   3   5         34.07         36.13         2.49 o                         
  -3   3   5        100.88         86.88         3.20 o                         
  -2   3   5        369.50        345.08         5.55 o                         
  -1   3   5        367.54        363.68         7.22 o                         
   0   3   5       1352.11       1338.17        19.42 o                         
   1   3   5       1525.88       1750.13        21.43 o                         
   2   3   5       8630.78       9982.86        96.89 o                         
   3   3   5        851.14       1081.56        15.26 o                         
   4   3   5          6.79         26.30         1.88 o                         
   5   3   5        133.49        181.58         5.82 o                         
   6   3   5        259.46        304.90         6.63 o                         
   7   3   5        248.12        281.99         7.67 o                         
   8   3   5          2.94          5.84         1.73 o                         
   9   3   5         82.17         79.64         3.94 o                         
  -6   4   5          1.82          3.49         1.84 o                         
  -5   4   5          1.57         -0.44         1.92 o                         
  -4   4   5        387.44        431.53        13.05 o                         
  -3   4   5          7.17          7.02         1.72 o                         
  -2   4   5         18.54         20.79         2.12 o                         
  -1   4   5         57.94         66.09         3.07 o                         
   0   4   5        542.70        450.40         7.16 o                         
   1   4   5        489.30        423.22         7.42 o                         
   2   4   5         30.99         21.90         2.29 o                         
   3   4   5         58.80         72.20         3.12 o                         
   4   4   5         14.92         15.06         1.89 o                         
   5   4   5        130.67        114.33         4.11 o                         
   6   4   5        322.81        339.17         8.58 o                         
   7   4   5          0.06          6.69         2.04 o                         
   8   4   5          9.42         11.78         1.79 o                         
   9   4   5         30.78         33.27         3.86 o                         
  -5   5   5         88.66        107.44         5.48 o                         
  -4   5   5         25.99         22.06         2.29 o                         
  -3   5   5         52.54         56.09         3.00 o                         
  -2   5   5          2.28          4.45         1.87 o                         
  -1   5   5         75.91         80.04         3.33 o                         
   0   5   5        370.32        351.22         6.61 o                         
   1   5   5        506.75        413.36         8.61 o                         
   2   5   5        484.52        384.67         9.27 o                         
   3   5   5        138.93        158.79         6.75 o                         
   4   5   5         13.13         15.15         1.87 o                         
   5   5   5          0.21          6.83         1.90 o                         
   6   5   5       1715.08       3055.24        86.17 o                         
   7   5   5         12.82         97.27         6.31 o                         
   8   5   5        132.83        153.87         5.36 o                         
   9   5   5         17.09         21.08         3.10 o                         
  -4   6   5         38.68         36.90         2.72 o                         
  -3   6   5        163.78        160.38         6.95 o                         
  -2   6   5        152.17        167.69         5.15 o                         
  -1   6   5        166.51        149.51         5.29 o                         
   0   6   5          1.73          2.72         1.86 o                         
   1   6   5        179.03        132.53         4.45 o                         
   2   6   5         20.05         22.92         2.37 o                         
   3   6   5         55.43         57.75         3.40 o                         
   4   6   5        104.17         93.30         4.08 o                         
   5   6   5          0.09          2.44         1.76 o                         
   6   6   5        254.75        273.30         7.25 o                         
   7   6   5          2.26          4.68         2.00 o                         
   8   6   5         11.86         25.44         2.68 o                         
   9   6   5          4.14          8.52         1.81 o                         
  -3   7   5          1.72          0.49         1.15 o                         
  -2   7   5          5.60          2.44         1.31 o                         
  -1   7   5         38.63         46.31         2.79 o                         
   0   7   5        534.18        630.26        12.73 o                         
   1   7   5        134.51        131.80         5.39 o                         
   2   7   5         19.34         25.28         2.49 o                         
   3   7   5          9.20          8.70         1.97 o                         
   4   7   5         21.66         17.77         2.22 o                         
   5   7   5         17.46         19.52         2.34 o                         
   6   7   5        130.90        112.21         5.04 o                         
   7   7   5         64.88         79.95         4.29 o                         
   8   7   5        180.13        210.51         5.69 o                         
  -1   8   5         93.05        101.30         6.26 o                         
   0   8   5          0.13          1.08         1.43 o                         
   1   8   5          2.67          0.05         1.81 o                         
   2   8   5         63.91         65.95         3.62 o                         
   3   8   5          3.70          2.02         1.74 o                         
   4   8   5          0.03          1.35         1.74 o                         
   5   8   5         96.19         87.18         3.47 o                         
   6   8   5         56.57         57.41         3.09 o                         
   7   8   5          2.16          4.55         1.81 o                         
   8   8   5         32.20         30.04         2.27 o                         
   1   9   5          0.27          1.01         1.97 o                         
   2   9   5         17.50          7.72         2.18 o                         
   3   9   5         37.15         37.53         4.75 o                         
   4   9   5          0.19          1.01         1.72 o                         
   5   9   5         89.69         81.65         3.59 o                         
   6   9   5         51.83         44.86         4.79 o                         
   7   9   5         31.60         17.71         2.04 o                         
  -6  -9   6        128.49         96.98         3.92 o                         
  -5  -9   6        124.21        108.04         4.74 o                         
  -4  -9   6         84.59         65.13         5.58 o                         
  -3  -9   6          5.03          3.27         2.43 o                         
  -2  -9   6         24.28         28.37         5.01 o                         
  -7  -8   6         45.57         46.04         3.19 o                         
  -6  -8   6         20.24         14.97         1.58 o                         
  -5  -8   6          0.94          2.13         1.50 o                         
  -4  -8   6          1.38          2.80         1.53 o                         
  -3  -8   6         25.72         23.23         2.31 o                         
  -2  -8   6         31.65         32.32         3.16 o                         
  -1  -8   6         26.76         21.39         2.25 o                         
   0  -8   6         48.01         49.47         2.96 o                         
   1  -8   6         27.82         32.19         3.43 o                         
  -8  -7   6         81.07         69.74         4.15 o                         
  -7  -7   6        245.45        214.54         8.08 o                         
  -6  -7   6        233.63        196.74         7.80 o                         
  -5  -7   6         15.08         13.59         2.47 o                         
  -4  -7   6        101.99         75.55         4.36 o                         
  -3  -7   6         34.38         30.61         2.81 o                         
  -2  -7   6         25.70         18.28         2.25 o                         
  -1  -7   6        199.42        216.27         7.45 o                         
   0  -7   6         85.63        107.40         4.39 o                         
   1  -7   6          3.44          5.75         1.48 o                         
   2  -7   6          0.61          0.10         1.72 o                         
  -9  -6   6         48.21         30.45         3.34 o                         
  -8  -6   6         47.40         34.92         2.24 o                         
  -7  -6   6          1.87          3.00         1.38 o                         
  -6  -6   6         19.05         10.99         1.71 o                         
  -5  -6   6        194.70        175.92         5.05 o                         
  -4  -6   6        255.22        220.34         5.67 o                         
  -3  -6   6         13.62         14.98         2.48 o                         
  -2  -6   6        163.10        148.79         4.74 o                         
  -1  -6   6        737.92        726.92        10.64 o                         
   0  -6   6         32.60         33.31         3.03 o                         
   1  -6   6         96.35         93.24         3.90 o                         
   2  -6   6          0.41          1.79         1.46 o                         
   3  -6   6        215.19        253.19        10.31 o                         
   4  -6   6         16.60         17.45         2.80 o                         
  -9  -5   6          7.94          5.18         1.24 o                         
  -8  -5   6          1.69          5.34         1.60 o                         
  -7  -5   6        140.42        124.39         4.64 o                         
  -6  -5   6        623.81        567.05        13.84 o                         
  -5  -5   6         17.13         18.58         1.97 o                         
  -4  -5   6        165.28        160.38         4.80 o                         
  -3  -5   6         15.46         18.79         2.09 o                         
  -2  -5   6        463.79        380.12         6.37 o                         
  -1  -5   6        726.45        641.88         9.46 o                         
   0  -5   6         10.86          6.77         1.54 o                         
   1  -5   6        131.64        127.58         4.71 o                         
   2  -5   6         87.68        106.56         4.48 o                         
   3  -5   6         68.77         79.79         3.55 o                         
   4  -5   6         16.09         18.47         2.08 o                         
   5  -5   6         15.02         17.77         2.87 o                         
  -9  -4   6         44.93         53.22         3.67 o                         
  -8  -4   6         60.68         60.34         3.69 o                         
  -7  -4   6         29.41         26.80         2.56 o                         
  -6  -4   6          0.57          3.09         1.77 o                         
  -5  -4   6         13.00         13.98         1.83 o                         
  -4  -4   6         69.19         58.40         3.02 o                         
  -3  -4   6          3.10          7.00         1.37 o                         
  -2  -4   6          3.98          4.37         1.15 o                         
  -1  -4   6       1008.08        896.36        14.50 o                         
   0  -4   6       1934.16       1806.20        26.65 o                         
   1  -4   6        210.83        202.98         4.73 o                         
   2  -4   6        108.89        105.31         4.54 o                         
   3  -4   6         33.60         28.33         2.90 o                         
   4  -4   6         18.60         18.99         2.17 o                         
   5  -4   6         67.86         75.42         3.32 o                         
   6  -4   6          0.56         -1.83         1.83 o                         
  -9  -3   6         62.93         72.32         3.85 o                         
  -8  -3   6        179.93        227.85         6.69 o                         
  -7  -3   6          4.30         13.08         2.48 o                         
  -6  -3   6         23.04         29.94         3.12 o                         
  -5  -3   6         39.89         39.16         2.37 o                         
  -4  -3   6       1244.25       1102.20        15.88 o                         
  -3  -3   6        270.82        176.69         5.23 o                         
  -2  -3   6         42.59         14.38         2.35 o                         
  -1  -3   6        206.31        204.50         4.72 o                         
   0  -3   6       2343.74       2296.23        31.79 o                         
   1  -3   6         14.02         12.38         1.67 o                         
   2  -3   6         29.93         30.77         1.96 o                         
   3  -3   6          0.65          1.03         1.33 o                         
   4  -3   6         28.17         20.49         2.24 o                         
   5  -3   6          7.02          6.87         1.62 o                         
   6  -3   6          5.26          3.42         1.61 o                         
  -9  -2   6          4.50          9.45         2.77 o                         
  -8  -2   6          5.26         17.58         2.02 o                         
  -7  -2   6         28.86         35.41         3.14 o                         
  -6  -2   6          7.07         17.33         2.24 o                         
  -5  -2   6         82.91         67.52         3.02 o                         
  -4  -2   6        251.51        232.34         5.29 o                         
  -3  -2   6          0.69          2.55         1.28 o                         
  -2  -2   6        108.36         70.27         3.04 o                         
  -1  -2   6       1289.81       1275.19        13.00 o                         
   0  -2   6         25.24         55.55         3.25 o                         
   1  -2   6        188.12        169.41         4.66 o                         
   2  -2   6        989.64        756.01        12.75 o                         
   3  -2   6          0.19          0.38         1.38 o                         
   4  -2   6         59.92         61.14         3.10 o                         
   5  -2   6          4.43          2.63         1.52 o                         
   6  -2   6         39.22         29.59         2.65 o                         
   7  -2   6        114.47         96.84         4.24 o                         
  -8  -1   6        135.53        149.01         4.24 o                         
  -7  -1   6         98.85        142.38         5.44 o                         
  -6  -1   6         97.02        178.94         5.80 o                         
  -5  -1   6        311.59        275.86         6.11 o                         
  -4  -1   6        775.40        700.06         8.56 o                         
  -3  -1   6        237.25        194.94         4.49 o                         
  -2  -1   6        134.38        142.60         4.12 o                         
  -1  -1   6         67.67         32.32         2.29 o                         
   0  -1   6       1177.42       1154.49        22.72 o                         
   1  -1   6        105.45        159.32         6.04 o                         
   2  -1   6         51.19         27.92         2.50 o                         
   3  -1   6         26.41         26.22         1.80 o                         
   4  -1   6         19.74         12.42         1.47 o                         
   5  -1   6        692.97        666.35        14.26 o                         
   6  -1   6         21.93         17.47         2.15 o                         
   7  -1   6         22.54         19.39         1.97 o                         
   8  -1   6         58.54         48.50         3.36 o                         
  -8   0   6         89.38         85.53         4.59 o                         
  -7   0   6         69.03         91.12         4.14 o                         
  -6   0   6        425.41        436.57         8.53 o                         
  -5   0   6        244.71        231.35         6.44 o                         
  -4   0   6         34.87         36.65         2.13 o                         
  -3   0   6        201.56        164.58         4.61 o                         
  -2   0   6       3063.51       3218.01        33.15 o                         
  -1   0   6        912.79       1140.53        33.66 o                         
   0   0   6         26.26         24.40         3.44 o                         
   1   0   6         49.46         62.99         2.77 o                         
   2   0   6        260.58        272.15         6.50 o                         
   3   0   6         44.14         59.54         2.63 o                         
   4   0   6        199.19        195.02         5.96 o                         
   5   0   6         15.61          8.90         1.49 o                         
   6   0   6        125.65        107.51         5.07 o                         
   7   0   6        201.55        185.90         8.10 o                         
   8   0   6         35.79         30.25         2.76 o                         
  -8   1   6         21.60         16.70         3.19 o                         
  -7   1   6          7.31          5.21         1.72 o                         
  -6   1   6        124.53        128.01         4.58 o                         
  -5   1   6        287.18        288.98         6.62 o                         
  -4   1   6        685.47        599.24         7.96 o                         
  -3   1   6       1024.05        951.19        11.24 o                         
  -2   1   6        447.18        442.69         8.45 o                         
  -1   1   6        466.60        532.94        10.30 o                         
   0   1   6       1006.47       1288.71        31.43 o                         
   1   1   6        298.25        358.41        10.50 o                         
   2   1   6       1373.68       1446.67        16.81 o                         
   3   1   6        501.04        523.05         9.28 o                         
   4   1   6         98.64         90.60         3.23 o                         
   5   1   6        508.10        432.36         9.35 o                         
   6   1   6        989.17        971.29        27.25 o                         
   7   1   6         10.19         10.64         1.95 o                         
   8   1   6          0.18          0.94         1.51 o                         
  -7   2   6          3.90          3.85         1.74 o                         
  -6   2   6        103.44         94.48         5.21 o                         
  -5   2   6         29.24         33.10         2.73 o                         
  -4   2   6       1690.54       1583.21        15.75 o                         
  -3   2   6        101.29         98.53         3.07 o                         
  -2   2   6         79.97         60.38         2.82 o                         
  -1   2   6        145.54        233.78         6.78 o                         
   0   2   6        194.66        322.88         9.20 o                         
   1   2   6         80.55         74.49         4.17 o                         
   2   2   6       1208.45       1773.88        36.62 o                         
   3   2   6         20.56         40.84         3.02 o                         
   4   2   6        688.91        638.09        13.39 o                         
   5   2   6       1414.65       1426.25        13.91 o                         
   6   2   6        388.37        351.25         8.77 o                         
   7   2   6        218.25        226.31         6.53 o                         
   8   2   6          0.38          2.32         1.60 o                         
   9   2   6         74.21         71.57         2.83 o                         
  -7   3   6          0.74          0.82         1.38 o                         
  -6   3   6         46.21         50.34         4.29 o                         
  -5   3   6         98.18         94.95         5.43 o                         
  -4   3   6        346.91        346.86         6.85 o                         
  -3   3   6        134.67        121.76         3.85 o                         
  -2   3   6          0.48          0.49         1.19 o                         
  -1   3   6       1138.51       1226.71        23.35 o                         
   0   3   6        481.95        454.20         8.63 o                         
   1   3   6         10.27          7.94         1.60 o                         
   2   3   6       3165.86       4029.52        49.24 o                         
   3   3   6         12.32         45.22         3.30 o                         
   4   3   6        402.01        409.58         6.25 o                         
   5   3   6         97.77        107.54         3.64 o                         
   6   3   6       3025.18       3393.66        59.09 o                         
   7   3   6         42.62         43.47         2.76 o                         
   8   3   6          0.13          1.28         1.56 o                         
   9   3   6          1.74          1.80         1.41 o                         
  -6   4   6          9.10          4.88         1.67 o                         
  -5   4   6         21.17         20.67         2.57 o                         
  -4   4   6        127.71        132.92         4.67 o                         
  -3   4   6         94.39         95.26         3.78 o                         
  -2   4   6        191.28        197.30         5.09 o                         
  -1   4   6         13.29         16.45         1.94 o                         
   0   4   6        748.43        794.39        15.17 o                         
   1   4   6        379.08        336.14         6.50 o                         
   2   4   6         74.74         65.39         3.31 o                         
   3   4   6       1622.86       1778.13        36.35 o                         
   4   4   6        219.99        173.74         5.60 o                         
   5   4   6          6.37          9.12         1.85 o                         
   6   4   6        275.26        285.72        16.63 o                         
   7   4   6         63.51         71.45         3.51 o                         
   8   4   6         32.27         31.04         2.33 o                         
   9   4   6          6.56          4.99         2.48 o                         
  -5   5   6        251.30        242.22        11.26 o                         
  -4   5   6        203.31        218.39         7.30 o                         
  -3   5   6         10.81         10.02         1.64 o                         
  -2   5   6         78.89         67.09         3.14 o                         
  -1   5   6         13.98         16.59         1.92 o                         
   0   5   6         12.50         11.28         1.81 o                         
   1   5   6         19.06         18.93         1.93 o                         
   2   5   6        614.72        581.92        19.21 o                         
   3   5   6        777.32        746.94        23.14 o                         
   4   5   6         44.16         32.73         2.69 o                         
   5   5   6         57.16         82.29         4.38 o                         
   6   5   6         12.21        128.50         5.79 o                         
   7   5   6         24.42         38.77         3.48 o                         
   8   5   6         16.72         39.56         3.17 o                         
   9   5   6         15.34         20.69         2.87 o                         
  -4   6   6        120.27        110.84        12.80 o                         
  -3   6   6         58.55         61.18         2.95 o                         
  -2   6   6          0.08         -0.83         1.74 o                         
  -1   6   6          8.97         14.21         2.27 o                         
   0   6   6         25.26         19.11         2.17 o                         
   1   6   6         28.88         24.83         2.22 o                         
   2   6   6         12.46         10.96         1.85 o                         
   3   6   6          4.96          5.34         1.70 o                         
   4   6   6          1.87          1.77         1.84 o                         
   5   6   6        360.74        335.34         8.31 o                         
   6   6   6         79.20         80.93         4.57 o                         
   7   6   6          1.83          4.05         2.12 o                         
   8   6   6          1.85          3.93         1.94 o                         
   9   6   6         24.27         30.65         2.36 o                         
  -3   7   6          0.03          0.21         1.33 o                         
  -2   7   6         31.89         27.16         2.09 o                         
  -1   7   6         62.42         70.34         3.56 o                         
   0   7   6         99.41        106.68         5.07 o                         
   1   7   6        144.35        124.26         5.07 o                         
   2   7   6        235.29        226.65         6.20 o                         
   3   7   6        180.38        177.28         5.59 o                         
   4   7   6         25.52         26.88         2.27 o                         
   5   7   6          8.85          7.49         1.89 o                         
   6   7   6         14.11         19.88         3.11 o                         
   7   7   6         12.27         13.05         2.09 o                         
   8   7   6         72.24         80.28         4.04 o                         
  -1   8   6         17.74         17.54         2.18 o                         
   0   8   6          2.27          4.59         1.42 o                         
   1   8   6        142.31        130.88         5.16 o                         
   2   8   6        119.67        111.39         4.60 o                         
   3   8   6         12.65          9.93         1.85 o                         
   4   8   6        176.17        155.89         4.85 o                         
   5   8   6         56.45         64.16         3.11 o                         
   6   8   6          9.41         12.63         1.82 o                         
   7   8   6          8.82          7.08         1.76 o                         
   8   8   6         42.19         33.35         2.16 o                         
   1   9   6         22.49         21.08         2.83 o                         
   2   9   6        131.84        156.85         8.22 o                         
   3   9   6         33.29         32.14         4.39 o                         
   4   9   6         28.10         24.89         3.20 o                         
   5   9   6          0.77         -0.72         2.84 o                         
   6   9   6          5.15          0.24         4.30 o                         
   7   9   6          4.26          1.60         2.13 o                         
  -6  -9   7          6.56          5.12         1.16 o                         
  -5  -9   7          6.72          4.52         1.54 o                         
  -4  -9   7         99.13         89.50         4.58 o                         
  -3  -9   7         33.24         26.80         3.81 o                         
  -2  -9   7          4.57          3.52         1.28 o                         
  -7  -8   7         12.88         10.39         1.85 o                         
  -6  -8   7        114.66         98.33         4.82 o                         
  -5  -8   7          3.46          4.67         1.33 o                         
  -4  -8   7        138.08        131.33         4.42 o                         
  -3  -8   7          7.72          8.21         1.69 o                         
  -2  -8   7          5.71          3.70         1.56 o                         
  -1  -8   7         87.17         93.19         5.66 o                         
   0  -8   7         13.97         23.80         2.51 o                         
   1  -8   7         31.03         40.92         4.70 o                         
  -8  -7   7         10.45          5.27         1.60 o                         
  -7  -7   7         77.18         71.14         4.20 o                         
  -6  -7   7         42.33         46.63         2.61 o                         
  -5  -7   7        185.80        168.91         5.93 o                         
  -4  -7   7        359.62        356.35         8.50 o                         
  -3  -7   7         67.86         74.72         3.64 o                         
  -2  -7   7        250.28        248.67         6.92 o                         
  -1  -7   7          2.35          4.93         1.94 o                         
   0  -7   7         26.77         30.86         2.79 o                         
   1  -7   7         43.87         46.00         2.51 o                         
   2  -7   7         22.93         36.90         3.20 o                         
  -8  -6   7        265.67        249.38        18.00 o                         
  -7  -6   7         43.80         32.64         2.31 o                         
  -6  -6   7         59.61         46.24         2.75 o                         
  -5  -6   7         29.23         21.19         2.19 o                         
  -4  -6   7          0.01          0.39         1.68 o                         
  -3  -6   7        112.57         91.19         4.05 o                         
  -2  -6   7          0.56          0.10         1.47 o                         
  -1  -6   7        354.97        341.84         8.20 o                         
   0  -6   7        784.20        843.06        17.37 o                         
   1  -6   7         42.25         46.38         3.15 o                         
   2  -6   7          7.73          9.83         1.79 o                         
   3  -6   7         12.38         13.48         2.16 o                         
   4  -6   7          6.27          5.90         2.39 o                         
  -9  -5   7         39.23         28.52         4.10 o                         
  -8  -5   7        143.50        103.26         3.83 o                         
  -7  -5   7        119.88        122.45         4.36 o                         
  -6  -5   7         82.98         65.06         3.58 o                         
  -5  -5   7        103.31         75.31         3.47 o                         
  -4  -5   7       1699.46       1450.65        40.53 o                         
  -3  -5   7        193.26        164.19         6.11 o                         
  -2  -5   7         52.51         44.65         2.52 o                         
  -1  -5   7        289.07        272.97         5.43 o                         
   0  -5   7        376.26        374.41         7.19 o                         
   1  -5   7         14.13         12.19         2.13 o                         
   2  -5   7          1.93          3.24         1.54 o                         
   3  -5   7        194.85        227.98         5.45 o                         
   4  -5   7          9.07          9.24         2.14 o                         
   5  -5   7          0.60          1.33         2.13 o                         
  -9  -4   7        164.44        154.92         7.94 o                         
  -8  -4   7        238.75        226.70         6.97 o                         
  -7  -4   7         65.07         79.42         4.28 o                         
  -6  -4   7         17.25         21.38         2.52 o                         
  -5  -4   7        183.87        166.27         4.71 o                         
  -4  -4   7         93.03         73.43         2.85 o                         
  -3  -4   7         16.31         17.01         1.70 o                         
  -2  -4   7         34.59         29.56         1.71 o                         
  -1  -4   7        621.32        560.71        10.07 o                         
   0  -4   7        101.79        100.27         2.77 o                         
   1  -4   7         64.14         54.31         2.79 o                         
   2  -4   7          8.28          9.21         1.75 o                         
   3  -4   7        470.55        500.41         9.76 o                         
   4  -4   7        262.03        265.92         6.29 o                         
   5  -4   7          3.52          2.38         1.56 o                         
  -9  -3   7         22.29         28.34         3.05 o                         
  -8  -3   7          0.80         11.47         2.01 o                         
  -7  -3   7         26.56         35.24         3.71 o                         
  -6  -3   7        119.74        114.59         4.52 o                         
  -5  -3   7        826.18        779.74        15.55 o                         
  -4  -3   7        444.15        387.59         9.50 o                         
  -3  -3   7        157.53        124.05         3.75 o                         
  -2  -3   7        306.78        292.62         7.51 o                         
  -1  -3   7          1.30          8.78         1.56 o                         
   0  -3   7       1000.74        834.83        12.28 o                         
   1  -3   7        380.84        305.71         5.64 o                         
   2  -3   7        138.68        104.81         3.33 o                         
   3  -3   7          0.77          0.87         1.50 o                         
   4  -3   7        165.54        165.60         4.89 o                         
   5  -3   7          0.22          0.72         1.51 o                         
   6  -3   7         24.75         15.72         2.12 o                         
  -9  -2   7        210.40        254.00        13.70 o                         
  -8  -2   7        369.11        453.32         9.74 o                         
  -7  -2   7        476.37        610.67        14.67 o                         
  -6  -2   7         58.15         97.39         4.53 o                         
  -5  -2   7        513.67        443.59         9.40 o                         
  -4  -2   7        100.48         77.45         2.71 o                         
  -3  -2   7         14.50         16.31         1.80 o                         
  -2  -2   7          0.09          6.05         1.52 o                         
  -1  -2   7       3346.83       3206.83        46.14 o                         
   0  -2   7        315.24        270.59         5.69 o                         
   1  -2   7       1430.74       1253.23        17.60 o                         
   2  -2   7         51.49         33.49         2.02 o                         
   3  -2   7         96.27         71.85         2.60 o                         
   4  -2   7          5.97          4.07         1.43 o                         
   5  -2   7         67.81         64.35         3.15 o                         
   6  -2   7         49.51         46.90         3.06 o                         
   7  -2   7         12.06          7.58         1.95 o                         
  -8  -1   7          9.83         15.07         1.47 o                         
  -7  -1   7         75.29         82.65         5.36 o                         
  -6  -1   7        683.29        674.03        10.09 o                         
  -5  -1   7        809.49        863.95        10.84 o                         
  -4  -1   7        106.79        159.78         8.12 o                         
  -3  -1   7        316.60        401.15         8.58 o                         
  -2  -1   7        526.01        726.63        12.33 o                         
  -1  -1   7       5797.16       6045.31        63.80 o                         
   0  -1   7       2080.37       2157.64        54.76 o                         
   1  -1   7         22.91         36.79         2.63 o                         
   2  -1   7        830.27        643.51        14.37 o                         
   3  -1   7        178.81        168.99         4.20 o                         
   4  -1   7         18.93         15.69         1.78 o                         
   5  -1   7         20.72         13.03         1.79 o                         
   6  -1   7         46.23         43.35         2.79 o                         
   7  -1   7         30.31         32.48         2.94 o                         
   8  -1   7         19.60         14.26         1.88 o                         
  -8   0   7         10.53         15.77         2.51 o                         
  -7   0   7        102.64         91.95         3.75 o                         
  -6   0   7         93.20         76.14         3.50 o                         
  -5   0   7        218.87        256.77         6.65 o                         
  -4   0   7       1122.65       1187.76        20.30 o                         
  -3   0   7        519.67        636.10        11.66 o                         
  -2   0   7        482.28        453.99         6.87 o                         
  -1   0   7         12.60         30.11         2.75 o                         
   0   0   7       1947.81       2203.68        53.00 o                         
   1   0   7       1207.04       1227.19        48.72 o                         
   2   0   7         16.19         23.53         2.29 o                         
   3   0   7         12.08         14.57         1.56 o                         
   4   0   7        401.78        325.65         7.89 o                         
   5   0   7        218.11        184.49         5.17 o                         
   6   0   7         96.87         87.60         4.31 o                         
   7   0   7        118.22        100.67         4.27 o                         
   8   0   7          0.20          1.42         1.59 o                         
  -8   1   7         48.97         51.63         4.32 o                         
  -7   1   7         92.81         93.07         3.87 o                         
  -6   1   7        296.34        312.90         6.90 o                         
  -5   1   7          3.47          2.30         1.59 o                         
  -4   1   7          7.56         12.03         1.67 o                         
  -3   1   7         83.86         64.30         2.46 o                         
  -2   1   7       1304.63       1192.13        17.07 o                         
  -1   1   7       7395.25       8446.19       123.45 o                         
   0   1   7       3694.23       3643.71        95.92 o                         
   1   1   7       2179.22       2166.20        41.72 o                         
   2   1   7       6821.49       7522.34        72.39 o                         
   3   1   7         36.92         27.62         2.37 o                         
   4   1   7        655.83        604.68        16.09 o                         
   5   1   7        407.42        362.08        10.71 o                         
   6   1   7         96.18        102.14         4.24 o                         
   7   1   7          4.22          5.40         1.84 o                         
   8   1   7         52.16         39.59         2.59 o                         
  -7   2   7         66.19         66.73         4.70 o                         
  -6   2   7        666.11        649.46        21.38 o                         
  -5   2   7         28.72         38.41         3.33 o                         
  -4   2   7        716.86        738.41        16.24 o                         
  -3   2   7         34.22         26.64         1.90 o                         
  -2   2   7        148.22        138.76         3.85 o                         
  -1   2   7        355.66        401.41         8.55 o                         
   0   2   7       1672.80       1971.20        44.17 o                         
   1   2   7        450.77        644.04        19.28 o                         
   2   2   7          3.32        166.02        10.83 o                         
   3   2   7        185.42        170.11         4.72 o                         
   4   2   7        318.13        274.58         6.33 o                         
   5   2   7        308.66        330.45         9.85 o                         
   6   2   7        794.79        740.69        20.94 o                         
   7   2   7        126.28        128.45         4.90 o                         
   8   2   7        115.52        113.15         4.51 o                         
   9   2   7         73.83         56.59         3.39 o                         
  -6   3   7        234.82        220.45         9.51 o                         
  -5   3   7        816.64        851.47        22.08 o                         
  -4   3   7        249.92        232.30         5.94 o                         
  -3   3   7        777.52        706.65         9.40 o                         
  -2   3   7        803.39        722.09         8.17 o                         
  -1   3   7       1117.31        959.64        11.63 o                         
   0   3   7        526.62        463.59         9.10 o                         
   1   3   7        316.89        408.63        11.92 o                         
   2   3   7         94.51        267.15         6.84 o                         
   3   3   7        295.67        380.03        10.05 o                         
   4   3   7         50.15         61.36         2.65 o                         
   5   3   7        822.72        812.96        16.28 o                         
   6   3   7       4013.86       4422.89        85.47 o                         
   7   3   7          5.21          5.24         1.58 o                         
   8   3   7         22.54         25.06         2.26 o                         
   9   3   7          1.67         -0.07         1.70 o                         
  -6   4   7         80.42         78.46         3.97 o                         
  -5   4   7        107.00        107.50         5.12 o                         
  -4   4   7        109.53        117.72         4.59 o                         
  -3   4   7         68.34         65.32         3.47 o                         
  -2   4   7          4.65          7.27         1.70 o                         
  -1   4   7        283.52        266.60         5.82 o                         
   0   4   7         34.68         36.74         2.57 o                         
   1   4   7          4.11          3.94         1.32 o                         
   2   4   7         14.01         15.84         1.93 o                         
   3   4   7         18.54         56.71         3.63 o                         
   4   4   7         59.46        129.70         4.99 o                         
   5   4   7         32.86         43.48         3.15 o                         
   6   4   7          2.35         14.46         2.73 o                         
   7   4   7         29.18         34.62         2.65 o                         
   8   4   7         52.15         66.78         3.62 o                         
   9   4   7        112.77        123.12         6.79 o                         
  -5   5   7        194.67        203.64        16.65 o                         
  -4   5   7         35.68         39.77         2.97 o                         
  -3   5   7        349.76        328.69         7.66 o                         
  -2   5   7        337.81        298.62         6.52 o                         
  -1   5   7         92.89         71.72         3.21 o                         
   0   5   7        299.80        263.64         6.43 o                         
   1   5   7         13.73         13.51         1.72 o                         
   2   5   7        245.66        221.10         9.35 o                         
   3   5   7         86.91         87.97         5.37 o                         
   4   5   7        612.84        589.70        16.86 o                         
   5   5   7         37.06         38.88         3.30 o                         
   6   5   7        107.75        108.07         5.10 o                         
   7   5   7          8.17          6.86         2.12 o                         
   8   5   7         34.72         44.02         2.94 o                         
   9   5   7         13.26         10.78         1.76 o                         
  -4   6   7         41.66         44.34         4.00 o                         
  -3   6   7         30.98         36.39         2.07 o                         
  -2   6   7          0.67         -1.01         1.58 o                         
  -1   6   7        212.31        213.95         5.56 o                         
   0   6   7          0.69          2.14         1.63 o                         
   1   6   7          1.80          3.03         1.59 o                         
   2   6   7        224.32        188.36         5.21 o                         
   3   6   7         16.12         19.49         2.21 o                         
   4   6   7         87.08         77.63         4.57 o                         
   5   6   7          3.58          9.48         2.68 o                         
   6   6   7        100.30        127.38         5.36 o                         
   7   6   7        164.09        162.62         5.68 o                         
   8   6   7         24.88         32.10         2.42 o                         
   9   6   7         20.00         30.63         4.79 o                         
  -3   7   7         81.48         93.05         6.96 o                         
  -2   7   7        102.32        103.03         8.87 o                         
  -1   7   7        120.14        103.00         4.30 o                         
   0   7   7        151.01        144.47         5.85 o                         
   1   7   7         22.33         27.32         2.63 o                         
   2   7   7        353.95        335.53         8.79 o                         
   3   7   7        178.59        159.08         5.19 o                         
   4   7   7         67.30         53.85         3.13 o                         
   5   7   7        105.52        105.61         4.81 o                         
   6   7   7         47.50         47.94         3.36 o                         
   7   7   7          0.12          2.38         1.68 o                         
   8   7   7          6.90         11.53         2.11 o                         
  -1   8   7         41.41         41.14         4.10 o                         
   0   8   7          2.43          2.74         1.39 o                         
   1   8   7          8.82          7.60         1.75 o                         
   2   8   7         81.98         83.98         4.58 o                         
   3   8   7         50.03         43.59         3.05 o                         
   4   8   7         18.00         18.87         2.54 o                         
   5   8   7          9.97         10.91         1.85 o                         
   6   8   7        139.54        119.07         4.39 o                         
   7   8   7        173.66        182.78         6.69 o                         
   8   8   7        159.49        143.68         6.92 o                         
   1   9   7         49.08         54.89         4.70 o                         
   2   9   7        204.23        206.97         7.87 o                         
   3   9   7         16.62         16.02         2.22 o                         
   4   9   7          3.52          4.68         1.59 o                         
   5   9   7          0.13         -1.35         1.68 o                         
   6   9   7          4.94          6.86         1.71 o                         
  -5  -9   8          0.85          1.24         0.92 o                         
  -4  -9   8         48.41         35.50         2.99 o                         
  -3  -9   8         54.31         31.06         6.47 o                         
  -2  -9   8         11.73         16.49         3.06 o                         
  -7  -8   8          0.34          1.22         1.22 o                         
  -6  -8   8         25.74         30.10         2.26 o                         
  -5  -8   8          8.49          9.48         1.64 o                         
  -4  -8   8         85.50         72.47         3.52 o                         
  -3  -8   8        147.73        148.32         5.84 o                         
  -2  -8   8          8.77          7.29         2.07 o                         
  -1  -8   8          7.75          5.67         1.91 o                         
   0  -8   8         75.40         98.85         3.88 o                         
  -8  -7   8          0.27          1.13         1.56 o                         
  -7  -7   8          9.13          7.15         1.58 o                         
  -6  -7   8         49.64         42.21         4.05 o                         
  -5  -7   8         23.10         17.39         2.00 o                         
  -4  -7   8          1.14          0.46         1.97 o                         
  -3  -7   8         16.71         17.80         2.09 o                         
  -2  -7   8         72.27         83.40         3.76 o                         
  -1  -7   8        217.17        247.39         9.12 o                         
   0  -7   8        273.50        311.66        11.37 o                         
   1  -7   8          1.71          3.97         1.75 o                         
   2  -7   8          0.07         -1.30         1.37 o                         
  -8  -6   8         88.48         51.75         4.02 o                         
  -7  -6   8        136.92        130.54         3.93 o                         
  -6  -6   8        441.00        420.96        12.97 o                         
  -5  -6   8        434.19        395.39        12.23 o                         
  -4  -6   8        359.91        317.14         9.93 o                         
  -3  -6   8         16.88         10.93         2.01 o                         
  -2  -6   8          3.89          8.27         1.78 o                         
  -1  -6   8          4.56          3.06         1.79 o                         
   0  -6   8         95.98        116.99         4.46 o                         
   1  -6   8          3.75          5.76         1.78 o                         
   2  -6   8          1.69          3.71         1.32 o                         
   3  -6   8         14.63         15.99         1.68 o                         
  -9  -5   8          0.37          0.33         1.71 o                         
  -8  -5   8         36.30         37.87         2.20 o                         
  -7  -5   8          2.41          6.71         1.62 o                         
  -6  -5   8          1.19          1.95         1.75 o                         
  -5  -5   8         76.46         64.32         3.61 o                         
  -4  -5   8          8.99         16.40         1.79 o                         
  -3  -5   8        278.30        236.42         5.45 o                         
  -2  -5   8        382.25        324.90         7.13 o                         
  -1  -5   8        176.88        133.82         3.95 o                         
   0  -5   8       1940.35       2049.80        44.99 o                         
   1  -5   8        116.73        122.96         4.73 o                         
   2  -5   8        193.29        207.46         5.55 o                         
   3  -5   8          4.56          6.30         1.88 o                         
   4  -5   8          0.64          3.26         1.71 o                         
  -9  -4   8         56.64         69.74         4.02 o                         
  -8  -4   8         49.08         61.33         4.02 o                         
  -7  -4   8          2.07          1.55         2.15 o                         
  -6  -4   8        604.91        526.73        12.91 o                         
  -5  -4   8        585.94        479.34         8.66 o                         
  -4  -4   8        529.32        462.28        11.12 o                         
  -3  -4   8         45.75         45.59         2.34 o                         
  -2  -4   8         90.67         68.75         2.98 o                         
  -1  -4   8       1367.15       1269.06        18.08 o                         
   0  -4   8        412.71        381.46         5.79 o                         
   1  -4   8         46.90         46.67         2.58 o                         
   2  -4   8        156.64        139.31         4.65 o                         
   3  -4   8        123.52        136.23         4.52 o                         
   4  -4   8          1.62          4.17         1.67 o                         
   5  -4   8         27.81         28.06         2.79 o                         
  -9  -3   8          3.78          9.13         2.16 o                         
  -8  -3   8        151.39        154.91         5.23 o                         
  -7  -3   8        318.03        317.34         9.88 o                         
  -6  -3   8        135.58        144.36         5.67 o                         
  -5  -3   8          0.22          8.39         1.64 o                         
  -4  -3   8        250.56        187.66         4.49 o                         
  -3  -3   8       1016.70        839.24         9.09 o                         
  -2  -3   8        196.35        176.18         4.79 o                         
  -1  -3   8        690.94        561.07        17.15 o                         
   0  -3   8        476.37        401.71         5.61 o                         
   1  -3   8          7.07         13.29         1.38 o                         
   2  -3   8        106.76         90.66         3.38 o                         
   3  -3   8        421.88        403.84         7.05 o                         
   4  -3   8        370.09        331.59         8.10 o                         
   5  -3   8        338.03        331.91        10.66 o                         
   6  -3   8         53.19         46.80         3.90 o                         
  -9  -2   8         14.83         21.54         2.95 o                         
  -8  -2   8        791.81        793.17        28.61 o                         
  -7  -2   8        660.04        722.97        25.48 o                         
  -6  -2   8       1192.43       1292.97        31.10 o                         
  -5  -2   8       1319.26       1327.05        37.48 o                         
  -4  -2   8        147.88        178.93        10.92 o                         
  -3  -2   8        168.36        126.84         3.50 o                         
  -2  -2   8        605.31        501.08         8.70 o                         
  -1  -2   8       1898.04       1795.00        27.02 o                         
   0  -2   8         57.95         62.33         2.84 o                         
   1  -2   8        451.85        371.39         7.20 o                         
   2  -2   8        449.38        419.11         7.39 o                         
   3  -2   8          3.30          4.62         1.13 o                         
   4  -2   8        176.73        170.45         4.59 o                         
   5  -2   8          0.64          3.26         1.60 o                         
   6  -2   8         70.49         58.32         2.89 o                         
   7  -2   8         85.18         78.83         5.53 o                         
  -8  -1   8         11.85         10.36         1.65 o                         
  -7  -1   8         45.64         54.42         3.24 o                         
  -6  -1   8          6.78         17.43         2.54 o                         
  -5  -1   8         32.65         32.73         2.48 o                         
  -4  -1   8       1401.88       1182.64        19.59 o                         
  -3  -1   8       3114.58       2805.94        54.98 o                         
  -2  -1   8        611.61        590.16        10.58 o                         
  -1  -1   8       1904.93       2309.73        24.53 o                         
   0  -1   8        713.38        984.90        32.42 o                         
   1  -1   8       1181.34       1050.08        16.63 o                         
   2  -1   8         18.26         10.06         1.66 o                         
   3  -1   8         71.47         56.29         2.20 o                         
   4  -1   8        917.59        788.76        20.06 o                         
   5  -1   8        213.74        175.69         5.09 o                         
   6  -1   8        358.31        297.20        13.20 o                         
   7  -1   8         55.98         43.08         2.84 o                         
  -8   0   8        488.43        522.89        22.91 o                         
  -7   0   8        312.00        322.80         9.29 o                         
  -6   0   8        186.23        222.61         6.08 o                         
  -5   0   8          0.31         14.52         2.22 o                         
  -4   0   8        463.47        576.25        16.11 o                         
  -3   0   8       2135.11       1972.54        19.41 o                         
  -2   0   8       3685.75       3683.01        44.62 o                         
  -1   0   8       2118.98       2464.16        70.91 o                         
   0   0   8          2.75          8.45         2.90 o                         
   1   0   8        911.07        903.15        31.20 o                         
   2   0   8          8.65         13.48         3.05 o                         
   3   0   8        172.31        138.85         3.52 o                         
   4   0   8         38.80         24.79         2.09 o                         
   5   0   8        151.32        138.26         4.40 o                         
   6   0   8          0.46          1.65         1.80 o                         
   7   0   8         17.06         13.08         1.72 o                         
   8   0   8         36.19         39.59         3.94 o                         
  -8   1   8         41.37         26.52         8.27 o                         
  -7   1   8         49.94         54.29         3.08 o                         
  -6   1   8         16.88         18.17         2.14 o                         
  -5   1   8          2.78          2.04         1.58 o                         
  -4   1   8        605.25        529.46         7.56 o                         
  -3   1   8        318.96        245.78         4.27 o                         
  -2   1   8        636.03        656.46        15.97 o                         
  -1   1   8        156.37        133.56         5.20 o                         
   0   1   8        526.79        550.33        28.57 o                         
   1   1   8       5733.97       6643.94        58.24 o                         
   2   1   8      10314.03      10640.70       106.01 o                         
   3   1   8        357.68        236.60         5.98 o                         
   4   1   8        295.32        234.15         7.45 o                         
   5   1   8         81.81         70.84         4.27 o                         
   6   1   8        860.52        877.22        30.98 o                         
   7   1   8          6.37          8.95         1.97 o                         
   8   1   8         26.30         24.30         2.47 o                         
  -7   2   8        333.28        342.85        17.08 o                         
  -6   2   8        154.82        158.43         5.73 o                         
  -5   2   8        996.62       1000.51        21.06 o                         
  -4   2   8       3054.25       2982.06        34.01 o                         
  -3   2   8          3.61          9.17         1.74 o                         
  -2   2   8         46.15         35.02         2.38 o                         
  -1   2   8         41.32         19.68         2.02 o                         
   0   2   8        203.36        221.37         6.31 o                         
   1   2   8        197.67        226.72         6.57 o                         
   2   2   8        554.76        607.22        11.05 o                         
   3   2   8         45.42         81.29         3.74 o                         
   4   2   8        181.10        149.17         3.28 o                         
   5   2   8          0.80          1.34         1.21 o                         
   6   2   8        283.50        286.56         6.92 o                         
   7   2   8        275.40        288.26         9.13 o                         
   8   2   8          6.55          9.26         1.64 o                         
   9   2   8         25.43         16.67         2.62 o                         
  -6   3   8          0.27          1.96         1.46 o                         
  -5   3   8        500.35        542.91        11.38 o                         
  -4   3   8       1610.67       1631.10        16.97 o                         
  -3   3   8        142.44        103.59         3.85 o                         
  -2   3   8        202.70        215.67         5.86 o                         
  -1   3   8         37.43         42.10         2.55 o                         
   0   3   8       1899.65       1850.07        30.43 o                         
   1   3   8       1928.55       1679.40        29.53 o                         
   2   3   8       1273.03       1161.67        26.58 o                         
   3   3   8       1133.83       1126.98        15.25 o                         
   4   3   8          7.55         17.20         1.81 o                         
   5   3   8        291.23        326.93         9.00 o                         
   6   3   8        201.11        280.44        15.67 o                         
   7   3   8        358.93        346.62        11.43 o                         
   8   3   8        572.61        523.33        20.75 o                         
   9   3   8         34.06         39.51         3.42 o                         
  -6   4   8          5.01          8.36         2.05 o                         
  -5   4   8          0.94          1.85         1.76 o                         
  -4   4   8       1053.54       1125.10        20.22 o                         
  -3   4   8        435.42        400.77         7.84 o                         
  -2   4   8        505.90        480.95         8.03 o                         
  -1   4   8        784.81        782.52        10.03 o                         
   0   4   8        876.51        804.72        18.48 o                         
   1   4   8        201.92        187.30         5.28 o                         
   2   4   8         25.23         30.85         1.89 o                         
   3   4   8          0.62          1.89         1.21 o                         
   4   4   8          1.59          4.97         1.70 o                         
   5   4   8        214.22        236.83         6.40 o                         
   6   4   8         23.10         21.91         2.26 o                         
   7   4   8         12.99         10.99         1.76 o                         
   8   4   8          0.03          2.30         1.81 o                         
   9   4   8          0.69          1.11         2.27 o                         
  -5   5   8          8.35          6.78         1.33 o                         
  -4   5   8        116.80        120.30         4.95 o                         
  -3   5   8         10.18         12.68         1.60 o                         
  -2   5   8         14.86         14.72         2.10 o                         
  -1   5   8       1129.92       1143.69        17.11 o                         
   0   5   8       1725.33       1640.90        32.02 o                         
   1   5   8        544.02        425.26        10.37 o                         
   2   5   8        586.72        453.52        11.07 o                         
   3   5   8        425.65        367.73         7.17 o                         
   4   5   8        114.29        158.57         8.02 o                         
   5   5   8        607.78        708.21        15.26 o                         
   6   5   8        270.45        329.00        10.76 o                         
   7   5   8         12.81         23.29         2.75 o                         
   8   5   8        325.26        374.47         8.53 o                         
   9   5   8         40.60         45.09         6.98 o                         
  -4   6   8        185.06        209.51         7.63 o                         
  -3   6   8        181.77        159.87         8.30 o                         
  -2   6   8        152.75        137.35         5.22 o                         
  -1   6   8        195.46        181.94         5.57 o                         
   0   6   8         69.90         49.83         3.07 o                         
   1   6   8         18.27         22.24         2.36 o                         
   2   6   8         28.87         28.23         2.72 o                         
   3   6   8         92.79         81.58         3.50 o                         
   4   6   8        396.08        363.13        10.39 o                         
   5   6   8         58.30         59.12         3.86 o                         
   6   6   8         29.40         31.50         2.86 o                         
   7   6   8         31.00         39.83         2.77 o                         
   8   6   8          0.31          2.16         1.37 o                         
   9   6   8         19.71         18.89         2.73 o                         
  -2   7   8         70.18         69.65         6.42 o                         
  -1   7   8        280.26        275.36        13.03 o                         
   0   7   8        138.84        147.01         7.11 o                         
   1   7   8         24.29         20.12         2.31 o                         
   2   7   8        160.77        156.57         6.08 o                         
   3   7   8         12.38         16.77         2.16 o                         
   4   7   8        470.15        436.81        15.59 o                         
   5   7   8        391.59        395.17        13.22 o                         
   6   7   8        246.45        258.43         7.67 o                         
   7   7   8         51.68         60.41         3.50 o                         
   8   7   8         16.82         21.64         2.37 o                         
  -1   8   8          3.37          3.65         1.44 o                         
   0   8   8         42.21         34.62         2.65 o                         
   1   8   8         33.51         32.55         2.80 o                         
   2   8   8          0.28         -1.50         1.50 o                         
   3   8   8         42.44         45.40         3.00 o                         
   4   8   8          3.18          5.35         1.97 o                         
   5   8   8         17.06         22.49         2.39 o                         
   6   8   8         19.39         19.55         2.19 o                         
   7   8   8          2.71          3.67         1.50 o                         
   8   8   8        157.15        146.60         8.95 o                         
   1   9   8          4.46          2.71         1.46 o                         
   2   9   8        271.85        273.97        10.42 o                         
   3   9   8         69.85         50.20         4.20 o                         
   4   9   8         73.03         61.48         3.96 o                         
   5   9   8         32.99         35.84         3.12 o                         
   6   9   8        149.19        125.54        12.94 o                         
  -4  -9   9         17.95          7.25         3.88 o                         
  -3  -9   9          8.43          5.72         2.35 o                         
  -7  -8   9        115.44         76.88         3.03 o                         
  -6  -8   9        164.12        126.24         4.50 o                         
  -5  -8   9          8.50          5.60         1.64 o                         
  -4  -8   9          0.63          2.88         1.45 o                         
  -3  -8   9         18.91         28.26         2.64 o                         
  -2  -8   9         88.10         88.56         6.53 o                         
  -1  -8   9        121.32        132.94         5.13 o                         
   0  -8   9          7.11          2.85         1.07 o                         
  -8  -7   9        276.31        175.61        27.97 o                         
  -7  -7   9          6.29          2.82         1.58 o                         
  -6  -7   9         37.64         33.40         2.95 o                         
  -5  -7   9         12.17          6.55         2.03 o                         
  -4  -7   9         59.01         68.76         3.47 o                         
  -3  -7   9        178.09        174.65         5.23 o                         
  -2  -7   9         90.43         85.03         4.00 o                         
  -1  -7   9          4.26          4.49         1.79 o                         
   0  -7   9          0.20         -0.43         1.90 o                         
   1  -7   9         43.71         71.95         3.79 o                         
   2  -7   9         77.46        127.99         5.30 o                         
  -8  -6   9        253.09        162.21        18.34 o                         
  -7  -6   9        156.26        126.88         7.50 o                         
  -6  -6   9        183.90        143.88         7.45 o                         
  -5  -6   9        115.83        114.71         4.04 o                         
  -4  -6   9        362.66        332.48         9.78 o                         
  -3  -6   9        206.86        205.45         5.83 o                         
  -2  -6   9         72.04         73.88         3.57 o                         
  -1  -6   9        599.55        653.38        14.93 o                         
   0  -6   9        468.12        517.00        10.01 o                         
   1  -6   9          4.75          4.02         1.57 o                         
   2  -6   9         77.19         94.55         4.13 o                         
   3  -6   9          8.45         13.36         1.75 o                         
  -9  -5   9          4.25          5.76         2.26 o                         
  -8  -5   9         10.83          9.97         1.81 o                         
  -7  -5   9        539.09        484.74        21.75 o                         
  -6  -5   9         11.26         11.61         2.30 o                         
  -5  -5   9        199.12        170.28         4.93 o                         
  -4  -5   9          7.30         10.19         1.73 o                         
  -3  -5   9        570.85        518.05        12.86 o                         
  -2  -5   9         96.16         85.37         3.47 o                         
  -1  -5   9         11.62          6.76         1.40 o                         
   0  -5   9        349.88        380.33         7.33 o                         
   1  -5   9        908.89        940.37        15.30 o                         
   2  -5   9        302.01        315.68         6.85 o                         
   3  -5   9         70.83         80.99         4.32 o                         
   4  -5   9         40.04         45.00         3.42 o                         
  -9  -4   9        574.20        504.07        26.78 o                         
  -8  -4   9        408.78        394.62        15.43 o                         
  -7  -4   9         40.60         48.37         3.72 o                         
  -6  -4   9         12.80         14.83         2.53 o                         
  -5  -4   9         73.14         63.47         3.09 o                         
  -4  -4   9        469.05        378.86         7.26 o                         
  -3  -4   9       1458.86       1213.99        13.08 o                         
  -2  -4   9       1482.50       1283.60        16.61 o                         
  -1  -4   9         88.56         89.83         2.75 o                         
   0  -4   9         32.05         35.27         2.40 o                         
   1  -4   9         44.26         38.21         2.19 o                         
   2  -4   9        457.44        448.01         7.52 o                         
   3  -4   9        101.39        111.87         4.36 o                         
   4  -4   9          6.39          3.85         1.93 o                         
   5  -4   9         49.19         46.67         3.75 o                         
  -9  -3   9         68.20         67.89         3.55 o                         
  -8  -3   9        141.68        162.72         6.72 o                         
  -7  -3   9          1.43          4.34         1.93 o                         
  -6  -3   9        225.83        222.70         6.69 o                         
  -5  -3   9        145.34        125.58         3.75 o                         
  -4  -3   9        417.30        346.61         6.32 o                         
  -3  -3   9        769.85        634.91         8.77 o                         
  -2  -3   9          6.72         13.15         1.66 o                         
  -1  -3   9       1296.65       1099.53        11.77 o                         
   0  -3   9        465.01        374.87         5.29 o                         
   1  -3   9        467.80        404.60         6.01 o                         
   2  -3   9       1074.99        992.92        13.90 o                         
   3  -3   9          4.31          7.93         1.78 o                         
   4  -3   9         21.46         23.15         2.13 o                         
   5  -3   9        389.34        406.90        13.94 o                         
   6  -3   9         17.40         12.98         2.81 o                         
  -8  -2   9         77.17         87.66         4.00 o                         
  -7  -2   9        124.93        125.00         4.80 o                         
  -6  -2   9        676.42        545.39        14.78 o                         
  -5  -2   9        589.09        497.43        11.08 o                         
  -4  -2   9       2283.51       1968.44        30.64 o                         
  -3  -2   9       3639.97       3345.44        32.23 o                         
  -2  -2   9       1088.63       1071.08        22.41 o                         
  -1  -2   9          0.64          5.38         1.96 o                         
   0  -2   9        393.83        407.45         7.44 o                         
   1  -2   9       1094.37        871.91         8.19 o                         
   2  -2   9        696.09        569.28         6.57 o                         
   3  -2   9         79.40         67.10         2.73 o                         
   4  -2   9        140.01        128.94         3.98 o                         
   5  -2   9        172.48        147.43         4.46 o                         
   6  -2   9         75.54         57.10         3.88 o                         
   7  -2   9          3.42          0.67         1.42 o                         
  -8  -1   9         35.01         45.00         3.00 o                         
  -7  -1   9          3.17          7.75         1.71 o                         
  -6  -1   9         92.31         80.72         3.54 o                         
  -5  -1   9          3.61          6.03         1.80 o                         
  -4  -1   9        465.60        453.77         8.94 o                         
  -3  -1   9         23.03         47.82         2.28 o                         
  -2  -1   9       2101.23       1805.34        30.99 o                         
  -1  -1   9       3067.15       3179.33        38.33 o                         
   0  -1   9       2005.42       1884.10        31.05 o                         
   1  -1   9       6547.68       5399.05       128.09 o                         
   2  -1   9       2435.26       2184.10        32.51 o                         
   3  -1   9        227.72        192.19         4.66 o                         
   4  -1   9        175.03        136.33         4.05 o                         
   5  -1   9       1119.99        974.60        29.26 o                         
   6  -1   9        251.12        215.36        10.23 o                         
   7  -1   9         21.90         20.81         2.38 o                         
  -8   0   9         32.55         43.25         3.19 o                         
  -7   0   9          0.96          3.71         1.17 o                         
  -6   0   9        592.58        581.29        11.57 o                         
  -5   0   9        965.73        978.37        15.81 o                         
  -4   0   9       5020.27       4866.28        86.31 o                         
  -3   0   9        847.86        868.72        10.84 o                         
  -2   0   9          0.82          1.11         1.56 o                         
  -1   0   9       2990.59       3313.23        42.19 o                         
   0   0   9       1102.46        986.29        38.87 o                         
   1   0   9       4200.81       4343.78        72.13 o                         
   2   0   9        839.58        695.01        12.30 o                         
   3   0   9         92.86         87.45         3.00 o                         
   4   0   9          0.49          0.58         1.43 o                         
   5   0   9        102.70        107.15         4.76 o                         
   6   0   9        238.44        228.88         9.72 o                         
   7   0   9          5.36          3.69         1.29 o                         
   8   0   9          0.19          0.01         1.51 o                         
  -7   1   9          1.54          4.80         1.74 o                         
  -6   1   9        134.30        128.65         4.30 o                         
  -5   1   9        588.07        590.40        10.89 o                         
  -4   1   9         11.29         25.13         2.17 o                         
  -3   1   9        184.46        168.18         3.74 o                         
  -2   1   9         17.64          5.41         1.15 o                         
  -1   1   9        728.32        588.92        12.54 o                         
   0   1   9       6336.86       7336.05       173.80 o                         
   1   1   9         65.92         76.47         8.21 o                         
   2   1   9       1757.85       1813.60        45.51 o                         
   3   1   9        120.16         87.66         2.72 o                         
   4   1   9        984.09        955.09        21.80 o                         
   5   1   9       1226.66       1143.70        27.41 o                         
   6   1   9       2652.80       2661.68        90.41 o                         
   7   1   9         20.97         21.40         2.37 o                         
   8   1   9         48.01         40.70         3.18 o                         
  -7   2   9        175.60        181.84         8.38 o                         
  -6   2   9        558.61        534.59        14.93 o                         
  -5   2   9          6.65          8.24         1.82 o                         
  -4   2   9        699.55        743.00        15.90 o                         
  -3   2   9        302.39        293.83         7.91 o                         
  -2   2   9          8.82         16.90         1.54 o                         
  -1   2   9       2836.90       2795.05        48.30 o                         
   0   2   9       4611.61       5165.75       152.08 o                         
   1   2   9        457.01        391.81        13.59 o                         
   2   2   9        582.85        461.56        16.58 o                         
   3   2   9         41.48         43.46         2.35 o                         
   4   2   9        332.47        327.34         7.95 o                         
   5   2   9        305.11        273.77         5.67 o                         
   6   2   9          2.39          1.15         1.62 o                         
   7   2   9         41.68         37.93         3.15 o                         
   8   2   9         87.74         83.48         4.04 o                         
  -6   3   9         65.22         53.53         3.08 o                         
  -5   3   9        137.61        134.38         6.04 o                         
  -4   3   9        486.01        531.60         9.87 o                         
  -3   3   9        445.28        383.22         7.31 o                         
  -2   3   9       1522.41       1332.19        23.25 o                         
  -1   3   9        203.85        183.65         5.23 o                         
   0   3   9        944.24        751.60         8.64 o                         
   1   3   9          0.73         43.54         3.21 o                         
   2   3   9       1431.99       1599.66        40.61 o                         
   3   3   9        488.78        464.76        10.08 o                         
   4   3   9       2296.03       2188.45        37.97 o                         
   5   3   9        316.29        276.58         6.77 o                         
   6   3   9          1.58          3.08         1.72 o                         
   7   3   9         43.01         50.21         3.22 o                         
   8   3   9         44.33         48.84         3.96 o                         
   9   3   9        349.14        303.69        19.90 o                         
  -5   4   9          1.48          3.98         1.70 o                         
  -4   4   9          4.13          3.87         1.76 o                         
  -3   4   9        324.28        284.42         6.61 o                         
  -2   4   9        431.00        393.34         7.95 o                         
  -1   4   9        552.07        438.02         7.08 o                         
   0   4   9        948.36        868.84        15.98 o                         
   1   4   9         87.88         67.72         2.47 o                         
   2   4   9        441.26        459.41         8.70 o                         
   3   4   9        248.47        255.61         7.23 o                         
   4   4   9        766.33        872.50        15.11 o                         
   5   4   9          1.46          5.86         1.74 o                         
   6   4   9         35.19         38.87         2.99 o                         
   7   4   9         41.24         44.97         2.91 o                         
   8   4   9         12.03         21.73         2.32 o                         
   9   4   9         29.41         31.24         3.64 o                         
  -5   5   9          9.19          9.57         3.64 o                         
  -4   5   9         41.74         44.10         3.77 o                         
  -3   5   9        159.53        157.98         4.33 o                         
  -2   5   9        151.00        135.73         4.48 o                         
  -1   5   9         24.62         24.04         2.31 o                         
   0   5   9         25.59         27.37         2.86 o                         
   1   5   9        292.29        299.11         8.72 o                         
   2   5   9       1264.74       1251.82        36.62 o                         
   3   5   9        517.08        480.93        13.98 o                         
   4   5   9        552.17        514.64         9.73 o                         
   5   5   9        906.65        871.14        15.47 o                         
   6   5   9         47.37         74.02         5.25 o                         
   7   5   9        179.11        207.65         6.99 o                         
   8   5   9        159.78        148.47         6.53 o                         
   9   5   9        169.96        181.10        16.85 o                         
  -4   6   9        215.97        178.77        48.59 o                         
  -3   6   9        168.81        160.99         9.20 o                         
  -2   6   9        218.57        216.96         5.68 o                         
  -1   6   9        321.53        322.49         7.15 o                         
   0   6   9        532.39        482.17         8.72 o                         
   1   6   9         41.43         47.17         3.41 o                         
   2   6   9         10.90         11.61         2.29 o                         
   3   6   9         30.55         28.75         2.50 o                         
   4   6   9          0.25          2.59         1.61 o                         
   5   6   9         17.34         16.93         2.54 o                         
   6   6   9         10.53         10.46         2.19 o                         
   7   6   9         62.38         68.66         3.48 o                         
   8   6   9        157.42        158.01         5.01 o                         
  -2   7   9          9.59         11.29         1.62 o                         
  -1   7   9         23.98         22.52         1.96 o                         
   0   7   9          0.18         -0.52         1.57 o                         
   1   7   9        228.73        234.03         6.73 o                         
   2   7   9        600.86        640.93        13.47 o                         
   3   7   9        177.35        161.66         5.82 o                         
   4   7   9        161.32        155.50         5.40 o                         
   5   7   9          0.38         15.92         2.77 o                         
   6   7   9          2.03         22.36         2.97 o                         
   7   7   9         82.56        101.23         6.29 o                         
   8   7   9        166.92        232.69        10.62 o                         
  -1   8   9         66.53         66.93         4.39 o                         
   0   8   9         57.10         60.16         3.37 o                         
   1   8   9        223.85        206.43         6.08 o                         
   2   8   9         80.85         70.61         3.46 o                         
   3   8   9          3.24          1.94         1.61 o                         
   4   8   9          0.52          1.62         1.67 o                         
   5   8   9         53.55         53.80         3.13 o                         
   6   8   9          0.98          2.98         1.65 o                         
   7   8   9          0.03         -0.43         1.31 o                         
   1   9   9         41.21         37.81         4.30 o                         
   2   9   9          1.15          2.66         1.65 o                         
   3   9   9        147.72        142.98         5.95 o                         
   4   9   9          1.06          3.96         4.21 o                         
   5   9   9         40.13         28.50         3.05 o                         
   6   9   9         60.53         44.21         3.70 o                         
  -6  -8  10         85.11         80.62         6.80 o                         
  -5  -8  10        413.00        403.91        19.82 o                         
  -4  -8  10        384.97        335.81        19.09 o                         
  -3  -8  10          2.12          2.42         1.49 o                         
  -2  -8  10          0.28         -0.38         2.13 o                         
  -1  -8  10          0.33          2.72         1.25 o                         
   0  -8  10          3.39          3.00         1.23 o                         
  -7  -7  10         14.38          7.77         1.77 o                         
  -6  -7  10         47.17         48.54         3.20 o                         
  -5  -7  10         47.09         46.60         3.03 o                         
  -4  -7  10         15.35         13.39         2.15 o                         
  -3  -7  10         21.44         16.85         2.01 o                         
  -2  -7  10         20.88         13.50         2.37 o                         
  -1  -7  10          0.37          1.43         2.25 o                         
   0  -7  10        410.56        507.67        13.88 o                         
   1  -7  10         53.25         64.36         3.89 o                         
   2  -7  10          8.61         10.71         1.97 o                         
  -8  -6  10         40.46         39.22         2.86 o                         
  -7  -6  10         82.55         91.20         5.30 o                         
  -6  -6  10        556.33        480.97        23.57 o                         
  -5  -6  10        325.22        270.50        11.05 o                         
  -4  -6  10        322.67        297.54         7.58 o                         
  -3  -6  10        138.08        126.54         5.44 o                         
  -2  -6  10         27.90         33.47         2.77 o                         
  -1  -6  10       1076.50       1185.28        31.20 o                         
   0  -6  10        178.01        230.76        10.43 o                         
   1  -6  10         71.43         92.66         4.54 o                         
   2  -6  10        147.94        181.29         6.80 o                         
   3  -6  10         21.60         25.91         2.96 o                         
  -8  -5  10          5.33         11.74         1.69 o                         
  -7  -5  10         11.17          8.10         2.15 o                         
  -6  -5  10         77.26         68.07         3.62 o                         
  -5  -5  10        272.25        249.74         7.19 o                         
  -4  -5  10        153.26        136.19         5.31 o                         
  -3  -5  10          6.45          9.36         1.92 o                         
  -2  -5  10         50.04         43.90         2.74 o                         
  -1  -5  10        353.06        355.12         8.15 o                         
   0  -5  10         70.39         78.42         3.58 o                         
   1  -5  10        250.31        252.74         7.31 o                         
   2  -5  10          8.04          4.79         2.16 o                         
   3  -5  10        297.85        363.56         9.92 o                         
   4  -5  10        123.89        137.22         4.50 o                         
  -8  -4  10        945.22        965.44        29.87 o                         
  -7  -4  10        836.73        790.66        34.01 o                         
  -6  -4  10        892.27        801.44        27.90 o                         
  -5  -4  10        410.57        382.15        11.24 o                         
  -4  -4  10         16.09         19.65         2.53 o                         
  -3  -4  10          3.29          7.16         1.78 o                         
  -2  -4  10          1.96          3.79         1.38 o                         
  -1  -4  10       1406.04       1354.85        24.12 o                         
   0  -4  10        999.25        960.25        20.16 o                         
   1  -4  10        218.38        194.03         5.91 o                         
   2  -4  10        718.45        744.27        12.57 o                         
   3  -4  10         26.98         26.15         3.14 o                         
   4  -4  10        443.61        493.16        11.97 o                         
   5  -4  10         41.48         41.40         3.66 o                         
  -8  -3  10          6.50         14.16         2.48 o                         
  -7  -3  10        187.26        182.48         6.46 o                         
  -6  -3  10        211.77        211.79         9.27 o                         
  -5  -3  10          8.72         11.58         1.78 o                         
  -4  -3  10         45.72         41.57         2.90 o                         
  -3  -3  10         73.13         72.87         3.11 o                         
  -2  -3  10        633.36        535.73         9.24 o                         
  -1  -3  10        633.75        549.35         6.98 o                         
   0  -3  10        156.54        140.69         3.49 o                         
   1  -3  10          2.35          3.94         1.31 o                         
   2  -3  10         10.56          8.90         1.55 o                         
   3  -3  10         87.99         70.08         3.58 o                         
   4  -3  10        425.16        421.13        12.48 o                         
   5  -3  10        355.10        378.41         8.69 o                         
   6  -3  10        243.10        230.47         7.95 o                         
  -8  -2  10        308.69        327.65        21.40 o                         
  -7  -2  10        112.25        117.28         5.68 o                         
  -6  -2  10        572.94        586.87        16.30 o                         
  -5  -2  10         11.49         15.24         2.33 o                         
  -4  -2  10          0.39         27.26         3.15 o                         
  -3  -2  10        796.30        641.83         9.23 o                         
  -2  -2  10       1186.41        876.21        11.69 o                         
  -1  -2  10       3698.60       3484.50        64.74 o                         
   0  -2  10       2853.75       2833.15        43.30 o                         
   1  -2  10          6.20         -0.16         1.16 o                         
   2  -2  10         23.23         21.53         1.89 o                         
   3  -2  10          4.20          3.51         1.44 o                         
   4  -2  10        144.02        136.41         4.68 o                         
   5  -2  10        129.89        122.59         4.69 o                         
   6  -2  10         21.41         21.84         2.81 o                         
   7  -2  10          4.08          7.02         1.99 o                         
  -8  -1  10         40.08         43.83         2.86 o                         
  -7  -1  10         35.26         34.95         2.68 o                         
  -6  -1  10        371.85        370.49         9.17 o                         
  -5  -1  10          1.34         13.03         2.61 o                         
  -4  -1  10         30.58         31.85         2.03 o                         
  -3  -1  10        467.89        470.50         8.03 o                         
  -2  -1  10        303.72        256.73         5.27 o                         
  -1  -1  10         69.64         92.09         5.72 o                         
   0  -1  10          8.13          8.86         2.80 o                         
   1  -1  10        349.33        250.42        22.30 o                         
   2  -1  10       6730.17       6254.74        30.08 o                         
   3  -1  10       1406.30       1198.21        14.23 o                         
   4  -1  10        105.72         87.02         3.41 o                         
   5  -1  10         32.05         31.27         2.92 o                         
   6  -1  10        307.79        310.30        12.59 o                         
   7  -1  10         62.62         55.38         4.22 o                         
  -8   0  10        342.08        305.30        25.22 o                         
  -7   0  10        246.64        257.55        11.54 o                         
  -6   0  10         99.58        127.08         6.23 o                         
  -5   0  10        637.41        566.39        11.19 o                         
  -4   0  10       2556.08       2078.20        37.84 o                         
  -3   0  10         56.90         38.53         2.07 o                         
  -2   0  10       1750.68       1604.18        21.95 o                         
  -1   0  10        858.32        823.39        34.98 o                         
   0   0  10        914.56        927.12        52.11 o                         
   1   0  10         31.98         26.06         8.20 o                         
   2   0  10        484.29        388.43        15.11 o                         
   3   0  10        779.46        623.53         7.00 o                         
   4   0  10        454.76        376.31        13.91 o                         
   5   0  10        300.47        276.25        13.10 o                         
   6   0  10         11.74          7.38         1.77 o                         
   7   0  10        164.50        151.05         8.98 o                         
   8   0  10         19.35         12.68         2.01 o                         
  -7   1  10         75.38         83.51         4.46 o                         
  -6   1  10         85.92         97.81         3.71 o                         
  -5   1  10        283.65        268.69         6.14 o                         
  -4   1  10        380.46        351.49         8.03 o                         
  -3   1  10         92.07         80.92         2.83 o                         
  -2   1  10         78.05         98.60         3.40 o                         
  -1   1  10        127.45        107.74         4.71 o                         
   0   1  10        166.06        214.58        14.40 o                         
   1   1  10        471.52        430.38        18.93 o                         
   2   1  10       2808.58       2485.28        34.56 o                         
   3   1  10       2356.18       2320.95        45.98 o                         
   4   1  10         53.34         61.80         3.38 o                         
   5   1  10        520.71        449.17        19.16 o                         
   6   1  10       1027.02        973.93        46.14 o                         
   7   1  10        274.66        285.56        12.27 o                         
   8   1  10        248.46        216.32         7.31 o                         
  -7   2  10        190.38        194.37         7.88 o                         
  -6   2  10          4.22          2.95         1.38 o                         
  -5   2  10         32.71         36.71         3.05 o                         
  -4   2  10       1803.68       1763.92        32.39 o                         
  -3   2  10        882.49        806.94        21.22 o                         
  -2   2  10       2694.34       2400.76        54.84 o                         
  -1   2  10        166.82        236.78         4.74 o                         
   0   2  10          4.50          2.18         1.39 o                         
   1   2  10        134.81        113.88         5.09 o                         
   2   2  10       1676.89       1763.23        27.16 o                         
   3   2  10       1225.47       1271.59        25.36 o                         
   4   2  10        777.20        773.26        18.27 o                         
   5   2  10         31.46         34.43         2.90 o                         
   6   2  10         20.24         18.71         2.11 o                         
   7   2  10        206.31        189.81         8.99 o                         
   8   2  10         92.79         85.07         3.81 o                         
  -6   3  10         78.51         67.81         5.04 o                         
  -5   3  10        321.11        339.83         9.85 o                         
  -4   3  10          1.53          3.20         1.85 o                         
  -3   3  10        898.96        814.32        20.08 o                         
  -2   3  10        698.69        673.38        18.89 o                         
  -1   3  10       1862.64       1689.05        31.02 o                         
   0   3  10        945.00        877.34        19.38 o                         
   1   3  10        550.33        561.62        10.00 o                         
   2   3  10       1613.89       1544.52        15.57 o                         
   3   3  10        115.81         91.25         2.63 o                         
   4   3  10         74.51        100.81         3.71 o                         
   5   3  10         82.85        101.18         5.10 o                         
   6   3  10        632.26        614.45        16.14 o                         
   7   3  10        117.44        115.23         4.21 o                         
   8   3  10        297.99        313.39        11.21 o                         
   9   3  10        114.14        103.85         4.83 o                         
  -5   4  10        105.65         96.97         5.29 o                         
  -4   4  10        303.39        308.49         6.85 o                         
  -3   4  10        266.98        258.84         6.18 o                         
  -2   4  10       1761.77       1627.42        39.70 o                         
  -1   4  10        409.57        316.72         6.47 o                         
   0   4  10         15.98         83.90         5.05 o                         
   1   4  10        574.22        612.32        13.08 o                         
   2   4  10       1288.97       1274.22        19.56 o                         
   3   4  10        473.68        408.09         7.72 o                         
   4   4  10        136.56        218.66        10.45 o                         
   5   4  10         17.71         15.54         1.97 o                         
   6   4  10         45.53         39.01         2.86 o                         
   7   4  10         46.67         58.49         2.97 o                         
   8   4  10          4.64          7.77         2.14 o                         
   9   4  10          6.61          5.20         1.86 o                         
  -4   5  10         83.20         75.80         4.17 o                         
  -3   5  10         25.38         20.36         1.97 o                         
  -2   5  10          6.43          3.27         1.51 o                         
  -1   5  10          3.65          5.59         1.66 o                         
   0   5  10          1.14          3.91         1.70 o                         
   1   5  10        107.81         92.61         4.01 o                         
   2   5  10        474.96        407.38         8.70 o                         
   3   5  10          3.77         22.33         2.22 o                         
   4   5  10        394.34        503.69        21.17 o                         
   5   5  10        447.08        524.80        16.24 o                         
   6   5  10        760.75        912.14        36.36 o                         
   7   5  10        358.91        405.74        12.48 o                         
   8   5  10         31.90         47.73         3.96 o                         
   9   5  10         67.29         53.01         5.98 o                         
  -3   6  10        100.52        101.11         7.66 o                         
  -2   6  10          0.79          0.91         1.40 o                         
  -1   6  10         39.52         33.78         2.67 o                         
   0   6  10        139.60        145.16         4.71 o                         
   1   6  10       1288.44       1257.71        33.53 o                         
   2   6  10       1249.09       1253.83        38.16 o                         
   3   6  10        129.86        108.68         4.34 o                         
   4   6  10         15.73         22.02         2.43 o                         
   5   6  10          8.84         38.50         3.47 o                         
   6   6  10          0.54          3.66         1.76 o                         
   7   6  10         42.21         46.96         2.70 o                         
   8   6  10         29.32         37.13         3.39 o                         
  -2   7  10         18.20         16.98         2.36 o                         
  -1   7  10         59.33         61.51         4.03 o                         
   0   7  10        125.15        125.11         4.71 o                         
   1   7  10        279.33        273.44         6.74 o                         
   2   7  10        195.76        213.14         6.86 o                         
   3   7  10         67.19         61.49         4.07 o                         
   4   7  10         82.39         79.00         3.98 o                         
   5   7  10        335.09        356.64        17.85 o                         
   6   7  10        393.05        390.38        15.72 o                         
   7   7  10         20.56         33.94         3.53 o                         
   8   7  10         36.16         69.14         5.52 o                         
  -1   8  10         74.62         74.87         6.03 o                         
   0   8  10        158.11        157.25         6.71 o                         
   1   8  10        126.18        131.18         4.87 o                         
   2   8  10        486.06        530.92        12.41 o                         
   3   8  10          2.36          1.78         1.68 o                         
   4   8  10          0.51          1.15         1.60 o                         
   5   8  10        165.99        144.81         9.73 o                         
   6   8  10         44.02         37.47         2.66 o                         
   7   8  10         51.87         60.08         5.18 o                         
   2   9  10         66.87         50.72         6.10 o                         
   3   9  10         76.89         73.15         7.65 o                         
   4   9  10        169.69        131.57         9.80 o                         
   5   9  10        219.26        181.76        11.30 o                         
   6   9  10          6.79         12.50         2.93 o                         
  -6  -8  11         35.10         19.09         1.54 o                         
  -5  -8  11          1.50          1.64         1.13 o                         
  -4  -8  11         27.23         38.63         2.66 o                         
  -3  -8  11        175.30        188.81         5.34 o                         
  -2  -8  11         51.68         52.76         4.75 o                         
  -1  -8  11        130.20        144.02         6.87 o                         
  -7  -7  11        323.05        248.36         8.94 o                         
  -6  -7  11        160.54        142.51         5.60 o                         
  -5  -7  11          1.50          1.18         1.71 o                         
  -4  -7  11         14.23         13.34         1.88 o                         
  -3  -7  11         82.77         90.90         3.63 o                         
  -2  -7  11         11.50         12.25         2.01 o                         
  -1  -7  11         20.90         22.59         3.03 o                         
   0  -7  11          0.87          4.36         1.85 o                         
   1  -7  11          2.60          3.92         1.53 o                         
  -8  -6  11        211.36        173.28         5.95 o                         
  -7  -6  11        104.12         82.42         4.56 o                         
  -6  -6  11         77.10         53.66         3.30 o                         
  -5  -6  11         59.00         64.42         3.41 o                         
  -4  -6  11        754.38        724.32        18.78 o                         
  -3  -6  11        459.12        515.44        10.05 o                         
  -2  -6  11        219.89        241.16         6.70 o                         
  -1  -6  11          2.58          1.01         1.79 o                         
   0  -6  11         23.00         18.04         2.74 o                         
   1  -6  11         26.69         35.64         3.28 o                         
   2  -6  11         24.69         36.98         2.91 o                         
   3  -6  11         66.65         88.40         4.23 o                         
  -8  -5  11        313.07        291.42        16.65 o                         
  -7  -5  11         27.01         23.00         2.64 o                         
  -6  -5  11          1.30          4.26         1.99 o                         
  -5  -5  11         18.96         12.78         2.06 o                         
  -4  -5  11          3.57          8.12         2.00 o                         
  -3  -5  11        163.47        136.96         5.04 o                         
  -2  -5  11        187.09        146.01         4.83 o                         
  -1  -5  11          0.78          3.02         1.51 o                         
   0  -5  11         15.69         15.14         1.96 o                         
   1  -5  11         18.14         23.65         2.74 o                         
   2  -5  11        196.71        229.92         6.77 o                         
   3  -5  11         18.82         21.03         2.43 o                         
   4  -5  11          1.57          2.82         1.54 o                         
  -8  -4  11        139.34        131.74         5.57 o                         
  -7  -4  11        148.32        147.68         8.21 o                         
  -6  -4  11        340.95        313.47        12.96 o                         
  -5  -4  11        223.83        198.83         6.74 o                         
  -4  -4  11       2174.41       1917.57        33.54 o                         
  -3  -4  11       1246.99       1118.31        15.59 o                         
  -2  -4  11         20.10         19.55         2.13 o                         
  -1  -4  11        123.34        138.76         4.06 o                         
   0  -4  11         11.69         14.78         2.14 o                         
   1  -4  11        504.07        530.36        10.19 o                         
   2  -4  11        556.70        622.21        11.69 o                         
   3  -4  11        473.61        500.42        20.32 o                         
   4  -4  11         55.59         53.17         3.55 o                         
   5  -4  11         79.66         72.37         9.37 o                         
  -8  -3  11        393.94        396.02        11.42 o                         
  -7  -3  11        734.20        808.42        47.82 o                         
  -6  -3  11         43.55         64.12         5.68 o                         
  -5  -3  11        455.57        389.77        16.57 o                         
  -4  -3  11        329.59        293.61         6.27 o                         
  -3  -3  11        200.43        154.23         4.49 o                         
  -2  -3  11         12.11          9.63         1.36 o                         
  -1  -3  11          0.77          7.62         1.36 o                         
   0  -3  11         24.29         34.43         2.09 o                         
   1  -3  11        507.89        465.27         8.01 o                         
   2  -3  11        613.78        611.26        10.29 o                         
   3  -3  11         42.01         32.19         3.40 o                         
   4  -3  11         11.36         13.37         2.35 o                         
   5  -3  11        172.17        153.21         5.87 o                         
   6  -3  11        188.01        142.92         6.32 o                         
  -8  -2  11          0.26          2.49         1.73 o                         
  -7  -2  11          6.04         14.23         2.58 o                         
  -6  -2  11         95.29        100.74         4.50 o                         
  -5  -2  11        393.54        360.45         9.29 o                         
  -4  -2  11       4565.80       4291.23        92.52 o                         
  -3  -2  11        405.39        393.75         7.03 o                         
  -2  -2  11         65.23         60.94         2.70 o                         
  -1  -2  11       1299.61       1269.50        16.94 o                         
   0  -2  11       1010.79        908.17         9.26 o                         
   1  -2  11       1620.99       1516.52        15.20 o                         
   2  -2  11        865.47        788.07        10.34 o                         
   3  -2  11        153.37        133.54         5.46 o                         
   4  -2  11        169.98        182.29         7.09 o                         
   5  -2  11          1.11          3.40         1.93 o                         
   6  -2  11         80.88         81.92         4.43 o                         
  -8  -1  11        112.34        134.41         5.99 o                         
  -7  -1  11        131.97        165.91         8.34 o                         
  -6  -1  11         60.84         75.44         4.25 o                         
  -5  -1  11        655.23        637.11        27.27 o                         
  -4  -1  11       1047.33       1007.84        17.92 o                         
  -3  -1  11          7.92          8.19         1.20 o                         
  -2  -1  11        299.53        255.11         4.73 o                         
  -1  -1  11        487.68        489.02        22.27 o                         
   0  -1  11        133.43        106.40         8.40 o                         
   1  -1  11         65.83         62.66         2.56 o                         
   2  -1  11          2.30          5.18         1.11 o                         
   3  -1  11        344.65        348.59         6.51 o                         
   4  -1  11        421.92        387.03         8.92 o                         
   5  -1  11        350.55        354.37        10.38 o                         
   6  -1  11       1094.74       1086.39        18.64 o                         
   7  -1  11         53.34         50.43         3.77 o                         
  -8   0  11          1.36          3.70         1.83 o                         
  -7   0  11        160.26        159.40         8.06 o                         
  -6   0  11        606.57        574.24        17.01 o                         
  -5   0  11        107.71        111.74         4.48 o                         
  -4   0  11        276.13        271.47         6.62 o                         
  -3   0  11        386.37        377.70         6.78 o                         
  -2   0  11       1105.63       1386.64        14.28 o                         
  -1   0  11       1713.33       1523.31        47.09 o                         
   0   0  11       7030.49       7513.51       149.26 o                         
   1   0  11        305.63        263.62        19.40 o                         
   2   0  11       1136.77       1094.58        11.30 o                         
   3   0  11       1327.41       1244.67        11.75 o                         
   4   0  11        110.22        110.23         4.45 o                         
   5   0  11        455.05        403.48        11.87 o                         
   6   0  11          1.56         -0.88         2.03 o                         
   7   0  11         47.20         51.47         3.85 o                         
   8   0  11         32.24         26.77         2.77 o                         
  -7   1  11          2.84          9.39         1.89 o                         
  -6   1  11          6.20         13.45         2.29 o                         
  -5   1  11        488.72        469.57        11.64 o                         
  -4   1  11       1011.34       1014.08        30.05 o                         
  -3   1  11        378.81        414.62         7.78 o                         
  -2   1  11         12.68         15.64         1.58 o                         
  -1   1  11         23.98         19.92         1.89 o                         
   0   1  11         23.16         11.92         4.14 o                         
   1   1  11        589.77        574.44        22.31 o                         
   2   1  11        345.31        334.62         7.62 o                         
   3   1  11         11.65         10.30         1.31 o                         
   4   1  11       1226.52       1189.80        19.34 o                         
   5   1  11        252.67        207.89         7.22 o                         
   6   1  11         24.88         31.15         3.69 o                         
   7   1  11          4.17         11.89         2.16 o                         
   8   1  11          2.08          0.83         1.47 o                         
  -7   2  11         79.07         69.07        15.83 o                         
  -6   2  11        253.18        247.87         8.69 o                         
  -5   2  11        512.05        509.03        11.91 o                         
  -4   2  11          9.42          9.75         2.19 o                         
  -3   2  11         20.40         21.22         2.08 o                         
  -2   2  11        486.42        470.38         9.25 o                         
  -1   2  11         56.18         57.61         2.90 o                         
   0   2  11        621.30        535.13        17.55 o                         
   1   2  11        736.86        556.99        23.08 o                         
   2   2  11        767.98        679.22        15.32 o                         
   3   2  11        175.18        180.43         3.40 o                         
   4   2  11        852.29        915.07        13.33 o                         
   5   2  11        432.26        411.28        11.63 o                         
   6   2  11        360.07        366.18        15.95 o                         
   7   2  11        100.84        124.05         5.69 o                         
   8   2  11         12.20         14.90         1.90 o                         
  -6   3  11        223.74        193.05        23.66 o                         
  -5   3  11         51.50         47.09         3.15 o                         
  -4   3  11         94.41         87.31         4.30 o                         
  -3   3  11        526.66        462.36        12.73 o                         
  -2   3  11        186.86        166.56         4.77 o                         
  -1   3  11         85.39         61.10         2.85 o                         
   0   3  11          7.04          7.89         1.31 o                         
   1   3  11          1.76          1.49         1.15 o                         
   2   3  11         11.40          9.08         1.28 o                         
   3   3  11        359.79        342.03         5.34 o                         
   4   3  11        150.09        162.19         4.28 o                         
   5   3  11        536.63        533.06        13.52 o                         
   6   3  11        348.71        383.55        16.33 o                         
   7   3  11          9.09          6.52         1.76 o                         
   8   3  11        127.95        110.81         4.87 o                         
  -5   4  11         92.76         81.73         4.40 o                         
  -4   4  11        371.65        361.21         8.40 o                         
  -3   4  11        282.84        255.96         7.64 o                         
  -2   4  11         17.95         13.73         1.64 o                         
  -1   4  11        784.00        764.30        23.91 o                         
   0   4  11       3544.60       3478.62        64.30 o                         
   1   4  11        143.85        136.42         3.84 o                         
   2   4  11        712.13        549.49         9.69 o                         
   3   4  11          5.42         42.80         3.02 o                         
   4   4  11        289.16        323.98         9.75 o                         
   5   4  11        981.04        883.50        28.32 o                         
   6   4  11        345.33        355.75        12.21 o                         
   7   4  11          3.00          9.17         1.77 o                         
   8   4  11         25.98         13.41         2.89 o                         
  -4   5  11          4.03          3.90         1.73 o                         
  -3   5  11         58.77         53.85         3.00 o                         
  -2   5  11          2.02          1.83         1.48 o                         
  -1   5  11         47.86         48.26         3.00 o                         
   0   5  11        365.40        344.73        10.23 o                         
   1   5  11        343.65        284.03         6.87 o                         
   2   5  11          0.96          1.45         1.73 o                         
   3   5  11        239.03        225.60         5.76 o                         
   4   5  11        384.28        337.25        12.18 o                         
   5   5  11         79.96         87.86         3.92 o                         
   6   5  11         12.95         27.37         2.33 o                         
   7   5  11         84.43         91.49         6.05 o                         
   8   5  11        150.53        157.10         5.65 o                         
  -3   6  11         15.83         20.11         2.81 o                         
  -2   6  11        355.38        359.74         8.89 o                         
  -1   6  11        447.25        421.55         9.72 o                         
   0   6  11        324.16        305.49         6.11 o                         
   1   6  11         25.62         22.19         2.47 o                         
   2   6  11          0.46         31.24         4.08 o                         
   3   6  11        160.51        183.15         6.85 o                         
   4   6  11        582.31        586.00        21.45 o                         
   5   6  11        689.74        647.92        21.17 o                         
   6   6  11        322.50        301.67        10.15 o                         
   7   6  11        118.51        126.21         4.61 o                         
   8   6  11        102.94        143.48         5.62 o                         
  -2   7  11        150.77        122.44        12.60 o                         
  -1   7  11         16.23         18.13         2.01 o                         
   0   7  11          2.45          3.03         1.47 o                         
   1   7  11         71.94         69.27         3.49 o                         
   2   7  11        308.36        311.32         7.82 o                         
   3   7  11        396.21        378.14        10.88 o                         
   4   7  11        120.37        117.52         4.61 o                         
   5   7  11         44.84         46.86         3.20 o                         
   6   7  11         48.48         76.25         6.13 o                         
   7   7  11        151.43        205.72         9.41 o                         
   8   7  11        121.99        136.12         6.63 o                         
   0   8  11         36.89         45.85         4.74 o                         
   1   8  11         30.87         31.40         3.21 o                         
   2   8  11        172.70        160.88         4.81 o                         
   3   8  11        249.38        249.32         9.23 o                         
   4   8  11        173.26        183.53         7.24 o                         
   5   8  11         44.22         53.60         3.04 o                         
   6   8  11        207.87        229.74        11.61 o                         
   7   8  11         26.01         22.21         3.29 o                         
   2   9  11         18.52         12.14         2.08 o                         
   3   9  11         24.59         28.30         3.27 o                         
   4   9  11         22.30         19.12         2.65 o                         
   5   9  11          0.06          2.48         2.39 o                         
  -6  -8  12         43.91         42.44         3.34 o                         
  -5  -8  12         24.52         17.25         1.35 o                         
  -4  -8  12         91.15         74.88         3.92 o                         
  -3  -8  12         98.29         80.17         5.82 o                         
  -2  -8  12          2.07         14.05         3.42 o                         
  -1  -8  12        270.21        295.53        25.67 o                         
  -7  -7  12          5.22          7.18         1.23 o                         
  -6  -7  12         69.99         75.82         5.04 o                         
  -5  -7  12         92.71         96.53         3.89 o                         
  -4  -7  12        212.95        209.64         7.23 o                         
  -3  -7  12        107.97        100.17         3.66 o                         
  -2  -7  12         10.47          9.70         1.65 o                         
  -1  -7  12         95.49        107.60         4.83 o                         
   0  -7  12          4.01          2.58         1.56 o                         
   1  -7  12          3.87          7.05         1.76 o                         
  -8  -6  12         79.63         54.65         3.62 o                         
  -7  -6  12         24.93         19.29         1.93 o                         
  -6  -6  12         31.12         33.03         2.43 o                         
  -5  -6  12        110.82        110.22         4.62 o                         
  -4  -6  12        339.02        291.19         8.04 o                         
  -3  -6  12          5.03          6.53         1.60 o                         
  -2  -6  12         95.04         91.64         4.12 o                         
  -1  -6  12         83.02         98.77         4.68 o                         
   0  -6  12        196.39        257.80         8.01 o                         
   1  -6  12         99.43        124.29         5.11 o                         
   2  -6  12        158.44        200.90         6.36 o                         
   3  -6  12          6.84          8.25         2.53 o                         
  -8  -5  12         80.38         58.18         3.79 o                         
  -7  -5  12          5.01          2.45         1.64 o                         
  -6  -5  12        292.04        299.73         7.63 o                         
  -5  -5  12        100.47         89.78         4.06 o                         
  -4  -5  12        334.74        320.53         8.33 o                         
  -3  -5  12        104.35         89.69         4.53 o                         
  -2  -5  12         18.36         14.76         2.03 o                         
  -1  -5  12         72.46         76.89         3.38 o                         
   0  -5  12        176.21        185.95         6.35 o                         
   1  -5  12         12.28         11.32         2.14 o                         
   2  -5  12          8.07          9.44         2.14 o                         
   3  -5  12          6.77          8.14         1.75 o                         
   4  -5  12          0.41          0.40         1.44 o                         
  -8  -4  12          3.46          4.05         1.52 o                         
  -7  -4  12         58.95         67.76         4.43 o                         
  -6  -4  12        153.27        140.65         5.79 o                         
  -5  -4  12        512.97        483.39         9.79 o                         
  -4  -4  12         31.65         34.98         2.81 o                         
  -3  -4  12          0.54          2.04         1.65 o                         
  -2  -4  12        386.66        326.32         7.15 o                         
  -1  -4  12        712.73        704.85        11.09 o                         
   0  -4  12        806.93        820.65        15.31 o                         
   1  -4  12         70.25         70.14         3.65 o                         
   2  -4  12          0.32          5.17         2.29 o                         
   3  -4  12         40.39         44.66         3.87 o                         
   4  -4  12         47.22         48.48         3.17 o                         
   5  -4  12        282.88        279.27         9.36 o                         
  -8  -3  12          2.36         11.44         2.09 o                         
  -7  -3  12          5.04         14.93         2.29 o                         
  -6  -3  12       1113.25       1015.33        40.86 o                         
  -5  -3  12        771.22        720.66        22.18 o                         
  -4  -3  12        118.49        118.11         4.26 o                         
  -3  -3  12         78.87         88.88         3.63 o                         
  -2  -3  12         27.92         18.85         1.67 o                         
  -1  -3  12         91.90        101.22         3.52 o                         
   0  -3  12         27.69         23.23         1.92 o                         
   1  -3  12          8.75          7.61         1.47 o                         
   2  -3  12        251.46        228.81         8.30 o                         
   3  -3  12          1.56          3.93         2.14 o                         
   4  -3  12          1.46          0.30         1.83 o                         
   5  -3  12         12.58         12.01         2.18 o                         
   6  -3  12        211.28        164.36         6.58 o                         
  -8  -2  12          9.04         10.51         1.70 o                         
  -7  -2  12         95.16        100.81         6.26 o                         
  -6  -2  12         56.28         53.89         3.51 o                         
  -5  -2  12        126.49        125.19         5.42 o                         
  -4  -2  12        770.15        649.61        10.62 o                         
  -3  -2  12         79.47         63.25         3.00 o                         
  -2  -2  12        300.50        213.20         4.26 o                         
  -1  -2  12         69.95         59.39         2.20 o                         
   0  -2  12       1238.44       1202.76        13.02 o                         
   1  -2  12          7.87          5.23         1.27 o                         
   2  -2  12        267.22        253.21         5.73 o                         
   3  -2  12        139.88        122.11         5.19 o                         
   4  -2  12        244.96        233.27         7.76 o                         
   5  -2  12        361.49        325.96        10.94 o                         
   6  -2  12         48.57         51.01         3.34 o                         
  -8  -1  12        371.10        387.06        41.70 o                         
  -7  -1  12        517.53        561.07        21.77 o                         
  -6  -1  12        326.25        324.69         9.36 o                         
  -5  -1  12          5.41          4.55         1.74 o                         
  -4  -1  12        167.20        205.89         6.49 o                         
  -3  -1  12         99.66         91.87         2.89 o                         
  -2  -1  12        219.70        198.82         4.09 o                         
  -1  -1  12         20.67         17.44         1.45 o                         
   0  -1  12         25.54         14.87         1.26 o                         
   1  -1  12        393.72        370.75         5.47 o                         
   2  -1  12        445.67        396.92         5.97 o                         
   3  -1  12        172.66        148.50         4.10 o                         
   4  -1  12        199.23        178.98         6.19 o                         
   5  -1  12         30.17         23.04         3.30 o                         
   6  -1  12        218.31        172.55         7.48 o                         
   7  -1  12         10.00          6.60         1.64 o                         
  -7   0  12        151.51        160.65         8.53 o                         
  -6   0  12         59.16         66.95         4.00 o                         
  -5   0  12        375.51        367.97        10.01 o                         
  -4   0  12        628.15        573.11        10.92 o                         
  -3   0  12       1650.24       1588.42        13.64 o                         
  -2   0  12       1899.44       1741.53        16.03 o                         
  -1   0  12        533.50        623.96         7.05 o                         
   0   0  12        556.35        513.14         7.91 o                         
   1   0  12         64.65         47.13         2.16 o                         
   2   0  12       1406.31       1316.42        10.57 o                         
   3   0  12        111.30         87.58         3.16 o                         
   4   0  12        819.03        820.27        17.40 o                         
   5   0  12        544.54        530.35        13.86 o                         
   6   0  12        196.69        193.31         6.72 o                         
   7   0  12         21.71         14.86         2.02 o                         
  -7   1  12        856.38        801.48        55.06 o                         
  -6   1  12       1042.87       1043.06        39.56 o                         
  -5   1  12        417.47        423.86        14.31 o                         
  -4   1  12         70.73         61.28         4.71 o                         
  -3   1  12         62.37         61.08         3.00 o                         
  -2   1  12        427.11        384.16         5.98 o                         
  -1   1  12         44.85         56.79         2.39 o                         
   0   1  12        282.64        315.93         5.51 o                         
   1   1  12         61.15         71.89         2.65 o                         
   2   1  12          2.28          4.62         1.10 o                         
   3   1  12          5.60          3.03         1.23 o                         
   4   1  12         16.09         18.01         1.97 o                         
   5   1  12        291.86        265.69        11.20 o                         
   6   1  12          9.69          5.79         2.42 o                         
   7   1  12         36.31         22.08         2.24 o                         
   8   1  12        103.37         76.23         5.74 o                         
  -6   2  12          2.91          3.08         1.50 o                         
  -5   2  12         37.28         43.15         2.89 o                         
  -4   2  12        313.35        286.83         7.92 o                         
  -3   2  12        916.20        818.58        16.66 o                         
  -2   2  12       1282.32       1286.82        14.79 o                         
  -1   2  12        440.89        446.26         6.63 o                         
   0   2  12          2.37         17.41         1.69 o                         
   1   2  12        496.15        511.32         7.03 o                         
   2   2  12         91.28         99.83         3.18 o                         
   3   2  12        538.50        478.36         7.33 o                         
   4   2  12        411.66        383.18         7.64 o                         
   5   2  12        589.09        572.92        26.36 o                         
   6   2  12         10.31         20.48         2.78 o                         
   7   2  12         92.85         86.12         4.66 o                         
   8   2  12         90.28         62.81         3.76 o                         
  -6   3  12         62.14         51.57         5.12 o                         
  -5   3  12        176.37        165.77         5.33 o                         
  -4   3  12        308.47        317.09         7.42 o                         
  -3   3  12        168.06        163.36         5.48 o                         
  -2   3  12        356.76        368.55        11.61 o                         
  -1   3  12        960.76        897.60        17.07 o                         
   0   3  12       1031.74        988.84        11.13 o                         
   1   3  12         28.36         21.75         1.49 o                         
   2   3  12          0.84          3.51         1.14 o                         
   3   3  12         26.21         27.13         1.73 o                         
   4   3  12          6.81          4.95         1.32 o                         
   5   3  12          7.05          7.23         1.89 o                         
   6   3  12         38.50         44.34         3.93 o                         
   7   3  12        115.25        112.20         5.99 o                         
   8   3  12         34.57         39.25         2.76 o                         
  -5   4  12          1.06          1.80         1.44 o                         
  -4   4  12        274.59        268.31         6.41 o                         
  -3   4  12         43.70         40.00         2.65 o                         
  -2   4  12        133.81        142.90         5.39 o                         
  -1   4  12        453.21        370.15         7.55 o                         
   0   4  12          1.21          0.13         1.65 o                         
   1   4  12       3033.32       2963.73        33.11 o                         
   2   4  12       2234.08       2418.06        27.95 o                         
   3   4  12        694.49        715.27        12.21 o                         
   4   4  12        736.15        697.59        10.05 o                         
   5   4  12          2.86         13.35         2.54 o                         
   6   4  12          0.69         11.34         2.38 o                         
   7   4  12        111.11        119.60         5.24 o                         
   8   4  12         95.70        105.46         5.54 o                         
  -4   5  12        195.63        178.68         8.44 o                         
  -3   5  12        715.87        735.62        12.29 o                         
  -2   5  12        309.62        309.78         9.00 o                         
  -1   5  12         48.96         39.78         3.04 o                         
   0   5  12         39.31         41.92         3.11 o                         
   1   5  12          0.12          8.87         2.58 o                         
   2   5  12         72.25         71.98         3.51 o                         
   3   5  12        282.30        306.02        11.90 o                         
   4   5  12        196.19        191.93         6.81 o                         
   5   5  12          2.75          9.87         2.62 o                         
   6   5  12        138.91        160.43         8.38 o                         
   7   5  12        151.16        164.38         6.60 o                         
   8   5  12        143.53        153.72         5.57 o                         
  -3   6  12        309.72        284.98        22.75 o                         
  -2   6  12          0.45         -1.04         1.41 o                         
  -1   6  12         65.03         75.47         3.65 o                         
   0   6  12        313.35        347.35         7.72 o                         
   1   6  12        226.50        225.81         7.11 o                         
   2   6  12       1127.71       1153.36        16.90 o                         
   3   6  12        188.36        182.42         5.85 o                         
   4   6  12         65.31         71.45         5.24 o                         
   5   6  12        418.06        528.38        14.64 o                         
   6   6  12        150.04        205.49        11.78 o                         
   7   6  12        267.03        311.64         8.19 o                         
   8   6  12        809.06        881.94        19.09 o                         
  -2   7  12        199.18        173.62        39.61 o                         
  -1   7  12        106.15        104.84         5.32 o                         
   0   7  12         73.92         69.95         4.42 o                         
   1   7  12        160.74        169.93         5.41 o                         
   2   7  12        620.90        720.19        15.53 o                         
   3   7  12         68.07         66.83         4.92 o                         
   4   7  12          0.04          4.99         2.44 o                         
   5   7  12        104.04        112.42         6.87 o                         
   6   7  12         20.78         28.58         2.61 o                         
   7   7  12         81.57         97.48         6.86 o                         
   8   7  12         22.40         28.24         3.95 o                         
   0   8  12        158.18        149.51         9.24 o                         
   1   8  12        283.32        296.80         9.78 o                         
   2   8  12        409.47        420.35        10.96 o                         
   3   8  12        159.51        174.25         6.99 o                         
   4   8  12         69.98         79.34         5.48 o                         
   5   8  12        244.67        299.23         9.29 o                         
   6   8  12        196.93        202.86         7.50 o                         
   7   8  12        138.45        142.41         7.80 o                         
   3   9  12         12.11         13.12         3.55 o                         
   4   9  12          3.42          4.54         1.26 o                         
   5   9  12        186.24        140.48         7.80 o                         
  -5  -8  13          5.47          4.73         1.74 o                         
  -4  -8  13         16.23         12.78         4.77 o                         
  -3  -8  13         29.02         30.17         2.54 o                         
  -2  -8  13         50.10         63.43         3.41 o                         
  -7  -7  13         10.66          8.54         1.49 o                         
  -6  -7  13        136.14        112.83         5.41 o                         
  -5  -7  13         13.22         14.84         1.86 o                         
  -4  -7  13          7.79         14.07         1.67 o                         
  -3  -7  13         19.85         16.27         1.76 o                         
  -2  -7  13          3.86          7.18         2.04 o                         
  -1  -7  13        179.43        219.07         8.00 o                         
   0  -7  13         66.53         84.47         6.38 o                         
   1  -7  13          7.64          6.72         1.47 o                         
  -7  -6  13         11.71          8.79         1.76 o                         
  -6  -6  13         16.35         15.56         1.93 o                         
  -5  -6  13          4.55          4.31         1.53 o                         
  -4  -6  13         47.59         57.66         3.05 o                         
  -3  -6  13        122.81        116.47         4.22 o                         
  -2  -6  13         84.85         70.23         3.58 o                         
  -1  -6  13          0.39          2.89         1.81 o                         
   0  -6  13         12.80         19.83         2.67 o                         
   1  -6  13         53.50         75.99         4.42 o                         
   2  -6  13         49.81         76.07         4.93 o                         
  -8  -5  13        101.75         73.10         3.64 o                         
  -7  -5  13        172.08        151.95         5.58 o                         
  -6  -5  13        422.31        400.51        15.00 o                         
  -5  -5  13         16.03         16.35         2.38 o                         
  -4  -5  13        132.44        152.82         5.38 o                         
  -3  -5  13         10.52         13.51         2.12 o                         
  -2  -5  13        253.31        235.09         5.84 o                         
  -1  -5  13         76.73         75.34         4.32 o                         
   0  -5  13         66.13         70.66         3.95 o                         
   1  -5  13          2.79          5.49         1.93 o                         
   2  -5  13        137.32        165.53         5.85 o                         
   3  -5  13         20.64         21.50         1.97 o                         
  -8  -4  13          0.14          2.45         1.26 o                         
  -7  -4  13        308.28        328.06         8.49 o                         
  -6  -4  13         74.70         70.80         3.65 o                         
  -5  -4  13         41.54         44.35         3.26 o                         
  -4  -4  13        657.01        659.91        10.95 o                         
  -3  -4  13         53.23         37.68         2.88 o                         
  -2  -4  13         58.61         59.76         3.06 o                         
  -1  -4  13        209.61        249.27         7.18 o                         
   0  -4  13         53.97         67.96         3.76 o                         
   1  -4  13         97.45        112.68         4.71 o                         
   2  -4  13        315.88        348.65         8.76 o                         
   3  -4  13         28.89         33.97         3.35 o                         
   4  -4  13         70.78         74.42         3.43 o                         
   5  -4  13         42.15         35.95         4.48 o                         
  -8  -3  13         56.94         58.18         3.70 o                         
  -7  -3  13        289.43        329.29         9.74 o                         
  -6  -3  13        636.56        612.21        28.40 o                         
  -5  -3  13         26.22         28.13         2.39 o                         
  -4  -3  13       1329.07       1229.71        23.44 o                         
  -3  -3  13        718.31        659.44        11.41 o                         
  -2  -3  13       1598.01       1487.39        14.20 o                         
  -1  -3  13        218.21        211.83         4.85 o                         
   0  -3  13         55.24         47.67         2.64 o                         
   1  -3  13        284.95        303.53         6.42 o                         
   2  -3  13        129.94        127.59         4.39 o                         
   3  -3  13        169.21        187.83         6.76 o                         
   4  -3  13          2.30          1.61         1.62 o                         
   5  -3  13         33.05         27.02         4.07 o                         
  -8  -2  13          0.04          0.78         1.14 o                         
  -7  -2  13          3.37          5.74         2.18 o                         
  -6  -2  13          0.88          4.51         2.02 o                         
  -5  -2  13       1758.92       1761.24        42.96 o                         
  -4  -2  13          4.23          4.05         1.65 o                         
  -3  -2  13       1266.83       1162.86        13.76 o                         
  -2  -2  13        483.16        518.62         6.96 o                         
  -1  -2  13        761.92        650.60         6.85 o                         
   0  -2  13        476.73        462.40         5.85 o                         
   1  -2  13         31.48         26.31         1.81 o                         
   2  -2  13        820.64        811.57        10.33 o                         
   3  -2  13        212.66        208.53         6.29 o                         
   4  -2  13         47.25         47.46         3.64 o                         
   5  -2  13         71.49         71.04         4.36 o                         
   6  -2  13         18.45         17.24         1.94 o                         
  -8  -1  13         13.82          6.71         1.40 o                         
  -7  -1  13        115.32        114.46         5.68 o                         
  -6  -1  13          8.34         22.88         3.44 o                         
  -5  -1  13        219.95        250.28         8.28 o                         
  -4  -1  13       1133.27       1003.51        14.45 o                         
  -3  -1  13       1301.50       1191.10        14.59 o                         
  -2  -1  13       1063.64       1107.94        13.40 o                         
  -1  -1  13        115.55        116.34         2.77 o                         
   0  -1  13          1.83          1.45         0.98 o                         
   1  -1  13        415.54        398.34         5.78 o                         
   2  -1  13        145.30        133.05         3.75 o                         
   3  -1  13         49.76         42.93         2.69 o                         
   4  -1  13          1.59          3.18         2.01 o                         
   5  -1  13         24.12         27.30         3.38 o                         
   6  -1  13         50.35         52.64         4.11 o                         
   7  -1  13          0.61          1.95         3.08 o                         
  -7   0  13         67.17         70.90         3.94 o                         
  -6   0  13         24.35         28.68         2.77 o                         
  -5   0  13        113.29        105.68         3.91 o                         
  -4   0  13        196.79        170.34         5.50 o                         
  -3   0  13        217.40        220.57         5.63 o                         
  -2   0  13          8.87         10.72         1.45 o                         
  -1   0  13        107.92         90.66         2.52 o                         
   0   0  13         66.79         67.11         2.29 o                         
   1   0  13        162.28        133.71         2.96 o                         
   2   0  13        336.99        266.59         4.51 o                         
   3   0  13         31.40         24.81         1.83 o                         
   4   0  13         10.57         10.70         2.17 o                         
   5   0  13         52.48         38.70         3.72 o                         
   6   0  13        530.33        478.24        20.45 o                         
   7   0  13        128.35        116.91         8.18 o                         
  -7   1  13          0.28          1.58         1.22 o                         
  -6   1  13        227.99        222.16         7.83 o                         
  -5   1  13        761.69        750.41        19.64 o                         
  -4   1  13       1158.18       1117.95        15.45 o                         
  -3   1  13        784.49        689.11         9.85 o                         
  -2   1  13        362.26        328.87         6.31 o                         
  -1   1  13          6.82          4.59         1.01 o                         
   0   1  13        110.36        140.37         3.15 o                         
   1   1  13        233.14        204.47         4.10 o                         
   2   1  13        909.65        897.22        10.03 o                         
   3   1  13          0.67          3.60         1.36 o                         
   4   1  13         62.74         61.88         3.02 o                         
   5   1  13          8.16          6.44         2.13 o                         
   6   1  13         70.91         83.45         4.92 o                         
   7   1  13         22.82         14.91         1.80 o                         
   8   1  13          2.59          2.44         1.42 o                         
  -6   2  13         49.03         54.29         2.70 o                         
  -5   2  13         83.73         82.80         3.81 o                         
  -4   2  13         48.17         55.44         3.81 o                         
  -3   2  13         20.77         24.57         2.55 o                         
  -2   2  13          6.77          5.68         1.84 o                         
  -1   2  13        447.12        357.29         6.66 o                         
   0   2  13       3356.70       3231.49        20.49 o                         
   1   2  13         93.95         88.57         2.87 o                         
   2   2  13        119.96         91.87         2.69 o                         
   3   2  13        130.70        148.66         3.54 o                         
   4   2  13         53.40         49.96         2.62 o                         
   5   2  13        863.95        796.39        21.49 o                         
   6   2  13        708.34        682.34        11.37 o                         
   7   2  13        159.48        160.89         6.60 o                         
   8   2  13         72.67         76.35         3.09 o                         
  -6   3  13        187.87        144.93        23.14 o                         
  -5   3  13        286.48        274.01         9.51 o                         
  -4   3  13        258.09        251.91         6.10 o                         
  -3   3  13       1468.50       1418.41        26.98 o                         
  -2   3  13          0.22          0.30         1.72 o                         
  -1   3  13       1035.68       1047.39        16.91 o                         
   0   3  13       1026.61       1200.85        24.07 o                         
   1   3  13        702.32        715.88         8.94 o                         
   2   3  13        558.09        563.07         7.26 o                         
   3   3  13         80.99         72.74         2.87 o                         
   4   3  13          0.13         -0.39         1.43 o                         
   5   3  13          1.99          1.86         1.86 o                         
   6   3  13          1.26          2.08         2.22 o                         
   7   3  13         20.97         22.62         2.65 o                         
   8   3  13         25.05         30.71         2.55 o                         
  -5   4  13         68.19         50.57         4.46 o                         
  -4   4  13         18.66         16.08         1.95 o                         
  -3   4  13          1.88          2.34         1.54 o                         
  -2   4  13        342.13        328.51         7.59 o                         
  -1   4  13         26.29         23.98         2.35 o                         
   0   4  13         53.07         50.01         3.42 o                         
   1   4  13        452.85        421.78         8.21 o                         
   2   4  13         33.18         48.54         3.07 o                         
   3   4  13        487.44        520.15         9.15 o                         
   4   4  13        525.61        529.90        14.72 o                         
   5   4  13       1224.69       1097.43        25.08 o                         
   6   4  13        600.08        580.06        12.48 o                         
   7   4  13        123.50        134.98        10.01 o                         
   8   4  13        281.02        371.63        11.46 o                         
  -4   5  13         19.88         17.04         2.37 o                         
  -3   5  13         14.52         14.03         1.81 o                         
  -2   5  13        514.43        532.52        13.74 o                         
  -1   5  13        261.87        268.24         7.09 o                         
   0   5  13          2.03          2.80         1.66 o                         
   1   5  13         52.74         54.78         3.64 o                         
   2   5  13       2604.26       2848.75        58.46 o                         
   3   5  13          8.52          8.49         2.55 o                         
   4   5  13         10.40         24.41         3.33 o                         
   5   5  13        206.25        217.40         8.82 o                         
   6   5  13         57.12         59.84         5.96 o                         
   7   5  13          7.48         16.40         2.52 o                         
   8   5  13         10.50         24.91         3.16 o                         
  -3   6  13         54.60         48.10         3.57 o                         
  -2   6  13        103.56        112.80         3.79 o                         
  -1   6  13         51.50         56.15         3.24 o                         
   0   6  13         37.36         36.80         2.82 o                         
   1   6  13         58.63         50.30         3.60 o                         
   2   6  13        239.83        268.67         8.07 o                         
   3   6  13        108.07        131.21         7.34 o                         
   4   6  13        209.03        236.37         9.34 o                         
   5   6  13        251.63        274.30         8.76 o                         
   6   6  13        493.18        516.86        12.68 o                         
   7   6  13         35.03         42.65         3.24 o                         
   8   6  13        101.55         80.13         4.35 o                         
  -1   7  13        138.38        128.17         4.01 o                         
   0   7  13        284.87        309.88         8.67 o                         
   1   7  13        146.05        148.43         5.58 o                         
   2   7  13         15.06         22.84         3.50 o                         
   3   7  13         64.69         61.17         4.38 o                         
   4   7  13          0.35          4.04         2.46 o                         
   5   7  13        140.49        165.31         7.35 o                         
   6   7  13        149.59        151.75         5.85 o                         
   7   7  13         13.47         16.24         3.57 o                         
   0   8  13          1.38          1.99         1.20 o                         
   1   8  13        189.98        184.30         7.66 o                         
   2   8  13        361.70        347.92         8.37 o                         
   3   8  13         67.19         67.92         4.43 o                         
   4   8  13        178.67        204.18         7.46 o                         
   5   8  13         84.32         96.87         8.42 o                         
   6   8  13         17.64         27.29         2.72 o                         
  -4  -8  14          0.63          2.75         2.08 o                         
  -3  -8  14          0.69          0.00         1.77 o                         
  -6  -7  14          2.03          4.56         1.41 o                         
  -5  -7  14         15.58         16.58         2.07 o                         
  -4  -7  14        189.36        187.89         7.71 o                         
  -3  -7  14         60.68         73.31         4.07 o                         
  -2  -7  14         56.00         65.85         3.96 o                         
  -1  -7  14         34.26         36.23         3.65 o                         
   0  -7  14          8.19         17.04         2.73 o                         
  -7  -6  14        155.65        123.62         7.03 o                         
  -6  -6  14         52.96         43.36         2.55 o                         
  -5  -6  14        286.49        243.98         9.71 o                         
  -4  -6  14          2.31          4.39         1.43 o                         
  -3  -6  14         18.51         14.23         1.71 o                         
  -2  -6  14         13.15         12.70         1.96 o                         
  -1  -6  14          7.53         10.40         2.09 o                         
   0  -6  14         84.53         96.84         4.65 o                         
   1  -6  14          1.30          1.07         1.75 o                         
   2  -6  14          8.46          9.40         1.95 o                         
  -7  -5  14         38.69         40.57         2.28 o                         
  -6  -5  14         63.69         54.08         2.97 o                         
  -5  -5  14          3.45          3.46         1.56 o                         
  -4  -5  14         54.52         51.71         3.41 o                         
  -3  -5  14        511.68        519.95        12.50 o                         
  -2  -5  14        329.65        311.94         8.87 o                         
  -1  -5  14          0.47          4.61         2.24 o                         
   0  -5  14         74.66         84.66         4.35 o                         
   1  -5  14         17.88         24.27         2.08 o                         
   2  -5  14          3.66          8.20         1.74 o                         
   3  -5  14         35.07         43.39         3.12 o                         
  -8  -4  14         20.31         14.88         1.64 o                         
  -7  -4  14          0.38          1.25         1.69 o                         
  -6  -4  14         14.76         14.87         2.17 o                         
  -5  -4  14         47.45         42.55         4.43 o                         
  -4  -4  14         63.27         70.96         4.02 o                         
  -3  -4  14          3.08          2.75         1.77 o                         
  -2  -4  14          3.74          6.46         2.12 o                         
  -1  -4  14        201.92        214.38         7.11 o                         
   0  -4  14          5.11          6.66         1.92 o                         
   1  -4  14          4.38          4.91         1.82 o                         
   2  -4  14          9.90         10.30         2.11 o                         
   3  -4  14         20.50         27.63         2.54 o                         
   4  -4  14         65.53         70.78         5.46 o                         
  -8  -3  14        189.93        166.11         4.79 o                         
  -7  -3  14         33.70         33.02         2.48 o                         
  -6  -3  14         28.77         28.28         2.55 o                         
  -5  -3  14        107.69        118.24         4.60 o                         
  -4  -3  14        326.62        326.28         7.65 o                         
  -3  -3  14         84.06         81.58         3.51 o                         
  -2  -3  14         19.83         17.44         1.91 o                         
  -1  -3  14         36.29         39.64         2.42 o                         
   0  -3  14        861.21        853.59        10.90 o                         
   1  -3  14        329.79        320.49        10.27 o                         
   2  -3  14        307.20        292.65         6.47 o                         
   3  -3  14         19.43         20.37         2.64 o                         
   4  -3  14          7.05          5.79         1.56 o                         
   5  -3  14          5.85          7.67         2.84 o                         
  -8  -2  14         52.88         56.62         4.07 o                         
  -7  -2  14          0.90          0.91         1.77 o                         
  -6  -2  14          0.63         -0.56         1.80 o                         
  -5  -2  14        186.44        184.91         5.96 o                         
  -4  -2  14         32.81         25.02         2.52 o                         
  -3  -2  14        300.49        270.92         6.81 o                         
  -2  -2  14        482.15        488.94         7.70 o                         
  -1  -2  14         27.27         20.24         1.44 o                         
   0  -2  14         27.11         21.32         1.66 o                         
   1  -2  14        136.06        120.51         3.51 o                         
   2  -2  14        238.02        229.11         5.74 o                         
   3  -2  14          5.81          3.76         1.74 o                         
   4  -2  14         57.96         48.95         3.27 o                         
   5  -2  14         42.60         46.36         3.36 o                         
   6  -2  14        102.11         87.72         4.24 o                         
  -7  -1  14        304.76        298.26        17.00 o                         
  -6  -1  14        652.11        699.12        12.42 o                         
  -5  -1  14        847.48        857.68        16.06 o                         
  -4  -1  14         80.57         75.36         3.84 o                         
  -3  -1  14          1.47          2.38         1.34 o                         
  -2  -1  14         51.42         50.34         2.70 o                         
  -1  -1  14        279.70        194.61         3.72 o                         
   0  -1  14       1450.47       1331.69        10.42 o                         
   1  -1  14        244.09        228.69         4.41 o                         
   2  -1  14        204.60        203.88         4.68 o                         
   3  -1  14         36.38         29.24         2.36 o                         
   4  -1  14         26.48         29.95         3.09 o                         
   5  -1  14        370.10        363.30        13.74 o                         
   6  -1  14         19.20         15.47         2.36 o                         
  -7   0  14          2.16          1.58         1.35 o                         
  -6   0  14        136.46        121.83         4.49 o                         
  -5   0  14        157.48        159.73         5.57 o                         
  -4   0  14         45.93         37.55         2.74 o                         
  -3   0  14        112.35        130.60         4.28 o                         
  -2   0  14         12.79         22.14         1.81 o                         
  -1   0  14       1403.80       1360.28        12.00 o                         
   0   0  14        212.50        217.02         4.24 o                         
   1   0  14        596.37        527.97         6.36 o                         
   2   0  14         37.75         36.99         1.98 o                         
   3   0  14         82.94         81.11         3.24 o                         
   4   0  14          7.78          7.14         1.90 o                         
   5   0  14        134.46        106.24         5.52 o                         
   6   0  14        104.16         94.46         5.72 o                         
   7   0  14         13.24          8.05         1.54 o                         
  -7   1  14         49.78         34.05         5.01 o                         
  -6   1  14          6.00          5.81         1.55 o                         
  -5   1  14        334.28        330.86         8.07 o                         
  -4   1  14        131.48        112.21         4.29 o                         
  -3   1  14        119.08         82.67         3.95 o                         
  -2   1  14       1214.82       1164.69        11.98 o                         
  -1   1  14       2465.14       2450.87        20.88 o                         
   0   1  14       1005.43        902.96        10.22 o                         
   1   1  14        119.95        110.55         2.71 o                         
   2   1  14        627.88        588.27         7.47 o                         
   3   1  14        172.44        171.68         4.62 o                         
   4   1  14        348.49        299.35         6.21 o                         
   5   1  14          1.64          4.46         2.05 o                         
   6   1  14         28.74         28.41         2.79 o                         
   7   1  14          7.13          5.94         1.87 o                         
  -6   2  14         59.92         60.49         4.03 o                         
  -5   2  14        294.34        303.68         7.83 o                         
  -4   2  14          5.00          8.09         2.26 o                         
  -3   2  14         57.88         61.36         3.19 o                         
  -2   2  14         81.66         69.12         3.58 o                         
  -1   2  14         26.58         44.99         2.92 o                         
   0   2  14         11.81         12.71         1.65 o                         
   1   2  14        815.55        740.07         8.51 o                         
   2   2  14       1200.42       1144.38        10.53 o                         
   3   2  14        211.51        185.20         4.42 o                         
   4   2  14         75.32         77.62         3.41 o                         
   5   2  14          2.39          1.69         2.10 o                         
   6   2  14         82.97         81.91         3.84 o                         
   7   2  14         31.92         30.38         2.74 o                         
   8   2  14        111.01         78.20         5.12 o                         
  -5   3  14          9.56         11.12         1.72 o                         
  -4   3  14        185.90        197.28         5.72 o                         
  -3   3  14        345.34        328.38         7.50 o                         
  -2   3  14       1429.64       1301.33        16.15 o                         
  -1   3  14        724.66        665.63        11.67 o                         
   0   3  14         54.15         53.77         2.89 o                         
   1   3  14        610.25        613.75         8.77 o                         
   2   3  14         44.31         62.84         3.08 o                         
   3   3  14        190.55        205.36         4.87 o                         
   4   3  14        103.74        118.32         3.63 o                         
   5   3  14         98.94         91.48         4.56 o                         
   6   3  14         99.45         72.39         4.78 o                         
   7   3  14          0.04         -1.26         1.91 o                         
   8   3  14         43.50         23.68         2.22 o                         
  -5   4  14          0.48          1.93         1.63 o                         
  -4   4  14          1.89          3.05         1.61 o                         
  -3   4  14        174.93        158.19         5.63 o                         
  -2   4  14         52.86         56.51         3.41 o                         
  -1   4  14        206.73        205.15         6.11 o                         
   0   4  14        133.89        125.15         4.84 o                         
   1   4  14        235.93        227.74         6.52 o                         
   2   4  14        817.03        801.11        13.21 o                         
   3   4  14        207.85        201.88         5.39 o                         
   4   4  14          0.18          0.59         1.67 o                         
   5   4  14        341.15        292.59        11.99 o                         
   6   4  14        128.15        119.38         6.87 o                         
   7   4  14        328.87        303.58        17.85 o                         
   8   4  14        607.36        560.87        34.31 o                         
  -4   5  14        199.45        161.03         9.69 o                         
  -3   5  14        135.24        131.08         4.88 o                         
  -2   5  14        472.32        475.80        12.74 o                         
  -1   5  14        476.98        431.62         9.22 o                         
   0   5  14        186.11        215.89         7.72 o                         
   1   5  14        320.73        332.67         9.06 o                         
   2   5  14       1194.71       1474.18        36.70 o                         
   3   5  14        215.04        234.14         8.92 o                         
   4   5  14         95.25        103.86         5.01 o                         
   5   5  14          1.21          7.40         2.37 o                         
   6   5  14         75.07         76.08         4.85 o                         
   7   5  14         39.76         42.40         2.95 o                         
   8   5  14         22.96         19.98         2.96 o                         
  -3   6  14          3.67          2.08         1.48 o                         
  -2   6  14         59.67         47.95         2.46 o                         
  -1   6  14         12.62          8.75         1.81 o                         
   0   6  14        108.03        112.58         4.82 o                         
   1   6  14        379.99        374.78        12.22 o                         
   2   6  14        170.65        154.76         6.67 o                         
   3   6  14          2.78          5.18         2.22 o                         
   4   6  14         31.02         36.57         3.69 o                         
   5   6  14         45.95         48.90         4.50 o                         
   6   6  14        193.72        197.80         6.72 o                         
   7   6  14        125.86        132.13         5.05 o                         
  -1   7  14         87.01         78.87         5.71 o                         
   0   7  14          3.02          1.76         1.45 o                         
   1   7  14          1.01          1.93         1.60 o                         
   2   7  14        694.98        774.74        16.09 o                         
   3   7  14        110.39        126.69         7.61 o                         
   4   7  14         82.20         80.26         4.87 o                         
   5   7  14         50.17         69.19         3.84 o                         
   6   7  14         18.88         31.60         3.29 o                         
   7   7  14         15.06         14.39         2.87 o                         
   1   8  14         91.36         89.44         7.47 o                         
   2   8  14         33.77         34.74         2.37 o                         
   3   8  14          0.91          1.27         1.23 o                         
   4   8  14         20.25         22.30         2.68 o                         
   5   8  14         40.09         49.97         5.08 o                         
   6   8  14        220.37        203.10         9.22 o                         
  -6  -7  15         31.67         25.35         8.87 o                         
  -5  -7  15         45.53         39.19         3.62 o                         
  -4  -7  15         65.92         62.03         3.43 o                         
  -3  -7  15          7.96          7.80         1.54 o                         
  -2  -7  15          8.04          9.50         1.79 o                         
  -1  -7  15          2.06          2.31         1.48 o                         
   0  -7  15         54.01         83.63         4.89 o                         
  -7  -6  15         19.89         17.86         2.46 o                         
  -6  -6  15         22.78         19.32         1.76 o                         
  -5  -6  15        127.63        136.91         6.21 o                         
  -4  -6  15          8.03          8.44         1.72 o                         
  -3  -6  15         75.66         71.52         3.63 o                         
  -2  -6  15          5.83          6.50         1.68 o                         
  -1  -6  15        167.19        193.31         6.37 o                         
   0  -6  15          3.82          7.20         1.68 o                         
   1  -6  15         55.05         62.92         4.34 o                         
   2  -6  15          5.94          5.76         1.79 o                         
  -7  -5  15          0.20          0.47         1.20 o                         
  -6  -5  15          3.97          3.63         1.63 o                         
  -5  -5  15          4.06          5.30         1.75 o                         
  -4  -5  15        362.49        339.67        11.89 o                         
  -3  -5  15         35.34         53.44         3.70 o                         
  -2  -5  15         11.02         20.41         2.58 o                         
  -1  -5  15        176.16        190.95         6.46 o                         
   0  -5  15        217.49        232.21         6.77 o                         
   1  -5  15         19.92         27.82         2.69 o                         
   2  -5  15          9.59          9.79         2.10 o                         
   3  -5  15         12.39         14.97         1.73 o                         
  -7  -4  15         30.78         28.80         2.31 o                         
  -6  -4  15          1.90          2.25         1.53 o                         
  -5  -4  15        753.40        761.70        16.85 o                         
  -4  -4  15        556.52        570.91        10.29 o                         
  -3  -4  15          0.80         -0.20         1.82 o                         
  -2  -4  15        147.07        158.29         5.71 o                         
  -1  -4  15          0.41         -0.45         1.93 o                         
   0  -4  15          1.27          1.31         1.72 o                         
   1  -4  15         52.17         55.93         3.17 o                         
   2  -4  15          1.48          3.03         1.85 o                         
   3  -4  15         21.96         22.38         2.37 o                         
   4  -4  15          0.02          0.29         1.86 o                         
  -7  -3  15         54.54         58.52         3.30 o                         
  -6  -3  15         45.85         41.98         2.70 o                         
  -5  -3  15        864.85        853.04        19.94 o                         
  -4  -3  15        273.86        245.85         5.99 o                         
  -3  -3  15       1094.65       1055.97        14.26 o                         
  -2  -3  15         37.98         45.75         3.02 o                         
  -1  -3  15         67.34         59.95         2.77 o                         
   0  -3  15        285.37        273.79         6.80 o                         
   1  -3  15        101.86        110.80         4.12 o                         
   2  -3  15        107.01        115.19         4.44 o                         
   3  -3  15          3.38          4.07         2.11 o                         
   4  -3  15         23.37         20.09         2.24 o                         
   5  -3  15         63.50         55.75         4.66 o                         
  -7  -2  15         79.34         75.50         4.44 o                         
  -6  -2  15          4.75          5.80         1.92 o                         
  -5  -2  15         49.40         53.86         3.39 o                         
  -4  -2  15        928.37        908.62        17.44 o                         
  -3  -2  15        290.88        315.57         7.21 o                         
  -2  -2  15         90.56         79.65         3.26 o                         
  -1  -2  15        941.45        894.23        12.14 o                         
   0  -2  15         87.05         80.21         2.85 o                         
   1  -2  15        158.52        139.71         3.77 o                         
   2  -2  15         29.38         30.09         2.66 o                         
   3  -2  15         23.08         21.19         2.67 o                         
   4  -2  15         25.90         27.72         3.39 o                         
   5  -2  15         16.57         12.19         2.21 o                         
   6  -2  15        114.52         85.13         5.90 o                         
  -7  -1  15        129.70        106.46         4.79 o                         
  -6  -1  15        658.04        638.99        16.82 o                         
  -5  -1  15        164.79        158.06         6.08 o                         
  -4  -1  15        142.54        137.53         4.63 o                         
  -3  -1  15         52.41         47.33         2.77 o                         
  -2  -1  15        122.08        111.11         3.86 o                         
  -1  -1  15        167.25        134.98         3.39 o                         
   0  -1  15         21.67         16.10         1.56 o                         
   1  -1  15        198.04        174.29         4.07 o                         
   2  -1  15        409.22        376.49         6.47 o                         
   3  -1  15        153.91        148.01         5.50 o                         
   4  -1  15        301.42        291.84        14.69 o                         
   5  -1  15         16.23         13.38         2.80 o                         
   6  -1  15         17.25         17.06         2.63 o                         
  -7   0  15        107.31         98.47         5.26 o                         
  -6   0  15        123.39        129.90         5.41 o                         
  -5   0  15         77.54         75.77         3.96 o                         
  -4   0  15          7.25          6.71         1.69 o                         
  -3   0  15         10.47          7.71         1.51 o                         
  -2   0  15          9.60         14.18         1.87 o                         
  -1   0  15         54.35         48.84         2.20 o                         
   0   0  15        105.69         90.70         2.97 o                         
   1   0  15         26.45         22.63         1.66 o                         
   2   0  15        243.75        221.60         4.55 o                         
   3   0  15          0.20          0.44         1.40 o                         
   4   0  15         33.44         20.11         2.29 o                         
   5   0  15        202.85        180.68        11.43 o                         
   6   0  15         22.09         24.48         2.57 o                         
   7   0  15         30.12         21.58         2.63 o                         
  -6   1  15         87.79         93.51         4.82 o                         
  -5   1  15          4.52          5.10         1.60 o                         
  -4   1  15          0.83          3.67         2.00 o                         
  -3   1  15        439.84        384.13         8.25 o                         
  -2   1  15         25.84         24.86         2.43 o                         
  -1   1  15         34.27         27.84         1.96 o                         
   0   1  15        734.57        783.20         9.01 o                         
   1   1  15       1413.17       1309.60        19.84 o                         
   2   1  15        787.37        731.35         9.28 o                         
   3   1  15        318.12        308.93         6.28 o                         
   4   1  15         65.75         52.36         3.04 o                         
   5   1  15         27.91         21.10         2.38 o                         
   6   1  15          3.40          5.94         1.95 o                         
   7   1  15          6.18          3.20         1.53 o                         
  -6   2  15          9.03          8.86         1.59 o                         
  -5   2  15         22.01         24.82         2.21 o                         
  -4   2  15          8.94          9.80         2.11 o                         
  -3   2  15        661.82        700.88        12.87 o                         
  -2   2  15         42.17         47.93         3.69 o                         
  -1   2  15         27.67         22.75         2.48 o                         
   0   2  15         62.95         50.60         2.51 o                         
   1   2  15         49.87         42.76         2.34 o                         
   2   2  15          1.88          4.65         1.22 o                         
   3   2  15        199.97        208.64         4.92 o                         
   4   2  15        114.39        123.61         3.91 o                         
   5   2  15        347.34        293.71         7.89 o                         
   6   2  15        119.90         95.72         4.18 o                         
   7   2  15          5.69          5.46         1.86 o                         
  -5   3  15         13.88         12.22         1.47 o                         
  -4   3  15          0.87          0.43         1.59 o                         
  -3   3  15         65.10         61.85         3.46 o                         
  -2   3  15        260.18        247.98         7.02 o                         
  -1   3  15         73.76         45.51         3.40 o                         
   0   3  15         41.75         39.57         2.87 o                         
   1   3  15        243.87        218.38         5.07 o                         
   2   3  15       3520.86       3467.72        41.03 o                         
   3   3  15         10.15          7.64         1.51 o                         
   4   3  15         86.89         70.24         3.08 o                         
   5   3  15        186.31        141.45         5.00 o                         
   6   3  15          4.96          6.45         2.42 o                         
   7   3  15         23.07         23.33         2.76 o                         
   8   3  15         23.07         13.65         3.59 o                         
  -4   4  15          2.11          1.86         1.59 o                         
  -3   4  15         44.19         36.80         2.62 o                         
  -2   4  15        101.26         93.35         4.34 o                         
  -1   4  15        197.96        210.13         6.70 o                         
   0   4  15          1.07          1.16         1.64 o                         
   1   4  15          6.83         12.71         2.42 o                         
   2   4  15        143.18        114.42         5.90 o                         
   3   4  15          0.39          0.95         1.65 o                         
   4   4  15         23.84         24.75         2.44 o                         
   5   4  15          7.43         15.66         2.37 o                         
   6   4  15        155.00        146.54         8.54 o                         
   7   4  15        138.26        127.73         5.70 o                         
   8   4  15        228.33        191.15        10.15 o                         
  -4   5  15          5.53          3.46         1.99 o                         
  -3   5  15          4.85          5.34         1.64 o                         
  -2   5  15         64.67         59.76         3.51 o                         
  -1   5  15        271.22        274.58         6.81 o                         
   0   5  15        796.47        840.81        15.74 o                         
   1   5  15       1015.98       1035.58        20.99 o                         
   2   5  15        142.87        211.18         7.46 o                         
   3   5  15        812.60        815.03        15.63 o                         
   4   5  15          4.08          7.85         2.40 o                         
   5   5  15        367.54        401.23        10.65 o                         
   6   5  15        225.41        207.60         8.18 o                         
   7   5  15         10.81         12.74         2.25 o                         
   8   5  15          6.50         10.55         3.06 o                         
  -2   6  15          0.64          1.34         1.19 o                         
  -1   6  15         47.16         43.36         2.88 o                         
   0   6  15          2.84          3.30         1.55 o                         
   1   6  15        113.40        120.44         5.54 o                         
   2   6  15        373.99        411.12        13.26 o                         
   3   6  15        116.39        118.24         5.89 o                         
   4   6  15          1.95          6.62         2.11 o                         
   5   6  15         51.07         47.89         4.11 o                         
   6   6  15          3.52          5.50         2.27 o                         
   7   6  15          7.02          4.43         1.70 o                         
  -1   7  15        122.32        106.86         5.21 o                         
   0   7  15        172.95        173.14         5.20 o                         
   1   7  15         55.92         60.48         3.19 o                         
   2   7  15        121.56        153.58         6.13 o                         
   3   7  15         27.97         31.22         3.87 o                         
   4   7  15        132.46        148.58         7.09 o                         
   5   7  15          5.77         11.22         1.79 o                         
   6   7  15          6.98          7.53         2.00 o                         
   7   7  15         13.22         14.72         2.24 o                         
   1   8  15         19.38         11.90         2.26 o                         
   2   8  15          1.21          2.16         1.19 o                         
   3   8  15         17.12         17.30         1.67 o                         
   4   8  15         32.91         27.78         2.67 o                         
   5   8  15         72.23         61.30         4.74 o                         
   6   8  15         51.41         48.23         4.79 o                         
  -5  -7  16         23.84         18.26         2.24 o                         
  -4  -7  16          9.59         15.21         2.41 o                         
  -3  -7  16          0.36          0.87         1.12 o                         
  -2  -7  16          0.74          1.18         1.39 o                         
  -1  -7  16          0.94          3.49         1.85 o                         
  -6  -6  16          1.45          0.89         1.50 o                         
  -5  -6  16         44.24         36.94         2.34 o                         
  -4  -6  16        167.51        181.04         6.01 o                         
  -3  -6  16          0.31          2.16         1.35 o                         
  -2  -6  16         70.92         77.52         3.44 o                         
  -1  -6  16         98.06        134.20         5.09 o                         
   0  -6  16         22.17         32.59         2.99 o                         
   1  -6  16        105.74        127.05         5.08 o                         
  -7  -5  16         56.69         37.47         3.06 o                         
  -6  -5  16         19.37         12.33         2.13 o                         
  -5  -5  16        128.11        120.69         4.96 o                         
  -4  -5  16         36.26         41.97         3.08 o                         
  -3  -5  16        115.75        109.94         4.27 o                         
  -2  -5  16         51.23         49.92         3.37 o                         
  -1  -5  16          0.67          5.25         1.92 o                         
   0  -5  16          7.94         14.51         2.05 o                         
   1  -5  16         69.67         87.47         5.05 o                         
   2  -5  16        154.67        174.68         6.41 o                         
   3  -5  16          0.09         -1.06         1.95 o                         
  -7  -4  16          4.43          5.93         1.50 o                         
  -6  -4  16         44.64         38.38         2.43 o                         
  -5  -4  16        303.68        316.92         7.49 o                         
  -4  -4  16        106.22        111.18         4.37 o                         
  -3  -4  16          3.51          4.11         2.00 o                         
  -2  -4  16          0.54          0.16         1.81 o                         
  -1  -4  16        288.12        300.42         7.79 o                         
   0  -4  16        134.08        143.63         4.91 o                         
   1  -4  16         25.27         31.86         2.60 o                         
   2  -4  16         10.67         15.36         2.25 o                         
   3  -4  16         16.81         18.54         1.89 o                         
   4  -4  16         27.48         31.29         3.06 o                         
  -7  -3  16         54.84         45.49         3.45 o                         
  -6  -3  16        110.70         96.52         3.93 o                         
  -5  -3  16          2.22          4.12         1.33 o                         
  -4  -3  16        626.40        600.13        14.68 o                         
  -3  -3  16         40.88         39.07         2.94 o                         
  -2  -3  16         80.65         83.71         3.83 o                         
  -1  -3  16        291.34        274.97         5.67 o                         
   0  -3  16         55.65         63.75         3.12 o                         
   1  -3  16         82.72         89.37         3.64 o                         
   2  -3  16         31.36         30.90         2.52 o                         
   3  -3  16         49.00         51.39         3.62 o                         
   4  -3  16         16.42         18.24         2.86 o                         
   5  -3  16        175.54        151.81         6.26 o                         
  -7  -2  16         19.26         15.69         1.96 o                         
  -6  -2  16          5.88          5.22         1.57 o                         
  -5  -2  16         53.09         48.75         2.88 o                         
  -4  -2  16        146.98        160.89         5.65 o                         
  -3  -2  16        453.39        432.67         7.51 o                         
  -2  -2  16        759.12        797.41        10.09 o                         
  -1  -2  16         27.31         22.85         1.92 o                         
   0  -2  16         25.11         24.06         1.96 o                         
   1  -2  16         17.78         17.76         2.21 o                         
   2  -2  16        266.18        261.26         6.46 o                         
   3  -2  16         25.87         28.29         2.80 o                         
   4  -2  16          2.46          2.67         1.95 o                         
   5  -2  16          7.25          8.79         2.32 o                         
  -7  -1  16          0.43          2.80         1.36 o                         
  -6  -1  16        183.57        177.41         5.50 o                         
  -5  -1  16         50.71         50.33         3.53 o                         
  -4  -1  16        885.13        833.04        12.55 o                         
  -3  -1  16        539.26        481.10         8.12 o                         
  -2  -1  16        258.01        235.34         6.34 o                         
  -1  -1  16         66.66         59.44         2.49 o                         
   0  -1  16        136.86        143.38         3.79 o                         
   1  -1  16         83.96         87.22         3.13 o                         
   2  -1  16         32.93         26.21         2.32 o                         
   3  -1  16         41.43         42.01         3.24 o                         
   4  -1  16         19.09         12.52         3.59 o                         
   5  -1  16          6.46          2.47         2.44 o                         
   6  -1  16         60.84         48.07         3.30 o                         
  -7   0  16         28.74         28.22         2.52 o                         
  -6   0  16          0.80          2.07         1.72 o                         
  -5   0  16         16.88         14.59         1.96 o                         
  -4   0  16         58.22         61.49         3.65 o                         
  -3   0  16        112.94        112.96         3.90 o                         
  -2   0  16        164.08        150.77         4.18 o                         
  -1   0  16        491.44        501.15         7.06 o                         
   0   0  16        329.20        341.02         5.87 o                         
   1   0  16         54.01         63.26         2.59 o                         
   2   0  16          0.97          0.79         1.24 o                         
   3   0  16          5.52          4.49         1.65 o                         
   4   0  16          0.59          0.72         1.77 o                         
   5   0  16         89.02         70.48         4.52 o                         
   6   0  16          0.70          0.51         2.26 o                         
   7   0  16          7.28          7.54         2.53 o                         
  -6   1  16         73.80         67.04         5.04 o                         
  -5   1  16        368.79        385.58         8.75 o                         
  -4   1  16        141.64        155.58         5.59 o                         
  -3   1  16        235.33        256.41         6.58 o                         
  -2   1  16        587.90        507.20         9.81 o                         
  -1   1  16        438.99        511.80         7.48 o                         
   0   1  16        232.67        262.16         5.17 o                         
   1   1  16        191.50        178.20         4.42 o                         
   2   1  16        127.88        113.52         3.71 o                         
   3   1  16         84.26         65.01         3.27 o                         
   4   1  16         14.92         14.16         2.26 o                         
   5   1  16        126.63        139.46         5.92 o                         
   6   1  16         55.38         44.67         2.95 o                         
   7   1  16          3.61          1.11         2.16 o                         
  -6   2  16          9.27          7.56         1.79 o                         
  -5   2  16         28.27         30.08         2.50 o                         
  -4   2  16          9.84          9.60         2.82 o                         
  -3   2  16        127.74        135.23         5.02 o                         
  -2   2  16         61.83         68.78         3.77 o                         
  -1   2  16          0.57          1.06         1.60 o                         
   0   2  16         26.89         29.26         2.32 o                         
   1   2  16        272.68        268.25         5.68 o                         
   2   2  16        217.54        196.66         4.46 o                         
   3   2  16        197.81        178.77         4.62 o                         
   4   2  16        279.24        260.81         6.35 o                         
   5   2  16        154.83        118.98         5.01 o                         
   6   2  16         28.51         26.30         2.45 o                         
   7   2  16        183.95        142.95         7.43 o                         
  -5   3  16         41.44         27.32         2.36 o                         
  -4   3  16          3.02          3.39         1.49 o                         
  -3   3  16         73.15         65.75         3.41 o                         
  -2   3  16          0.55          1.54         1.73 o                         
  -1   3  16        164.33        133.75         5.42 o                         
   0   3  16         63.94         68.59         3.36 o                         
   1   3  16        415.76        431.92         7.40 o                         
   2   3  16       1502.71       1548.59        26.85 o                         
   3   3  16         29.97         32.16         2.20 o                         
   4   3  16        143.38        134.45         4.21 o                         
   5   3  16         20.58          8.23         1.81 o                         
   6   3  16          2.33          2.00         2.22 o                         
   7   3  16          3.91          0.82         1.98 o                         
  -4   4  16         89.82         82.84         3.88 o                         
  -3   4  16        165.68        156.15         4.95 o                         
  -2   4  16          3.98          7.85         1.60 o                         
  -1   4  16          8.06          8.51         2.04 o                         
   0   4  16        140.75        145.76         5.15 o                         
   1   4  16        124.06        119.30         4.40 o                         
   2   4  16          1.97          3.39         1.87 o                         
   3   4  16          5.22          7.55         1.96 o                         
   4   4  16         18.16         19.69         2.36 o                         
   5   4  16         71.83         64.97         3.99 o                         
   6   4  16        110.24         81.08         4.12 o                         
   7   4  16          6.37          6.39         1.34 o                         
  -3   5  16          0.77          1.02         1.22 o                         
  -2   5  16        220.02        202.96         7.62 o                         
  -1   5  16          2.77          4.49         1.78 o                         
   0   5  16         14.20         14.66         2.59 o                         
   1   5  16          4.40          3.70         2.11 o                         
   2   5  16        570.91        565.31        12.76 o                         
   3   5  16        107.44        112.01         6.00 o                         
   4   5  16        171.40        168.78         6.37 o                         
   5   5  16          4.65          6.92         1.98 o                         
   6   5  16         10.79          6.06         1.84 o                         
   7   5  16         14.75         13.47         2.45 o                         
  -2   6  16          8.02          7.76         1.10 o                         
  -1   6  16         71.08         67.77         3.43 o                         
   0   6  16        266.53        285.01         7.34 o                         
   1   6  16        835.61        866.62        34.39 o                         
   2   6  16         16.31         21.90         2.95 o                         
   3   6  16          2.74          2.52         2.01 o                         
   4   6  16        119.43        119.84         5.44 o                         
   5   6  16         50.34         56.20         3.61 o                         
   6   6  16         13.94         13.73         2.45 o                         
   7   6  16          1.53          0.36         1.26 o                         
  -1   7  16         54.62         54.57         5.72 o                         
   0   7  16         15.77         18.82         2.48 o                         
   1   7  16         18.83         13.92         2.14 o                         
   2   7  16        132.84        151.44         5.02 o                         
   3   7  16        100.47        101.32         4.27 o                         
   4   7  16         11.94         19.33         2.84 o                         
   5   7  16          6.15          7.75         2.06 o                         
   6   7  16          0.74          6.69         5.36 o                         
   2   8  16         51.24         51.38         2.94 o                         
   3   8  16          0.09          1.46         1.31 o                         
   4   8  16          3.29          4.55         1.94 o                         
   5   8  16          0.03          1.37         1.43 o                         
  -4  -7  17        137.14        112.76         5.69 o                         
  -3  -7  17         28.25         17.95         4.28 o                         
  -2  -7  17          1.01         -1.55         2.13 o                         
  -6  -6  17         22.08         21.27         2.09 o                         
  -5  -6  17         75.39         75.02         3.86 o                         
  -4  -6  17         14.40         15.65         1.56 o                         
  -3  -6  17          7.85         10.12         1.70 o                         
  -2  -6  17          0.17          0.41         1.21 o                         
  -1  -6  17          1.29          4.02         1.88 o                         
   0  -6  17          5.14          5.28         2.33 o                         
   1  -6  17          8.52          8.53         1.85 o                         
  -6  -5  17        151.85        142.59         6.76 o                         
  -5  -5  17         11.00         12.57         1.84 o                         
  -4  -5  17        146.45        150.29         5.80 o                         
  -3  -5  17          4.29          2.81         1.65 o                         
  -2  -5  17         62.92         78.91         4.21 o                         
  -1  -5  17        194.70        218.32         6.27 o                         
   0  -5  17          3.21          5.70         1.50 o                         
   1  -5  17        129.35        167.60         6.60 o                         
   2  -5  17         15.31         20.64         2.56 o                         
  -7  -4  17          6.35          2.05         1.30 o                         
  -6  -4  17          0.00          0.12         1.26 o                         
  -5  -4  17        208.14        212.56         6.10 o                         
  -4  -4  17         15.92         15.70         2.41 o                         
  -3  -4  17         22.65         29.01         2.91 o                         
  -2  -4  17         74.61         88.27         4.12 o                         
  -1  -4  17          3.87          4.02         1.84 o                         
   0  -4  17         25.85         18.67         2.05 o                         
   1  -4  17         15.56         15.54         1.99 o                         
   2  -4  17        176.67        186.84         6.78 o                         
   3  -4  17         26.27         24.58         1.93 o                         
  -7  -3  17        355.50        284.40         7.65 o                         
  -6  -3  17        523.38        469.08        15.64 o                         
  -5  -3  17         43.01         43.90         2.82 o                         
  -4  -3  17         12.27         11.64         2.15 o                         
  -3  -3  17         55.58         56.88         3.19 o                         
  -2  -3  17        130.61        129.19         4.67 o                         
  -1  -3  17        109.72        122.89         3.89 o                         
   0  -3  17         86.22         93.67         3.53 o                         
   1  -3  17        115.14        120.21         4.38 o                         
   2  -3  17        139.06        153.24         5.88 o                         
   3  -3  17         11.67         14.33         2.59 o                         
   4  -3  17          9.23         12.27         2.51 o                         
  -7  -2  17         12.79         11.90         1.57 o                         
  -6  -2  17          6.13          7.17         1.53 o                         
  -5  -2  17         25.54         27.99         2.42 o                         
  -4  -2  17        178.74        184.78         5.67 o                         
  -3  -2  17        242.30        228.65         5.72 o                         
  -2  -2  17        200.24        213.27         4.98 o                         
  -1  -2  17        113.99        105.29         3.56 o                         
   0  -2  17         65.65         70.15         2.92 o                         
   1  -2  17          0.92          2.65         1.71 o                         
   2  -2  17         88.59         87.43         3.93 o                         
   3  -2  17         45.12         45.82         2.92 o                         
   4  -2  17          2.60          2.47         1.99 o                         
   5  -2  17         75.15         64.08         3.49 o                         
  -7  -1  17        226.75        219.50         7.88 o                         
  -6  -1  17         25.37         23.93         2.25 o                         
  -5  -1  17         18.37         17.01         2.28 o                         
  -4  -1  17        153.71        144.87         5.15 o                         
  -3  -1  17          1.55          2.28         1.30 o                         
  -2  -1  17       1297.88       1341.02        41.71 o                         
  -1  -1  17       1487.86       1587.95        18.82 o                         
   0  -1  17         55.80         54.98         2.55 o                         
   1  -1  17         28.90         32.10         2.16 o                         
   2  -1  17        358.87        352.42         7.00 o                         
   3  -1  17         59.60         52.38         4.54 o                         
   4  -1  17         32.74         35.77         4.26 o                         
   5  -1  17         58.17         52.77         4.01 o                         
   6  -1  17          1.85          2.02         1.19 o                         
  -6   0  17          0.71          2.37         1.81 o                         
  -5   0  17          7.76         12.63         2.40 o                         
  -4   0  17         50.89         44.72         3.48 o                         
  -3   0  17          0.01         -1.22         1.40 o                         
  -2   0  17          9.92          9.73         1.54 o                         
  -1   0  17         73.48         65.62         2.91 o                         
   0   0  17        222.43        219.80         4.95 o                         
   1   0  17        550.74        517.98         7.18 o                         
   2   0  17        197.52        184.23         4.86 o                         
   3   0  17        220.84        221.88         5.70 o                         
   4   0  17          0.80          2.78         1.67 o                         
   5   0  17          2.36          4.33         2.68 o                         
   6   0  17          2.37          3.61         1.59 o                         
  -6   1  17          4.93          3.18         1.91 o                         
  -5   1  17         95.97        104.27         4.27 o                         
  -4   1  17        842.25        827.20        12.88 o                         
  -3   1  17       1088.11       1077.17        22.77 o                         
  -2   1  17        319.53        299.77         7.24 o                         
  -1   1  17         16.19         23.59         4.04 o                         
   0   1  17         42.52         45.57         2.50 o                         
   1   1  17       1007.31        998.54        11.99 o                         
   2   1  17        377.77        357.01         6.56 o                         
   3   1  17          1.51          1.57         1.51 o                         
   4   1  17         23.10         20.99         2.88 o                         
   5   1  17        254.00        196.85         7.89 o                         
   6   1  17         59.60         43.92         3.29 o                         
   7   1  17          0.14          0.43         2.26 o                         
  -5   2  17         11.09         13.49         2.09 o                         
  -4   2  17          0.06          2.12         1.83 o                         
  -3   2  17        658.55        664.75        10.41 o                         
  -2   2  17         16.94         24.22         2.61 o                         
  -1   2  17        335.05        293.98         7.11 o                         
   0   2  17        253.05        250.73         6.38 o                         
   1   2  17        389.73        389.18         7.02 o                         
   2   2  17         79.16         72.12         3.24 o                         
   3   2  17         26.42         19.27         2.11 o                         
   4   2  17          0.12          2.68         1.99 o                         
   5   2  17        277.82        264.73        11.79 o                         
   6   2  17         37.73         36.40         3.23 o                         
   7   2  17         90.41         78.14         4.18 o                         
  -5   3  17        128.58        106.22         7.00 o                         
  -4   3  17        472.38        495.71        11.32 o                         
  -3   3  17        266.41        286.30         7.25 o                         
  -2   3  17        175.68        158.15         6.16 o                         
  -1   3  17          6.51          3.68         2.01 o                         
   0   3  17        130.47        119.22         4.14 o                         
   1   3  17       1558.34       1473.99        24.58 o                         
   2   3  17        947.28        993.41        14.76 o                         
   3   3  17         39.20         36.17         2.53 o                         
   4   3  17          3.27          4.11         1.41 o                         
   5   3  17        112.19        125.40         5.51 o                         
   6   3  17        108.76         90.07         5.02 o                         
   7   3  17          5.30          2.08         1.63 o                         
  -4   4  17         11.11         14.69         2.24 o                         
  -3   4  17         21.33         20.02         1.93 o                         
  -2   4  17          4.40          1.39         1.36 o                         
  -1   4  17         22.19         24.69         2.55 o                         
   0   4  17        368.41        351.57         7.52 o                         
   1   4  17       1490.49       1497.55        20.30 o                         
   2   4  17          7.41          8.01         1.72 o                         
   3   4  17        194.49        188.02         6.47 o                         
   4   4  17         58.76         44.52         3.15 o                         
   5   4  17         76.81         62.12         3.24 o                         
   6   4  17         61.08         73.86         4.89 o                         
   7   4  17         24.20         20.62         2.61 o                         
  -3   5  17         13.36         12.09         1.75 o                         
  -2   5  17         64.32         67.55         2.98 o                         
  -1   5  17         33.53         30.11         2.25 o                         
   0   5  17         82.65         88.43         4.97 o                         
   1   5  17          6.58          7.99         2.20 o                         
   2   5  17        391.53        428.54         8.93 o                         
   3   5  17         89.07         95.25         5.56 o                         
   4   5  17         57.28         52.63         4.15 o                         
   5   5  17        148.73        139.48         5.58 o                         
   6   5  17          1.81          3.37         1.67 o                         
   7   5  17          9.99         16.55         2.77 o                         
  -2   6  17         57.48         53.80         3.67 o                         
  -1   6  17          9.10         13.27         1.54 o                         
   0   6  17         13.51         16.79         2.00 o                         
   1   6  17         54.43         69.59         4.08 o                         
   2   6  17        193.21        203.83         7.22 o                         
   3   6  17         15.94         19.39         2.39 o                         
   4   6  17          1.21          4.64         1.91 o                         
   5   6  17        310.93        294.62         8.06 o                         
   6   6  17        115.51        106.24         5.48 o                         
   7   6  17         29.88         27.22         4.03 o                         
   0   7  17         66.05         58.34         3.64 o                         
   1   7  17         35.86         40.96         3.08 o                         
   2   7  17         78.60         78.76         4.16 o                         
   3   7  17          1.13          1.41         1.54 o                         
   4   7  17         81.07         96.60         5.15 o                         
   5   7  17         13.57         13.44         2.21 o                         
   6   7  17         37.76         36.32         3.20 o                         
   3   8  17        204.18        209.11         9.58 o                         
   4   8  17        129.83        134.04         6.80 o                         
  -5  -6  18        102.83         98.03         4.57 o                         
  -4  -6  18         12.07         18.02         1.82 o                         
  -3  -6  18          0.45          1.28         1.21 o                         
  -2  -6  18         68.90         77.60         4.36 o                         
  -1  -6  18          6.08          9.00         1.81 o                         
   0  -6  18          5.31          5.92         1.88 o                         
  -6  -5  18         22.81         14.83         1.57 o                         
  -5  -5  18          1.05          2.80         1.20 o                         
  -4  -5  18        544.28        599.64         9.20 o                         
  -3  -5  18        157.15        178.41         5.94 o                         
  -2  -5  18        204.52        270.10         8.05 o                         
  -1  -5  18         14.81         19.33         2.31 o                         
   0  -5  18         18.95         25.34         2.16 o                         
   1  -5  18        105.50        156.72         8.84 o                         
   2  -5  18          3.76          8.53         1.86 o                         
  -6  -4  18          6.91          5.72         1.66 o                         
  -5  -4  18         73.57         79.31         3.68 o                         
  -4  -4  18          4.46          3.21         1.66 o                         
  -3  -4  18          0.86         -0.37         1.60 o                         
  -2  -4  18          0.10         -0.11         1.99 o                         
  -1  -4  18        102.29        101.49         4.96 o                         
   0  -4  18          0.64          1.79         1.77 o                         
   1  -4  18        176.40        192.51         5.57 o                         
   2  -4  18          1.90          2.50         1.85 o                         
   3  -4  18          0.17          0.73         1.37 o                         
  -7  -3  18          6.49          6.48         1.61 o                         
  -6  -3  18        442.03        416.26         9.21 o                         
  -5  -3  18        367.73        354.20         9.95 o                         
  -4  -3  18        396.05        422.12         8.02 o                         
  -3  -3  18        252.05        267.31         7.03 o                         
  -2  -3  18        634.64        662.30        15.68 o                         
  -1  -3  18         20.49         24.38         2.10 o                         
   0  -3  18        158.78        177.41         5.15 o                         
   1  -3  18        385.87        432.67         8.51 o                         
   2  -3  18         75.42         80.65         4.58 o                         
   3  -3  18         67.44         80.26         7.65 o                         
   4  -3  18         11.33         12.78         2.23 o                         
  -7  -2  18        183.51        165.53         8.60 o                         
  -6  -2  18          3.04          2.61         1.24 o                         
  -5  -2  18         13.74         12.95         1.94 o                         
  -4  -2  18         28.93         27.35         2.34 o                         
  -3  -2  18        501.63        489.40         7.77 o                         
  -2  -2  18         26.48         24.47         2.22 o                         
  -1  -2  18        911.80        990.34        13.59 o                         
   0  -2  18         35.39         33.64         2.54 o                         
   1  -2  18          8.11          9.98         2.00 o                         
   2  -2  18        203.39        218.04         6.67 o                         
   3  -2  18          2.40          5.06         1.91 o                         
   4  -2  18         43.80         43.82         3.39 o                         
   5  -2  18         99.22         92.26         5.72 o                         
  -6  -1  18         38.46         32.59         2.43 o                         
  -5  -1  18        404.68        403.23         9.52 o                         
  -4  -1  18        361.74        349.93        11.58 o                         
  -3  -1  18        217.65        245.64         5.61 o                         
  -2  -1  18        364.46        422.56         8.64 o                         
  -1  -1  18        445.82        485.66         7.76 o                         
   0  -1  18       1667.83       1847.49        17.83 o                         
   1  -1  18       2244.34       2425.38        32.29 o                         
   2  -1  18        321.71        317.92         6.78 o                         
   3  -1  18         35.97         39.17         4.00 o                         
   4  -1  18         24.60         30.42         4.40 o                         
   5  -1  18         24.19         27.09         2.73 o                         
  -6   0  18         22.23         19.55         2.30 o                         
  -5   0  18        126.73        130.94         5.92 o                         
  -4   0  18        102.26        109.66         5.15 o                         
  -3   0  18         93.79        117.85         4.51 o                         
  -2   0  18        162.39        139.69         4.34 o                         
  -1   0  18         40.81         31.55         2.62 o                         
   0   0  18         18.07         20.59         1.97 o                         
   1   0  18        167.10        155.92         4.18 o                         
   2   0  18        131.67        122.51         4.03 o                         
   3   0  18        365.89        364.17         8.01 o                         
   4   0  18        189.74        171.62         7.94 o                         
   5   0  18        239.49        240.46         9.36 o                         
   6   0  18         97.80         91.40         4.87 o                         
  -6   1  18        158.78        151.46         7.03 o                         
  -5   1  18        208.39        199.49         5.81 o                         
  -4   1  18        160.55        177.62         6.28 o                         
  -3   1  18        136.15        114.18         4.55 o                         
  -2   1  18        613.04        598.69        14.18 o                         
  -1   1  18         43.31         73.33         3.48 o                         
   0   1  18        150.50        171.12         4.62 o                         
   1   1  18       1169.64       1188.79        18.35 o                         
   2   1  18       2050.08       2062.10        33.13 o                         
   3   1  18         74.57         68.80         3.36 o                         
   4   1  18         73.21         58.21         4.41 o                         
   5   1  18        182.21        165.39         7.82 o                         
   6   1  18          1.09         -0.12         2.01 o                         
  -5   2  18         33.68         46.03         3.14 o                         
  -4   2  18          9.33         11.74         2.23 o                         
  -3   2  18          9.65         11.55         2.29 o                         
  -2   2  18          8.74         11.41         2.35 o                         
  -1   2  18         25.03         20.06         2.66 o                         
   0   2  18          0.05          1.05         1.54 o                         
   1   2  18        237.20        262.36         6.05 o                         
   2   2  18         24.10         23.32         1.91 o                         
   3   2  18        238.21        214.91         5.47 o                         
   4   2  18         31.18         32.90         2.97 o                         
   5   2  18         99.35        119.37         5.67 o                         
   6   2  18         67.02         54.39         5.46 o                         
   7   2  18         51.02         42.26         5.36 o                         
  -4   3  18          2.80          3.71         1.53 o                         
  -3   3  18         12.77         15.72         2.10 o                         
  -2   3  18        747.64        718.85        11.76 o                         
  -1   3  18       1076.50       1178.01        14.84 o                         
   0   3  18        224.95        234.62         5.81 o                         
   1   3  18        508.69        518.50         9.45 o                         
   2   3  18        214.79        196.19         5.69 o                         
   3   3  18         31.92         37.71         2.51 o                         
   4   3  18          0.52          3.41         1.48 o                         
   5   3  18        314.17        291.74         9.00 o                         
   6   3  18         84.10         64.11         3.83 o                         
   7   3  18         16.63         14.58         3.25 o                         
  -4   4  18        363.05        348.55         9.42 o                         
  -3   4  18         28.40         28.15         2.56 o                         
  -2   4  18        133.81        140.54         4.68 o                         
  -1   4  18          0.51         -0.41         1.39 o                         
   0   4  18         33.59         36.42         2.85 o                         
   1   4  18        295.09        322.33         7.11 o                         
   2   4  18         28.84         24.51         2.82 o                         
   3   4  18        401.34        396.20         8.87 o                         
   4   4  18        163.97        153.19         5.33 o                         
   5   4  18          0.06          1.67         1.74 o                         
   6   4  18         28.89         23.78         2.79 o                         
   7   4  18          2.30          2.22         1.84 o                         
  -3   5  18         91.86         82.04         4.70 o                         
  -2   5  18        314.94        320.57         9.69 o                         
  -1   5  18        326.63        346.37         7.86 o                         
   0   5  18        243.38        252.65         7.21 o                         
   1   5  18          4.97          9.25         2.24 o                         
   2   5  18         23.69         30.60         3.07 o                         
   3   5  18         59.89         62.89         4.39 o                         
   4   5  18        132.30        123.36         5.37 o                         
   5   5  18         18.28         21.58         2.59 o                         
   6   5  18          1.54          2.28         2.67 o                         
   7   5  18         20.74         23.60         2.60 o                         
  -1   6  18          8.33          7.83         1.46 o                         
   0   6  18         23.94         20.91         1.81 o                         
   1   6  18         11.12         11.70         1.96 o                         
   2   6  18         87.74         91.65         4.67 o                         
   3   6  18          0.81          2.29         1.75 o                         
   4   6  18          1.70          4.00         1.87 o                         
   5   6  18         56.14         66.34         3.55 o                         
   6   6  18         59.93         59.93         5.61 o                         
   0   7  18          3.77          3.63         1.42 o                         
   1   7  18         31.63         33.08         2.49 o                         
   2   7  18        164.44        178.02         6.10 o                         
   3   7  18        113.07        121.11         5.97 o                         
   4   7  18         30.67         36.49         4.35 o                         
   5   7  18          3.12          0.87         1.15 o                         
  -4  -6  19        185.22        194.03         6.27 o                         
  -3  -6  19          0.40         -0.34         1.07 o                         
  -2  -6  19          8.05         12.56         1.92 o                         
  -1  -6  19          0.44          2.13         2.22 o                         
  -5  -5  19          8.77          5.69         1.20 o                         
  -4  -5  19          7.18          4.87         1.38 o                         
  -3  -5  19          4.85          7.09         1.59 o                         
  -2  -5  19         19.03         27.02         2.58 o                         
  -1  -5  19        160.29        201.10         6.14 o                         
   0  -5  19        240.91        325.38         7.75 o                         
   1  -5  19         49.64         68.96         5.26 o                         
  -6  -4  19        105.87         87.87         3.97 o                         
  -5  -4  19         85.78         86.58         3.88 o                         
  -4  -4  19        273.89        273.17         6.53 o                         
  -3  -4  19         29.11         31.10         2.31 o                         
  -2  -4  19         18.06         19.08         2.53 o                         
  -1  -4  19         37.07         45.96         3.26 o                         
   0  -4  19         48.67         61.55         3.63 o                         
   1  -4  19         86.75         85.84         4.14 o                         
   2  -4  19         36.44         38.00         3.42 o                         
   3  -4  19         46.30         46.33         5.05 o                         
  -6  -3  19          1.50          1.35         1.59 o                         
  -5  -3  19          3.71          3.00         1.38 o                         
  -4  -3  19        254.69        262.38         6.06 o                         
  -3  -3  19        137.13        124.80         4.62 o                         
  -2  -3  19        164.23        166.74         5.32 o                         
  -1  -3  19        326.06        400.06        13.21 o                         
   0  -3  19        383.20        441.36        10.81 o                         
   1  -3  19        100.70        113.63         4.84 o                         
   2  -3  19         94.98         88.86         4.14 o                         
   3  -3  19         81.95         85.74         4.90 o                         
   4  -3  19        162.13        145.17         6.15 o                         
  -6  -2  19        277.41        242.58         6.40 o                         
  -5  -2  19        202.12        220.29         8.70 o                         
  -4  -2  19         46.51         57.56         3.22 o                         
  -3  -2  19          0.46          0.87         1.50 o                         
  -2  -2  19         36.86         47.08         3.34 o                         
  -1  -2  19        122.86        122.53         4.43 o                         
   0  -2  19         31.69         37.63         2.70 o                         
   1  -2  19        149.82        168.35         5.23 o                         
   2  -2  19         36.02         37.57         3.20 o                         
   3  -2  19         22.90         19.28         2.29 o                         
   4  -2  19         14.92         15.27         2.39 o                         
   5  -2  19         39.78         32.45         2.82 o                         
  -6  -1  19          0.95          0.25         1.10 o                         
  -5  -1  19          5.41          7.73         1.51 o                         
  -4  -1  19        225.47        206.68         5.70 o                         
  -3  -1  19        713.60        733.43        11.62 o                         
  -2  -1  19        320.64        301.49         6.59 o                         
  -1  -1  19        311.62        327.08         6.92 o                         
   0  -1  19        279.76        297.43         6.06 o                         
   1  -1  19        976.60       1002.66        18.58 o                         
   2  -1  19          1.18         -0.08         1.82 o                         
   3  -1  19        214.78        234.63         7.62 o                         
   4  -1  19        226.17        252.70         9.39 o                         
   5  -1  19        159.44        144.19         5.55 o                         
  -6   0  19         71.87         60.38         2.91 o                         
  -5   0  19          2.39          5.11         1.61 o                         
  -4   0  19         13.55         13.41         2.37 o                         
  -3   0  19        289.59        272.50         6.60 o                         
  -2   0  19        127.52        128.20         4.96 o                         
  -1   0  19          2.82          1.67         4.25 o                         
   0   0  19        123.95        124.31         3.95 o                         
   1   0  19         68.66         70.56         3.03 o                         
   2   0  19         78.18         84.96         3.47 o                         
   3   0  19        142.59        142.11         5.38 o                         
   4   0  19          1.45         -1.06         2.44 o                         
   5   0  19         95.06         88.72         5.35 o                         
   6   0  19          8.43          6.25         1.49 o                         
  -5   1  19         21.24         23.65         2.16 o                         
  -4   1  19        262.10        257.71         7.82 o                         
  -3   1  19        179.53        185.13         6.22 o                         
  -2   1  19        593.71        622.96        11.27 o                         
  -1   1  19        354.89        359.33         7.37 o                         
   0   1  19         43.49         45.17         2.70 o                         
   1   1  19       1622.80       1693.16        29.39 o                         
   2   1  19       1245.94       1322.50        25.37 o                         
   3   1  19        223.22        219.68         5.96 o                         
   4   1  19        214.19        215.52         6.95 o                         
   5   1  19         60.45         70.18         4.26 o                         
   6   1  19          0.05          0.49         1.66 o                         
  -5   2  19         26.83         33.37         2.29 o                         
  -4   2  19          0.18          3.10         1.53 o                         
  -3   2  19         35.16         27.18         2.52 o                         
  -2   2  19        826.57        815.36        12.40 o                         
  -1   2  19        239.58        227.71         7.73 o                         
   0   2  19         89.58         79.35         3.78 o                         
   1   2  19        200.34        201.32         5.65 o                         
   2   2  19          6.06          5.04         1.74 o                         
   3   2  19        182.36        174.61         4.82 o                         
   4   2  19         17.48         16.69         2.58 o                         
   5   2  19         52.04         38.82         3.49 o                         
   6   2  19         87.06         79.38         6.53 o                         
  -4   3  19        261.64        255.44        10.92 o                         
  -3   3  19         35.53         33.63         2.72 o                         
  -2   3  19         40.06         45.06         2.82 o                         
  -1   3  19        267.49        257.23         6.71 o                         
   0   3  19         73.60         66.71         3.50 o                         
   1   3  19        161.95        184.90         5.80 o                         
   2   3  19       1202.45       1220.00        22.94 o                         
   3   3  19        292.70        283.33         6.35 o                         
   4   3  19        153.16        149.79         4.94 o                         
   5   3  19         42.08         31.77         3.16 o                         
   6   3  19          3.10          4.87         1.54 o                         
   7   3  19         93.55         65.70         5.67 o                         
  -3   4  19         71.20         83.93         4.57 o                         
  -2   4  19        427.35        459.36        11.13 o                         
  -1   4  19        199.99        201.72         5.73 o                         
   0   4  19          1.89          2.95         1.70 o                         
   1   4  19          5.73          2.84         1.47 o                         
   2   4  19          8.20          6.78         1.92 o                         
   3   4  19          1.07          2.62         2.02 o                         
   4   4  19          3.65          2.68         1.59 o                         
   5   4  19        108.72        110.73         6.91 o                         
   6   4  19        107.49         87.98         7.35 o                         
   7   4  19         31.78         20.35         3.06 o                         
  -2   5  19          1.87          3.09         1.29 o                         
  -1   5  19         36.88         41.77         2.62 o                         
   0   5  19        138.44        160.07         5.60 o                         
   1   5  19        250.16        289.86         6.81 o                         
   2   5  19       1023.89       1083.63        17.19 o                         
   3   5  19        304.89        300.88         8.36 o                         
   4   5  19          7.18          9.53         1.93 o                         
   5   5  19         99.32         96.37         6.24 o                         
   6   5  19          2.22         -0.91         3.08 o                         
  -1   6  19         62.16         57.81         4.86 o                         
   0   6  19          0.78          0.63         1.45 o                         
   1   6  19         34.51         34.09         3.06 o                         
   2   6  19        154.85        168.47         7.02 o                         
   3   6  19        163.80        166.02         5.29 o                         
   4   6  19         39.87         39.31         2.89 o                         
   5   6  19         27.08         24.41         2.28 o                         
   6   6  19         18.98         21.94         2.51 o                         
   1   7  19        104.23        109.63         7.16 o                         
   2   7  19        174.16        178.55         6.02 o                         
   3   7  19          0.16          5.97         1.80 o                         
   4   7  19         60.26         58.51         4.59 o                         
  -3  -6  20         45.65         53.82         5.72 o                         
  -2  -6  20         61.48         96.18         7.85 o                         
  -5  -5  20        126.93        124.54         7.65 o                         
  -4  -5  20         32.44         30.26         2.27 o                         
  -3  -5  20        110.19        128.61         4.44 o                         
  -2  -5  20        194.76        247.08         6.51 o                         
  -1  -5  20         24.35         42.82         2.95 o                         
   0  -5  20          7.94         13.83         1.76 o                         
   1  -5  20        129.19        153.21         9.00 o                         
  -6  -4  20         60.21         43.31         4.61 o                         
  -5  -4  20         28.50         26.44         2.43 o                         
  -4  -4  20        187.40        210.03         4.95 o                         
  -3  -4  20        382.47        449.90        10.45 o                         
  -2  -4  20        283.29        319.08        11.72 o                         
  -1  -4  20          1.16          1.48         2.08 o                         
   0  -4  20          0.86          0.21         1.59 o                         
   1  -4  20         82.60        100.93         4.18 o                         
   2  -4  20         92.90        103.28         6.06 o                         
  -6  -3  20          0.19          2.88         1.93 o                         
  -5  -3  20        102.28        110.53         5.93 o                         
  -4  -3  20        180.53        192.05         5.23 o                         
  -3  -3  20         66.11         69.79         3.76 o                         
  -2  -3  20          0.10          1.26         1.47 o                         
  -1  -3  20         72.95         89.79         4.63 o                         
   0  -3  20         92.47        106.38         4.39 o                         
   1  -3  20        574.21        696.96        16.67 o                         
   2  -3  20        286.85        328.43        11.65 o                         
   3  -3  20         62.23         64.74         4.33 o                         
  -6  -2  20          0.54          3.36         1.30 o                         
  -5  -2  20        306.40        311.25         6.82 o                         
  -4  -2  20        806.13        797.42        20.30 o                         
  -3  -2  20        450.96        527.13        12.97 o                         
  -2  -2  20        302.80        362.82        14.23 o                         
  -1  -2  20        161.47        177.14         6.08 o                         
   0  -2  20          5.47          5.28         2.01 o                         
   1  -2  20        167.43        174.60         5.23 o                         
   2  -2  20        132.31        155.33         5.47 o                         
   3  -2  20          5.97          6.34         2.08 o                         
   4  -2  20          1.00          3.07         1.80 o                         
  -6  -1  20         28.54         32.74         2.39 o                         
  -5  -1  20         20.03         17.73         1.79 o                         
  -4  -1  20         44.64         48.85         3.03 o                         
  -3  -1  20         49.33         39.30         2.72 o                         
  -2  -1  20        173.79        180.32         5.51 o                         
  -1  -1  20        173.63        157.83         5.01 o                         
   0  -1  20         19.16         20.79         2.33 o                         
   1  -1  20       1146.63       1239.61        27.39 o                         
   2  -1  20        924.24        959.14        25.56 o                         
   3  -1  20         15.41         17.34         2.87 o                         
   4  -1  20          3.83         11.37         2.07 o                         
   5  -1  20        186.57        146.34         5.25 o                         
  -5   0  20        419.77        467.82        10.94 o                         
  -4   0  20        338.18        369.38         8.86 o                         
  -3   0  20         78.49         88.84         4.11 o                         
  -2   0  20        163.71        183.90         5.83 o                         
  -1   0  20          0.14         10.59        12.50 o                         
   0   0  20          7.11          4.11         3.98 o                         
   1   0  20        147.38        152.10         4.57 o                         
   2   0  20        401.50        425.58         9.97 o                         
   3   0  20        176.59        187.32         7.03 o                         
   4   0  20          5.80          5.87         2.56 o                         
   5   0  20         84.06         78.61         4.52 o                         
  -5   1  20         13.14         12.59         1.86 o                         
  -4   1  20         66.68         63.86         4.10 o                         
  -3   1  20         13.32         10.94         2.22 o                         
  -2   1  20        444.86        385.32         9.57 o                         
  -1   1  20        384.06        378.41         8.88 o                         
   0   1  20        218.97        221.63         5.55 o                         
   1   1  20        169.41        164.90         4.56 o                         
   2   1  20        226.75        242.18         5.42 o                         
   3   1  20          6.37          5.48         1.78 o                         
   4   1  20          0.99          2.34         2.12 o                         
   5   1  20        417.75        397.98        10.67 o                         
   6   1  20        207.58        155.45         6.78 o                         
  -5   2  20        101.58         81.13         5.94 o                         
  -4   2  20        868.53        938.50        17.29 o                         
  -3   2  20        205.10        233.67         6.83 o                         
  -2   2  20          3.47          5.27         1.85 o                         
  -1   2  20          0.64          1.66         1.86 o                         
   0   2  20        284.57        286.96         6.83 o                         
   1   2  20          3.49          4.67         1.89 o                         
   2   2  20        125.19        143.01         4.73 o                         
   3   2  20         18.32         17.28         2.07 o                         
   4   2  20          9.27          7.76         2.02 o                         
   5   2  20         63.07         50.35         3.06 o                         
   6   2  20          7.22          5.88         2.19 o                         
  -4   3  20         31.74         29.57         2.67 o                         
  -3   3  20         83.75         84.64         3.54 o                         
  -2   3  20        269.31        275.17         6.26 o                         
  -1   3  20         28.61         30.19         2.50 o                         
   0   3  20        324.69        313.54         6.65 o                         
   1   3  20        452.99        453.89         9.89 o                         
   2   3  20         11.55         12.81         2.00 o                         
   3   3  20         38.65         38.81         2.81 o                         
   4   3  20        409.08        347.66        11.02 o                         
   5   3  20        210.77        208.68         7.44 o                         
   6   3  20         66.89         57.53         3.05 o                         
  -3   4  20         50.24         44.15         2.69 o                         
  -2   4  20         62.55         60.73         3.03 o                         
  -1   4  20         30.87         42.14         3.21 o                         
   0   4  20        648.37        673.45        14.61 o                         
   1   4  20        656.24        708.81        18.07 o                         
   2   4  20         93.10         93.22         5.06 o                         
   3   4  20         10.75          8.44         1.88 o                         
   4   4  20          1.45          1.33         1.72 o                         
   5   4  20         36.67         46.61         4.22 o                         
   6   4  20          7.42         12.13         2.00 o                         
  -2   5  20         10.01         10.25         1.61 o                         
  -1   5  20         30.41         33.17         2.23 o                         
   0   5  20        186.55        195.92         5.48 o                         
   1   5  20          0.48          0.74         1.62 o                         
   2   5  20         42.79         48.05         3.18 o                         
   3   5  20         56.64         62.71         3.84 o                         
   4   5  20        515.23        525.95        29.75 o                         
   5   5  20        541.76        559.18        21.12 o                         
   6   5  20        196.48        161.42         6.67 o                         
   0   6  20         13.04         14.46         2.17 o                         
   1   6  20        112.91        122.81         6.11 o                         
   2   6  20        124.61        140.82         5.97 o                         
   3   6  20          2.65          2.47         1.34 o                         
   4   6  20          1.51          3.00         1.52 o                         
   5   6  20         15.95         12.09         1.77 o                         
   2   7  20         96.45         97.08         6.92 o                         
   3   7  20         63.76         62.15         3.96 o                         
  -4  -5  21         13.64         27.22         2.05 o                         
  -3  -5  21          3.04          3.83         1.36 o                         
  -2  -5  21          8.02          7.52         1.36 o                         
  -1  -5  21         68.70         93.54         3.53 o                         
   0  -5  21         36.81         48.41         5.32 o                         
  -5  -4  21        302.77        257.04        12.99 o                         
  -4  -4  21        122.00        133.59         6.57 o                         
  -3  -4  21          1.77          2.06         1.83 o                         
  -2  -4  21          1.23          3.66         1.62 o                         
  -1  -4  21         29.57         29.27         2.95 o                         
   0  -4  21         17.61         22.67         2.80 o                         
   1  -4  21         29.40         35.63         3.20 o                         
   2  -4  21        146.27        159.33         8.78 o                         
  -5  -3  21         36.87         34.31         3.01 o                         
  -4  -3  21         17.55         20.45         1.95 o                         
  -3  -3  21         86.67        100.09         3.90 o                         
  -2  -3  21        187.33        255.45         7.84 o                         
  -1  -3  21          9.42          9.34         2.01 o                         
   0  -3  21         13.42         12.99         2.30 o                         
   1  -3  21        250.30        297.67         7.40 o                         
   2  -3  21          2.63          2.14         1.51 o                         
   3  -3  21          3.77          6.62         1.47 o                         
  -5  -2  21        154.87        155.24         6.65 o                         
  -4  -2  21         68.78         71.18         3.29 o                         
  -3  -2  21         57.90         64.40         2.97 o                         
  -2  -2  21        626.94        655.41        10.97 o                         
  -1  -2  21        386.63        417.05        12.62 o                         
   0  -2  21        102.21        121.95         4.57 o                         
   1  -2  21         71.82         90.32         4.28 o                         
   2  -2  21         97.50        107.16         5.11 o                         
   3  -2  21          0.75          1.44         2.07 o                         
   4  -2  21         25.87         20.94         2.13 o                         
  -5  -1  21         13.28         10.93         1.58 o                         
  -4  -1  21         40.86         46.51         3.63 o                         
  -3  -1  21         24.69         37.50         3.51 o                         
  -2  -1  21        391.91        417.23         7.86 o                         
  -1  -1  21         98.36        108.11         4.58 o                         
   0  -1  21        116.98        140.85         4.56 o                         
   1  -1  21         32.97         34.69         3.96 o                         
   2  -1  21        668.63        810.82        22.21 o                         
   3  -1  21        269.83        296.30         8.61 o                         
   4  -1  21          6.30          6.89         1.96 o                         
  -5   0  21          7.66          6.62         1.54 o                         
  -4   0  21          0.20          4.49         1.68 o                         
  -3   0  21          1.52          4.32         1.97 o                         
  -2   0  21       1047.43       1091.86        23.32 o                         
  -1   0  21        735.86        835.73        13.20 o                         
   0   0  21         58.13         61.18         4.61 o                         
   1   0  21          0.82          0.26         1.57 o                         
   2   0  21        305.10        305.81         5.71 o                         
   3   0  21         67.45         61.99         4.28 o                         
   4   0  21        282.48        266.09         8.84 o                         
   5   0  21        122.34        110.47         4.96 o                         
  -5   1  21          2.58          5.37         1.49 o                         
  -4   1  21          0.39          6.95         1.91 o                         
  -3   1  21         70.04         80.98         4.05 o                         
  -2   1  21        160.73        163.72         5.39 o                         
  -1   1  21         41.31         37.65         2.68 o                         
   0   1  21         36.83         29.36         5.66 o                         
   1   1  21         40.36         36.15         2.55 o                         
   2   1  21        220.54        212.83         6.94 o                         
   3   1  21         73.73         70.70         3.20 o                         
   4   1  21        238.78        228.55         7.18 o                         
   5   1  21         17.03         18.55         2.73 o                         
  -4   2  21        132.40        127.79         4.75 o                         
  -3   2  21        262.99        301.68         6.91 o                         
  -2   2  21        817.36        890.33        14.52 o                         
  -1   2  21        963.85        992.58        29.56 o                         
   0   2  21        648.22        678.69        17.96 o                         
   1   2  21         17.12         23.64         2.77 o                         
   2   2  21         74.64         65.70         3.13 o                         
   3   2  21         29.00         28.77         2.23 o                         
   4   2  21         83.78         80.34         4.03 o                         
   5   2  21         89.42         75.14         3.54 o                         
   6   2  21         18.44         12.85         2.05 o                         
  -3   3  21         84.39         89.23         4.28 o                         
  -2   3  21         63.37         63.81         2.88 o                         
  -1   3  21         66.73         68.00         3.48 o                         
   0   3  21          9.86          7.26         2.47 o                         
   1   3  21         64.04         74.11         3.54 o                         
   2   3  21        578.74        608.85        18.81 o                         
   3   3  21         94.39         88.87         4.08 o                         
   4   3  21         89.73         87.57         6.23 o                         
   5   3  21         17.19         12.49         2.05 o                         
   6   3  21          4.04          2.04         1.35 o                         
  -2   4  21        538.71        660.47        13.97 o                         
  -1   4  21        413.39        437.39         8.90 o                         
   0   4  21          0.35          2.49         1.84 o                         
   1   4  21         54.34         60.88         3.35 o                         
   2   4  21        583.01        625.33        15.42 o                         
   3   4  21        186.14        184.10         7.23 o                         
   4   4  21        104.71         93.10         4.73 o                         
   5   4  21         27.62         24.82         3.86 o                         
   6   4  21          0.60          1.06         1.44 o                         
  -1   5  21         14.02         10.45         1.67 o                         
   0   5  21          1.04         -0.08         1.38 o                         
   1   5  21         68.14         67.49         3.95 o                         
   2   5  21        247.02        254.74         6.66 o                         
   3   5  21         41.13         41.75         2.75 o                         
   4   5  21         13.30         19.50         2.75 o                         
   5   5  21         27.07         19.91         3.16 o                         
   0   6  21         21.17         20.90         2.49 o                         
   1   6  21        312.16        361.36        10.00 o                         
   2   6  21        238.68        242.58         7.87 o                         
   3   6  21        400.67        414.50         8.28 o                         
   4   6  21        450.61        455.42         7.22 o                         
  -3  -5  22          1.04          1.37         1.16 o                         
  -2  -5  22         14.52         13.85         2.08 o                         
  -1  -5  22         46.42         49.30         4.79 o                         
  -4  -4  22        309.93        368.49         8.80 o                         
  -3  -4  22        284.73        364.99         9.01 o                         
  -2  -4  22        210.62        271.86         8.38 o                         
  -1  -4  22        185.64        242.11         6.67 o                         
   0  -4  22         39.42         44.72         3.00 o                         
   1  -4  22         38.18         38.17         4.97 o                         
  -5  -3  22          2.04          1.28         1.46 o                         
  -4  -3  22          0.99          4.05         1.61 o                         
  -3  -3  22          1.03          0.45         1.28 o                         
  -2  -3  22         49.79         62.49         3.58 o                         
  -1  -3  22        195.43        233.93         7.25 o                         
   0  -3  22         30.90         33.58         3.52 o                         
   1  -3  22         15.85         16.80         2.30 o                         
   2  -3  22        222.14        203.04         6.69 o                         
  -5  -2  22         34.15         38.62         3.46 o                         
  -4  -2  22        361.37        406.24        10.98 o                         
  -3  -2  22        195.93        255.35         6.76 o                         
  -2  -2  22        481.90        606.18        10.66 o                         
  -1  -2  22         42.06         41.88         3.39 o                         
   0  -2  22         66.09         75.54         3.82 o                         
   1  -2  22        208.50        219.34         7.62 o                         
   2  -2  22         78.49         74.62         3.93 o                         
   3  -2  22         72.67         80.76         4.37 o                         
  -5  -1  22          3.86          3.89         1.70 o                         
  -4  -1  22         75.67         76.27         3.91 o                         
  -3  -1  22        247.00        266.15         7.02 o                         
  -2  -1  22        113.27        119.14         5.77 o                         
  -1  -1  22          1.72          2.39         1.99 o                         
   0  -1  22         73.24         66.79         3.40 o                         
   1  -1  22        189.82        203.35         7.83 o                         
   2  -1  22        155.33        168.60         5.48 o                         
   3  -1  22         54.81         51.90         4.08 o                         
   4  -1  22          3.28          3.11         1.54 o                         
  -5   0  22         91.66         70.71         4.22 o                         
  -4   0  22       1059.43       1060.72        35.86 o                         
  -3   0  22        233.75        248.37         7.43 o                         
  -2   0  22          4.64         13.53         2.13 o                         
  -1   0  22         26.73         28.99         2.84 o                         
   0   0  22        178.73        191.05         6.09 o                         
   1   0  22         36.43         42.55         2.59 o                         
   2   0  22        439.87        490.89        15.40 o                         
   3   0  22        287.62        289.28        10.78 o                         
   4   0  22         40.63         30.25         2.88 o                         
   5   0  22         10.01          0.93         1.86 o                         
  -4   1  22        295.66        312.16        12.21 o                         
  -3   1  22        187.53        215.38         6.56 o                         
  -2   1  22         73.30         84.03         4.31 o                         
  -1   1  22          0.20          3.20         1.61 o                         
   0   1  22        253.09        245.41         6.36 o                         
   1   1  22        519.44        550.90         8.20 o                         
   2   1  22          0.39          0.31         1.37 o                         
   3   1  22         28.78         25.94         2.69 o                         
   4   1  22          6.83          4.97         2.02 o                         
   5   1  22          1.44          2.51         1.77 o                         
  -4   2  22        234.38        230.72         5.12 o                         
  -3   2  22         35.90         33.08         2.50 o                         
  -2   2  22         15.73         16.96         1.96 o                         
  -1   2  22         36.51         48.49         2.92 o                         
   0   2  22        841.78        880.55        17.65 o                         
   1   2  22       1139.21       1231.84        13.94 o                         
   2   2  22        737.71        756.86        11.08 o                         
   3   2  22         70.00         70.76         4.18 o                         
   4   2  22         29.70         35.91         3.56 o                         
   5   2  22         43.63         35.29         3.49 o                         
  -3   3  22        179.36        170.98         5.66 o                         
  -2   3  22         37.78         37.25         2.20 o                         
  -1   3  22         52.48         54.73         3.15 o                         
   0   3  22         33.72         35.23         2.79 o                         
   1   3  22         17.83         12.43         1.97 o                         
   2   3  22         48.66         50.00         3.62 o                         
   3   3  22         21.45         15.53         2.40 o                         
   4   3  22        157.65        131.15        12.61 o                         
   5   3  22         99.12         92.67         5.61 o                         
  -2   4  22         69.34         63.03         3.77 o                         
  -1   4  22        731.10        774.85        11.43 o                         
   0   4  22        280.98        294.55         8.85 o                         
   1   4  22        149.48        157.40         5.74 o                         
   2   4  22        332.35        350.44         7.82 o                         
   3   4  22        123.24        127.17         5.83 o                         
   4   4  22          1.18          3.00         2.79 o                         
   5   4  22        175.82        140.96         6.78 o                         
  -1   5  22         84.65         86.84         6.69 o                         
   0   5  22         10.79         11.52         1.75 o                         
   1   5  22         45.13         43.50         3.15 o                         
   2   5  22         23.68         16.26         2.47 o                         
   3   5  22          6.62          6.44         1.61 o                         
   4   5  22        216.01        217.56         8.71 o                         
   5   5  22         35.60         27.98         2.89 o                         
   1   6  22         11.95         12.90         2.84 o                         
   2   6  22         19.40         20.61         2.01 o                         
   3   6  22        178.95        156.75         8.91 o                         
  -3  -4  23         74.81         83.44         4.16 o                         
  -2  -4  23        209.82        302.83         8.33 o                         
  -1  -4  23        112.96        158.30         5.79 o                         
   0  -4  23         48.18         53.95         5.54 o                         
  -4  -3  23        257.56        272.24         9.27 o                         
  -3  -3  23        265.66        307.57         8.25 o                         
  -2  -3  23          0.66          1.84         1.58 o                         
  -1  -3  23         13.60         10.51         2.17 o                         
   0  -3  23         79.48         96.73         4.58 o                         
   1  -3  23         12.62         12.90         2.20 o                         
   2  -3  23         14.59         13.65         3.01 o                         
  -4  -2  23        116.29        119.95         7.58 o                         
  -3  -2  23         27.55         36.48         3.17 o                         
  -2  -2  23        295.36        330.39         7.70 o                         
  -1  -2  23        373.64        473.47        12.42 o                         
   0  -2  23        319.22        393.33        12.73 o                         
   1  -2  23          5.07          7.74         2.24 o                         
   2  -2  23         47.04         46.67         3.63 o                         
   3  -2  23         16.76         14.27         3.24 o                         
  -4  -1  23        250.22        284.52         7.09 o                         
  -3  -1  23         78.74         95.76         4.49 o                         
  -2  -1  23         24.96         27.58         2.66 o                         
  -1  -1  23         26.18         33.20         3.04 o                         
   0  -1  23        157.44        154.07         5.53 o                         
   1  -1  23        515.89        568.16         9.41 o                         
   2  -1  23          0.74          1.82         1.98 o                         
   3  -1  23          9.01          4.83         2.34 o                         
  -4   0  23         20.77         24.01         2.66 o                         
  -3   0  23        220.07        271.88         9.31 o                         
  -2   0  23        343.25        390.44         8.79 o                         
  -1   0  23        454.67        482.35         8.87 o                         
   0   0  23        663.19        735.53        26.22 o                         
   1   0  23          1.11          3.28         1.60 o                         
   2   0  23         21.59         13.63         2.53 o                         
   3   0  23         11.65          4.90         3.50 o                         
   4   0  23        148.57        132.38         5.45 o                         
  -4   1  23        119.51        118.88         5.33 o                         
  -3   1  23          6.34          6.38         1.89 o                         
  -2   1  23        139.23        135.29         4.84 o                         
  -1   1  23        150.08        151.51         4.75 o                         
   0   1  23         74.40         78.97         4.58 o                         
   1   1  23          5.82          1.77         6.55 o                         
   2   1  23         53.05         41.92         4.06 o                         
   3   1  23         33.22         26.08         8.56 o                         
   4   1  23          1.42         -3.34         3.34 o                         
  -3   2  23        269.11        275.01         6.62 o                         
  -2   2  23        321.18        388.09         9.17 o                         
  -1   2  23        470.30        501.88        13.55 o                         
   0   2  23         24.11         15.98         2.21 o                         
   1   2  23        108.47        116.35         4.67 o                         
   2   2  23        555.29        580.15        11.27 o                         
   3   2  23        243.59        220.59        15.12 o                         
   4   2  23        251.32        202.43         6.86 o                         
   5   2  23         52.52         16.14         3.81 o                         
  -2   3  23         99.96         91.33         4.13 o                         
  -1   3  23        372.20        391.01        11.09 o                         
   0   3  23         40.03         39.60         2.54 o                         
   1   3  23         10.82         11.42         2.41 o                         
   2   3  23          7.59          5.11         1.91 o                         
   3   3  23        140.02        129.24         6.37 o                         
   4   3  23        126.53        127.78         7.12 o                         
   5   3  23         36.01         14.71         6.45 o                         
  -1   4  23        135.51        117.20         3.72 o                         
   0   4  23          7.50          9.39         1.64 o                         
   1   4  23        632.04        703.47        12.24 o                         
   2   4  23        367.12        360.44         7.97 o                         
   3   4  23        387.39        385.14        15.30 o                         
   4   4  23        680.20        751.25        16.02 o                         
   5   4  23          1.79         -1.76         1.76 o                         
   0   5  23          0.78         -0.18         1.25 o                         
   1   5  23         36.21         27.54         2.69 o                         
   2   5  23         22.60         21.90         2.35 o                         
   3   5  23         97.59         79.59         4.05 o                         
   4   5  23         84.29         55.34         5.05 o                         
  -3  -3  24         39.80         59.43         3.47 o                         
  -2  -3  24        117.09        138.55         5.94 o                         
  -1  -3  24         75.07         86.48         4.78 o                         
   0  -3  24          0.35          3.18         1.47 o                         
  -4  -2  24         58.20         65.83         5.85 o                         
  -3  -2  24         58.23         63.38         3.12 o                         
  -2  -2  24          1.82          1.90         1.44 o                         
  -1  -2  24         52.12         59.87         3.59 o                         
   0  -2  24          5.31          4.80         1.66 o                         
   1  -2  24         33.69         42.66         3.63 o                         
   2  -2  24        311.01        302.51        12.37 o                         
  -4  -1  24         26.27         21.64         2.50 o                         
  -3  -1  24         16.36         12.45         1.96 o                         
  -2  -1  24        307.33        378.87         7.61 o                         
  -1  -1  24        355.63        428.57         9.50 o                         
   0  -1  24         35.27         33.95         2.63 o                         
   1  -1  24        184.14        202.50         6.96 o                         
   2  -1  24         46.65         44.53         6.25 o                         
   3  -1  24         20.93          7.93         4.48 o                         
  -4   0  24          7.70          7.20         1.72 o                         
  -3   0  24         20.66         22.99         2.23 o                         
  -2   0  24          6.24          4.11         1.46 o                         
  -1   0  24         18.56         24.73         2.03 o                         
   0   0  24         74.10         83.29         3.83 o                         
   1   0  24        380.37        415.62         9.47 o                         
   2   0  24        405.00        372.81        12.67 o                         
   3   0  24         18.31          8.68         5.32 o                         
  -3   1  24        214.73        214.33         5.82 o                         
  -2   1  24        302.63        326.65        10.86 o                         
  -1   1  24         52.45         55.10         3.37 o                         
   0   1  24          5.33          7.24         1.93 o                         
   1   1  24          8.28         20.22        14.56 o                         
   2   1  24        104.99         74.09         5.07 o                         
   3   1  24         30.14         -4.17         8.65 o                         
  -3   2  24         11.84         14.58         3.06 o                         
  -2   2  24          0.50          1.84         1.49 o                         
  -1   2  24        172.58        193.98         6.23 o                         
   0   2  24          5.84          7.28         1.93 o                         
   1   2  24        143.63        146.24         5.10 o                         
   2   2  24        321.03        309.11         7.04 o                         
   3   2  24         26.77          1.31         3.66 o                         
   4   2  24         14.65        147.74       134.79 o                         
  -2   3  24         37.06         42.55         3.48 o                         
  -1   3  24          2.12          0.26         1.27 o                         
   0   3  24          0.43         -0.41         1.37 o                         
   1   3  24        105.01        122.69         5.12 o                         
   2   3  24        121.73        113.56         5.71 o                         
   3   3  24         70.63         53.07         5.70 o                         
   4   3  24          4.09         -4.12         4.12 o                         
   0   4  24         70.65         74.57         3.99 o                         
   1   4  24        133.58        123.11         5.45 o                         
   2   4  24          5.21          5.44         2.26 o                         
   3   4  24        284.29        259.72         8.35 o                         
   4   4  24        175.31        141.08         5.56 o                         
   2   5  24         41.67         37.91         3.02 o                         
  -2  -3  25         96.01        120.97         5.12 o                         
  -1  -3  25         48.13         45.39         3.56 o                         
  -3  -2  25          1.78          1.64         1.99 o                         
  -2  -2  25          2.13          6.92         1.24 o                         
  -1  -2  25         22.09         24.19         2.19 o                         
   0  -2  25         15.50         11.60         2.59 o                         
   1  -2  25          3.80          4.54         1.68 o                         
  -3  -1  25          2.53          4.94         1.39 o                         
  -2  -1  25          3.98          1.22         1.01 o                         
  -1  -1  25         11.44         10.01         1.68 o                         
   0  -1  25          3.05          2.18         1.50 o                         
   1  -1  25         28.58         34.62         3.87 o                         
   2  -1  25        121.62         98.90        35.27 o                         
  -3   0  25          4.29          4.55         1.33 o                         
  -2   0  25          9.10          7.68         1.63 o                         
  -1   0  25          2.41          1.30         1.54 o                         
   0   0  25        138.56        155.44         6.25 o                         
   1   0  25         33.13         38.34         4.86 o                         
   2   0  25         30.91         -3.57        28.66 o                         
   3   0  25         51.17         80.78        49.07 o                         
  -2   1  25         76.39         77.96         3.47 o                         
  -1   1  25        284.14        320.46         7.57 o                         
   0   1  25         62.03         63.24         3.33 o                         
   1   1  25         22.43         22.76         2.41 o                         
   2   1  25        125.26        260.54        18.55 o                         
   3   1  25         27.49         84.92        21.70 o                         
  -2   2  25         26.00         23.25         2.22 o                         
  -1   2  25         15.34         15.31         1.79 o                         
   0   2  25         14.06         16.18         2.02 o                         
   1   2  25         34.47         48.38         3.47 o                         
   2   2  25         26.69         20.39         2.56 o                         
   3   2  25        125.79        167.31        54.24 o                         
  -1   3  25        110.18         97.50         6.96 o                         
   0   3  25         32.04         35.13         3.04 o                         
   1   3  25          8.79          7.81         1.96 o                         
   2   3  25         17.43         16.81         2.06 o                         
   3   3  25          3.43         -4.13         4.13 o                         
   1   4  25          0.17          1.86         1.54 o                         
   2   4  25         60.40         52.84         3.63 o                         
  -2  -1  26          1.71          2.23         1.33 o                         
  -1  -1  26          7.33          9.14         1.70 o                         
   0  -1  26         27.44         22.65         2.32 o                         
   1  -1  26          5.02         -0.09         2.44 o                         
  -2   0  26         57.63         61.44         4.17 o                         
  -1   0  26        114.37        122.53         5.33 o                         
   0   0  26         51.42         48.27         2.98 o                         
   1   0  26         65.90         53.09         4.58 o                         
  -2   1  26          0.93         -0.18         1.55 o                         
  -1   1  26         16.67         19.35         2.27 o                         
   0   1  26          0.80         -0.08         1.27 o                         
   1   1  26        127.68        106.90         8.31 o
[truncated: 568 more chars]
